# Supplementary material for: Whole-genome sequencing and transcriptome-characterized in vitro evolution of aminoglycoside resistance in Mycobacterium tuberculosis
Source: Microb Genom. 2023 May 24;9(5):mgen001022. doi: 10.1099/mgen.0.001022 (PMC10272870; doi:10.1099/mgen.0.001022)
Supplement: Supplementary material 1 [file mgen-9-1022-s001.xlsx]

## Sheet: total clinical Mtb (713)
Supplemental Table S1. All the clinical Mtb strains in this study.
(a) AKM or KM resistant Mtb (96)
Sample	Drug Susceptibility Test by the micro-broth dilution method			Seq-id
	AKM (μg/ml)	KM (μg/ml)	CAP (μg/ml)
170110269	2	2.5	2	D20003252a_PE400
181811179	2	2.5	1	D20003525a_PE400
182020370	4	2.5	1	D20003496a_PE400
182210412	4	1.25	2	D20003243a_PE400
170130477	2	5	2	D20003740a_PE400
170610162	4	2.5	8	D20003195a_PE400
170820191	2	2.5	2	D20003557a_PE400
170830085	4	2.5	4	D20003594a_PE400
170830263	4	2.5	1	D20003508a_PE400
171010065	4	5	4	D20003727a_PE400
171110067	1	2.5	2	68_PE400
171220092	8	1.25	8	D20003634a
171220139	2	5	4	D20003642a_PE400
171220425	4	2.5	2	D20003390a_PE400
171610153	4	2.5	8	D20003575a_PE400
171610499	4	2.5	2	D20003448a_PE400
171710778	2	2.5	2	D20003491a_PE400
171710781	2	2.5	1	D20003267a_PE400
171713470	2	1.25	4	D20003276a_PE400
171713673	2	1.25	1	D20003400a_PE400
171910002	2	5	2	D20003670a_PE400
171910038	8	5	8	D20003646a_PE400
171910103	4	5	4	D20003743a_PE400
171920312	2	1.25	2	D20003593a_PE400
171920482	4	5	4	D20003666a_PE400
172110123	8	5	2	D20003763a_PE400
172110231	4	5	4	D20003692a_PE400
172110340	2	5	2	D20003201a
172110343	8	5	16	D20003588a_PE400
172110350	8	2.5	16	D20003215a_PE400
172110915	4	5	4	D20003581a_PE400
172210207	2	2.5	1	D20003542a_PE400
172210273	2	2.5	4	D20003347a_PE400
172210274	2	2.5	1	D20003609a_PE400
172210456	16	5	≥16	D20003590a_PE400
172210459	8	5	8	D20003667a_PE400
181610091	2	2.5	2	D20003305a_PE400
181920122	2	2.5	4	D20003665a_PE400
182020642	2	2.5	8	D20003344a_PE400
161710566	16	20	8	D20002176a
170110541	2	10	4	D20003378a_PE400
172020946	8	10	8	D20003313a_PE400
180110106	4	5	4	D20003517a_PE400
180710332	1	5	2	D20003216a_PE400
180730305	16	20	16	D20003455a_PE400
180830195	8	20	4	D20003326a_PE400
181810094	1	10	1	D20003472a_PE400
181940076	16	20	16	D20003578a_PE400
182010230	≥16	≥20	2	D20003176a_PE400
182010246	4	10	1	D20003548a_PE400
182210703	16	20	16	D20003601a_PE400
190130436	16	20	4	19130436_FDSW210132447-1r
191220020	>16	>20	8	191220020_FDSW210132432-1r
191420010	>16	>20	4	20191420010_FDSW210132422-1r
191713008	16	20	4	20191713008_FDSW210132430-1r
191713367	16	20	4	1917103367_FDSW210132413-1r
170130315	16	10	16	D20003251a_PE400
170610186	16	20	2	D20002233a
170720155	8	5	＞16	D20003584a_PE400
171010255	16	20	8	D20003422a_PE400
171210015	16	20	16	D20002299a
171210033	8	10	＞16	D20003376a_PE400
171220116	0.5	10	8	D20003626a_PE400
171510113	16	20	16	D20003673a_PE400
171510155	≥16	≥20	≥16	D20003622a_PE400
171610021	8	10	8	D20003270a_PE400
171610456	4	10	4	D20003402a_PE400
171710270	8	5	8	D20003450a_PE400
171713575	>16	>20	16	D20002245a
171920016	>16	>20	4	D20002232a
171920021	8	10	8	D20003662a_PE400
172020411	16	10	16	D20003179a_PE400
172020415	8	5	＞16	D20003206a_PE400
172020425	16	10	16	D20003207a_PE400
172020571	16	20	16	D20003203a_PE400
172020815	＞16	＞20	16	D20003377a_PE400
172020823	＞16	＞20	2	D20003375a_PE400
172020971	16	10	＞16	D20003349a_PE400
172110196	≥16	≥20	8	D20003758a_PE400
172110232	8	10	≥16	D20003237a_PE400
172110346	8	10	≥16	D20003587a_PE400
172110572	8	5	≥16	D20003586a_PE400
172210340	16	5	8	D20003592a_PE400
172210582	8	10	16	D20003210a_PE400
172210714	16	20	16	D20003679a_PE400
180130267	4	10	2	D20003456a_PE400
180410131	8	10	1	D20003388a_PE400
180610320	1	10	1	D20003669a_PE400
180610532	1	10	2	D20003369a_PE400
180810185	16	20	16	D20002294a
181220199	16	＞20	16	D20003279a_PE400
181810075	1	10	2	63_PE400
181810411	8	5	8	D20003735a_PE400
181930360	16	20	16	D20003602a_PE400
182020364	8	20	2	D20002230a
182020627	2	5	1	D20003703a_PE400
(b) AKM or KM susceptible Mtb isolates (617)
Sample	Drug Susceptibility Test by the micro-broth dilution method			Seq-id
	AKM (μg/ml)	KM (μg/ml)	CAP (μg/ml)
160110004	1	2.5	2	D20003312a_PE400
160110014	1	2.5	2	D20003296a_PE400
160110031	1	2.5	1	D20003295a_PE400
160110400	0.25	1.25	0.5	D20002182a
160130274	0.5	1.25	1	D20002213a
160130313	1	2.5	0.5	D20003510a_PE400
160310158	0.5	2.5	0.5	D20002303a
160310196	0.25	1.25	0.5	D20002189a
160310253	0.5	2.5	0.5	D20002206a
160710349	1	2.5	1	D20002180a
160820509	0.5	2.5	1	D20002196a
160830012	0.5	1.25	1	D20002205a
160830019	0.5	1.25	1	D20002218a
160830023	0.5	1.25	1	D20002220a
160830065	1	2.5	2	2017201355_FDSW210172264-1r
160830087	0.5	1.25	0.5	D20002200a
160830135	1	2.5	1	D20002287a
160830181	0.5	1.25	1	D20002215a
160830182	0.5	2.5	1	D20002198a
161210226	1	2.5	1	D20002204a
161220317	0.5	0.62	1	D20002181a
161610213	0.5	1.25	1	D20002201a
161710258	0.5	2.5	2	D20002187a
161710329	1	2.5	0.5	D20002171a
161710400	0.5	2.5	1	D20002185a
161710420	0.25	0.62	0.5	D20002199a
161710828	1	1.25	2	D20003337a_PE400
161710940	0.5	1.25	1	D20002221a
161711333	0.5	1.25	1	D20002194a
161712304	0.5	1.25	1	D20002178a
161712385	1	2.5	2	D20002177a
161810091	1	1.25	2	D20002210a
161810093	1	2.5	1	D20002228a
161810142	0.5	1.25	1	D20003308a_PE400
161810254	1	2.5	2	D20002217a
161810489	0.5	1.25	1	D20002208a
161810568	0.25	1.25	1	D20002309a
161810585	0.25	1.25	1	D20002301a
161810637	0.5	2.5	1	D20002216a
161810692	1	2.5	2	D20002207a
161810693	0.5	1.25	1	D20002219a
161810849	0.5	2.5	1	D20002202a
161810875	0.5	1.25	1	D20002188a
161920359	1	0.62	2	D20003328a_PE400
161940046	S	2.5	1	D20003303a_PE400
162020657	0.5	1.25	1	D20002211a
162020691	1	2.5	2	D20002203a
162020710	0.5	1.25	1	D20002170a
162110004	0.5	2.5	1	D20002222a
162110068	0.25	0.62	0.5	D20002223a
162110138	1	1.25	1	D20002236a
162110336	1	2.5	0.5	D20002174a
162210021	0.5	2.5	1	D20002307a
162210072	1	1.25	1	D20002172a
162210125	0.5	2.5	1	162210125_FDSW210132453-1r
162210127	0.25	0.62	0.5	D20003316a
162210157	0.5	1.25	1	61_PE400
162210181	0.5	1.25	0.5	D20002302a
162210245	0.5	1.25	1	D20002195a
162210315	0.25	1.25	1	D20002193a
162210444	0.25	1.25	1	D20002191a
162210696	1	1.25	2	D20002192a
162210802	0.5	1.25	1	D20002225a
170110252	1	2.5	1	D20003250a_PE400
170110255	1	2.5	0.5	20170110255_FDSW210172266-1r
170110258	1	2.5	2	D20003509a_PE400
170110266	1	2.5	2	D20003507a_PE400
170110272	1	5	2	D20003202a_PE400
170110338	1	2.5	1	D20003227a_PE400
170210021	1	5	1	71_PE400
170410020	1	2.5	2	D20003607a_PE400
170410489	1	2.5	2	D20003615a
170610102	1	2.5	1	D20003185a_PE400
170610263	1	2.5	2	D20003678a_PE400
170610452	1	1.25	1	D20003680a_PE400
170710025	1	2.5	2	D20003582a_PE400
170720165	0.25	0.62	0.5	D20003275a_PE400
170730084	1	2.5	2	D20003208a_PE400
170820487	1	1.25	1	D20003410a_PE400
170830325	1	2.5	2	D20003568a_PE400
170830365	1	1.25	1	D20003675a_PE400
170830452	1	1.25	1	D20003300a_PE400
170830466	0.5	0.62	1	D20003627a_PE400
171010209	1	2.5	1	D20003416a_PE400
171010278	1	2.5	2	D20003449a_PE400
171110044	1	2.5	2	89_PE400
171110356	1	2.5	2	D20003603a_PE400
171210234	1	1.25	1	D20002292a
171220113	1	2.5	2	D20003650a_PE400
171220452	1	1.25	1	D20003628a_PE400
171610127	0.5	2.5	2	D20003498a_PE400
171610429	1	2.5	1	D20003506a_PE400
171710243	0.5	1.25	1	D20003268a_PE400
171710311	1	2.5	1	D20003249a
171710328	1	2.5	4	D20002248a
171710598	1	2.5	1	D20003724a_PE400
171710861	0.5	1.25	2	D20003266a_PE400
171711985	0.5	1.25	2	D20003260a_PE400
171713008	0.5	1.25	1	D20003256a_PE400
171713258	1	2.5	2	D20003226a_PE400
171810350	1	1.25	1	D20003559a_PE400
171810357	0.5	1.25	1	D20003571a_PE400
171940042	1	2.5	1	D20003196a_PE400
171940080	1	2.5	1	93_PE400
171940088	1	1.25	2	D20003212a_PE400
171940246	0.5	1.25	1	90_PE400
171940261	1	1.25	1	D20003188a_PE400
171940263	1	2.5	1	D20003595a_PE400
172010355	0.5	1.25	1	2017201355_FDSW210132418-1r
172020288	1	2.5	2	D20003306a_PE400
172020528	0.5	1.25	1	D20003307a_PE400
172020604	1	1.25	2	D20003623a_PE400
172110211	1	1.25	2	D20003535a_PE400
172110219	1	2.5	2	20172110219_FDSW210132444-1r
172210187	1	5	2	D20002321a
172210292	1	1.25	2	D20003657a_PE400
172210437	1	1.25	1	D20002290a
172210803	1	1.25	0.5	D20003356a_PE400
172210817	1	2.5	2	D20003721a_PE400
180110190	1	2.5	2	D20002242a
180110365	1	1.25	2	D20003515a_PE400
180110554	1	2.5	2	D20003466a
180130365	1	1.25	1	D20003411a
180130418	1	2.5	1	D20002306a
180130512	1	2.5	2	D20003387a_PE400
180210070	1	1.25	2	D20003524a_PE400
180610440	1	2.5	2	D20003689a_PE400
180710540	1	1.25	0.5	D20003294a_PE400
180810109	1	2.5	1	D20003318a_PE400
180810163	1	5	2	D20003327a_PE400
180810299	1	5	2	D20003364a_PE400
180810392	1	2.5	2	D20003334a_PE400
180810413	1	2.5	2	D20003310a_PE400
180810416	1	1.25	1	D20003290a_PE400
180810458	1	1.25	2	D20003438a_PE400
180820155	1	5	1	D20003463a
180820450	0.5	1.25	2	D20003298a_PE400
180830181	1	2.5	1	D20003451a_PE400
181220272	0.5	1.25	2	D20003562a_PE400
181220355	0.5	1.25	2	D20003547a_PE400
181610225	0.5	1.25	2	D20003549a_PE400
181712910	1	2.5	1	D20003564a_PE400
181713677	1	1.25	1	D20003500a_PE400
181810083	1	1.25	2	60_PE400
181810200	1	2.5	1	D20003247a_PE400
181810522	1	5	2	D20003244a_PE400
181810612	1	2.5	4	D20003736a_PE400
181910089	1	2.5	2	D20003611a_PE400
181920063	1	2.5	1	18192062_FDSW210172255-1r
181920079	0.5	1.25	1	D20003240a_PE400
181920332	1	5	0.5	D20002227a
181930178	1	1.25	2	D20003610a_PE400
181940111	1	1.25	1	D20003632a_PE400
182010127	1	2.5	1	D20003554a_PE400
182010142	1	1.25	2	D20003197a_PE400
182020017	1	2.5	1	D20003565a_PE400
182020029	1	2.5	1	D20003501a_PE400
182020191	0.5	1.25	1	D20003293a_PE400
182020254	1	2.5	2	D20003563a_PE400
182020497	0.5	1.25	1	D20003331a_PE400
182110071	1	1.25	2	D20003288a_PE400
182110081	1	1.25	2	D20003576a_PE400
182210084	0.5	1.25	2	D20003539a_PE400
182210365	0.5	2.5	2	D20003299a_PE400
182210756	1	1.25	1	D20003664a_PE400
182211060	1	2.5	2	D20003220a_PE400
190130029	1	2.5	1	19130029_FDSW210172269-1b
190130107	1	2.5	1	20190130107_FDSW210172263-1r
190310038	1	2.5	1	20190310038_FDSW210132423-1r
190310371	1	2.5	1	20190310371_FDSW210132421-1r
190610315	0.5	2.5	0.5	190610315_FDSW210132454-1r
190610466	0.25	1.25	0.5	190610466_FDSW210132408-1r
190710031	1	2.5	1	19071031_FDSW210132437-1r
190710061	1	2.5	1	19071061_FDSW210132438-1r
191210136	0.5	1.25	0.5	20191210136_FDSW210132445-1r
191220007	0.5	1.25	0.5	2019122007_FDSW210132443-1r
191220165	0.5	2.5	0.5	20191220165_FDSW210132419-1r
191220268	1	2.5	1	20191220268_FDSW210132436-1r
191510090	1	2.5	1	191510090_FDSW210132415-1r
191710020	0.5	1.25	0.5	191710020_FDSW210132456-1r
191710152	1	2.5	1	191710152_FDSW210132431-1r
191710289	1	2.5	1	191710289_FDSW210132450-1r
191710388	1	2.5	1	2019171388_FDSW210132427-1r
191710796	1	2.5	1	19171079_FDSW210132417-1r
191710952	1	2.5	1	20191710952_FDSW210132441-1r
191711055	1	2.5	1	20191711055_FDSW210132416-1r
191712566	1	2.5	1	1917102566_FDSW210132433-1r
191712880	1	2.5	1	1917102880_FDSW210132449-1r
191713079	1	2.5	1	1917103079_FDSW210132429-1r
191810199	1	2.5	1	1918190199_FDSW210132451-1r
191920363	0.5	1.25	0.5	2119192363_FDSW210132412-1r
191930176	0.5	1.25	0.5	19193176_FDSW210132426-1r
191940042	1	2.5	1	191940042_FDSW210132455-1r
191940046	1	2.5	1	191940046_FDSW210132457-1r
191940122	0.5	1.25	0.5	191940122-1_FDSW210132440-1r
201220007	1	2.5	1	20122007_FDSW210132439-1r
160110055	0.5	2.5	1	D20002214a
160110111	0.5	2.5	1	D20002212a
16193106	0.5	1.25	2	D20003284a_PE400
170130109	1	2.5	1	D20003198a_PE400
170130146	1	1.25	1	D20003178a_PE400
170130200	1	2.5	2	D20003194a_PE400
170130273	1	2.5	1	D20003624a_PE400
170130376	0.5	1.25	2	D20003358a_PE400
170130383	1	1.25	1	D20003242a_PE400
170130469	0.5	2.5	1	D20003354a_PE400
170130523	1	2.5	2	D20003238a_PE400
170210016	1	2.5	2	D20003651a_PE400
170210029	1	1.25	2	D20002234a
170210066	1	2.5	2	D20003684a_PE400
170210083	1	1.25	2	D20003415a_PE400
170210084	0.5	1.25	2	D20003382a_PE400
170310156	1	1.25	1	D20002231a
170410060	1	1.25	2	D20003635a_PE400
170410229	0.5	1.25	1	D20003209a_PE400
170610161	1	2.5	1	D20003574a_PE400
170610202	1	2.5	2	D20003714a_PE400
170610268	1	2.5	2	D20003561a_PE400
170610375	1	2.5	2	D20003599a_PE400
170610396	1	1.25	1	D20003737a_PE400
170610408	0.5	1.25	1	D20003765a_PE400
170610609	1	1.25	2	D20003682a_PE400
170610622	1	2.5	2	D20003617a_PE400
170710008	1	2.5	1	D20003283a_PE400
170710013	0.5	1.25	1	D20003204a_PE400
170710014	1	2.5	2	D20003200a_PE400
170710050	1	2.5	8	D20002235a
170710076	1	1.25	1	D20003184a_PE400
170710243	1	1.25	1	D20003342a_PE400
170710276	0.25	1.25	0.5	D20003350a_PE400
170710322	1	1.25	1	D20003488a_PE400
170710379	1	1.25	2	D20003647a_PE400
170710569	1	2.5	2	D20003192a_PE400
170720039	1	2.5	2	87_PE400
170720063	1	0.62	1	D20003239a_PE400
170730353	1	1.25	1	D20003355a_PE400
170730385	0.25	0.62	0.5	D20003311a_PE400
170730439	0.5	0.62	0.5	170730439_FDSW210132458-1r
170730526	1	2.5	2	D20003460a
170810162	1	2.5	2	D20003638a_PE400
170810298	1	5	1	D20003199a_PE400
170820211	1	2.5	1	D20003421a_PE400
170820216	1	1.25	2	D20003418a_PE400
170820275	1	1.25	2	D20003452a_PE400
170820334	1	2.5	2	D20003424a_PE400
170820450	1	1.25	1	D20003436a_PE400
170830127	0.5	1.25	1	D20003715a_PE400
170830153	1	1.25	2	D20003425a_PE400
170830238	1	2.5	2	D20003687a_PE400
170830239	1	1.25	2	D20003181a_PE400
170830254	1	2.5	2	D20003494a_PE400
170830255	1	2.5	2	D20003282a_PE400
170830269	1	2.5	2	D20003183a_PE400
170830275	0.5	2.5	1	D20003228a_PE400
171010092	1	1.25	2	D20003412a_PE400
171010254	1	1.25	4	D20003414a_PE400
171010273	0.5	1.25	1	D20003428a_PE400
171010279	1	2.5	2	D20003458a_PE400
17110540（170110540）	1	1.25	2	D20003705a_PE400
171110106	1	2.5	1	D20003733a_PE400
171110211	1	2.5	2	D20003764a_PE400
171110324	1	1.25	2	62_PE400
171210036	0.5	1.25	1	D20002298a
171210221	1	2.5	2	D20003503a_PE400
171210225	1	2.5	2	D20002297a
171210230	0.5	1.25	2	D20003505a_PE400
171220155	1	5	4	D20003569a_PE400
171220173	0.5	1.25	8	D20003177a_PE400
171410018	1	2.5	2	D20003685a_PE400
171610036	0.5	1.25	1	D20003753a_PE400
171610064	1	2.5	1	D20003246a_PE400
171610076	1	1.25	2	D20003473a_PE400
171610122	1	2.5	2	D20003245a_PE400
171610149	1	2.5	2	D20003570a_PE400
171610166	1	2.5	2	D20003248a_PE400
171610237	0.5	1.25	1	D20003480a_PE400
171610240	1	5	2	D20003379a_PE400
171610362	1	1.25	2	D20003709a_PE400
171610363	1	2.5	2	171610363_FDSW210172259-1r
171610364	1	5	2	D20003323a_PE400
171610390	1	5	1	D20003324a_PE400
171610391	0.5	1.25	1	D20003225a_PE400
171610405	1	1.25	1	D20003744a_PE400
171610432	1	1.25	1	1610432_FDSW210132434-1r
171610474	1	2.5	2	D20003467a
171610480	0.5	1.25	2	D20003475a_PE400
171710228	1	1.25	1	D20003269a_PE400
171710264	0.5	1.25	1	D20003271a_PE400
171710392	1	1.25	2	94_PE400
171710571	1	1.25	2	D20003471a_PE400
171710719	1	5	2	D20003406a_PE400
171710814	1	1.25	1	D20003493a_PE400
171710816	1	1.25	2	D20003479a_PE400
171710888	1	1.25	2	D20003469a_PE400
171710893	1	5	16	96_PE400
171710899	1	2.5	2	D20003477a_PE400
171710917	0.5	1.25	1	D20003495a_PE400
171711167	1	2.5	1	D20003481a
171711269	1	2.5	1	D20003474a_PE400
171711484	1	1.25	1	D20003191a_PE400
171711717	0.5	1.25	8	D20003468a_PE400
171711765	0.5	1.25	1	D20003254a_PE400
171711798	1	1.25	2	D20003489a_PE400
171711854	1	1.25	1	D20003756a_PE400
171711858	1	2.5	1	D20003748a_PE400
171712161	0.25	1.25	1	D20003241a_PE400
171712500	1	1.25	1	D20003482a_PE400
171712615	1	1.25	1	D20003272a_PE400
171712630	0.5	1.25	2	D20003487a_PE400
171712756	1	1.25	1	D20003287a_PE400
171712804	0.5	1.25	1	D20002249a
171712823	1	1.25	1	D20003315a_PE400
171712831	1	2.5	1	D20003719a_PE400
171712832	1	1.25	1	D20003701a_PE400
171712925	1	2.5	8	92_PE400
171712954	1	1.25	2	D20003706a_PE400
171713014	0.5	1.25	1	D20003258a_PE400
171713099	1	2.5	2	D20003589a_PE400
171713201	1	1.25	1	201717103201_FDSW210132409-1r
171713208	1	2.5	1	D20003755a_PE400
171713260	1	1.25	1	D20003338a_PE400
171713348	0.25	1.25	1	D20003263a
171713556	1	1.25	1	830365_FDSW210172258-1r
171713568	1	2.5	2	D20003253a_PE400
171713587	1	1.25	1	D20003261a_PE400
171713589	1	1.25	2	D20003540a_PE400
171713686	0.5	0.62	1	D20003445a_PE400
171713687	0.5	1.25	1	D20003291a_PE400
171713696	1	1.25	1	D20003319a_PE400
171713708	1	2.5	2	D20003214a_PE400
171713755	1	1.25	1	D20003218a_PE400
171713774	0.5	1.25	1	D20003580a_PE400
171713826	1	2.5	2	D20003513a_PE400
171713901	0.5	1.25	0.5	D20003335a_PE400
171713922	1	2.5	2	D20003751a_PE400
171810493	1	1.25	2	D20003395a_PE400
171810520	1	2.5	1	D20003747a_PE400
171810568	0.5	1.25	1	D20003257a_PE400
171810673	1	2.5	4	D20003265a_PE400
171810716	0.5	1.25	0.5	D20003262a_PE400
171810718	1	2.5	1	D20003264a_PE400
171810795	1	2.5	2	D20003255a_PE400
171810807	0.5	1.25	1	D20003504a_PE400
171910003	1	1.25	1	D20003671a_PE400
171910023	0.5	2.5	1	D20003658a_PE400
171920192	1	2.5	2	D20003677a_PE400
171920261	1	1.25	1	D20003742a_PE400
171920317	1	1.25	1	D20003762a_PE400
171920477	1	2.5	1	D20003654a_PE400
17193090	1	2.5	1	D20003521a_PE400
17193147	1	2.5	2	D20003519a_PE400
17193391	0.5	1.25	1	D20003720a_PE400
172010042	1	2.5	2	D20003363a_PE400
172010100	1	1.25	1	D20003372a_PE400
172010130	0.5	0.62	2	D20003359a_PE400
172010139	0.5	0.62	1	D20003367a_PE400
172010149	1	2.5	2	D20003462a_PE400
172010154	0.5	0.62	1	D20003182a_PE400
172010205	1	1.25	1	D20003186a
172010214	1	1.25	2	D20003274a_PE400
172010246	1	2.5	1	D20003217a_PE400
172010260	1	2.5	1	D20003492a_PE400
172010297	0.5	1.25	1	D20003731a_PE400
172010304	1	1.25	1	D20003761a_PE400
172020086	1	2.5	1	D20003345a_PE400
172020137	0.5	1.25	1	D20003341a_PE400
172020189	1	2.5	2	D20003371a_PE400
172020373	1	2.5	2	D20003346a_PE400
172020374	1	5	2	D20003712a_PE400
172020378	1	2.5	2	D20003222a_PE400
172020389	1	2.5	1	D20003553a_PE400
172020403	1	2.5	1	D20003772a_PE400
172020404	1	1.25	2	D20003232a_PE400
172020412	0.5	0.62	1	D20003529a_PE400
172020424	1	5	2	D20003339a_PE400
172020426	1	1.25	2	D20003286a_PE400
172020513	1	2.5	1	D20003752a_PE400
172020602	1	2.5	2	D20003717a_PE400
172020693	1	1.25	2	D20003353a_PE400
172020702	1	1.25	2	D20003365a_PE400
172020708	1	1.25	2	D20003280a_PE400
172020755	1	2.5	1	D20003708a_PE400
172020787	1	2.5	2	D20003514a_PE400
172020820	0.5	1.25	2	D20003530a_PE400
172020874	1	2.5	2	D20003439a
172110051	1	2.5	1	D20003619a_PE400
172110083	1	2.5	1	D20003769a_PE400
172110104	1	2.5	1	D20003591a_PE400
172110107	1	2.5	2	D20003759a_PE400
172110171	1	2.5	2	D20003219a_PE400
172110182	1	2.5	1	20172110182_FDSW210172272-1r
172110216	1	2.5	1	D20003734a_PE400
172110227	1	2.5	2	D20003231a_PE400
172110292	1	1.25	1	D20003757a_PE400
172110298	1	2.5	2	D20003213a_PE400
172110310	1	5	2	D20003750a_PE400
172110315	1	1.25	1	D20003661a_PE400
172110335	1	1.25	1	D20003233a_PE400
172110348	0.5	1.25	1	D20003223a
172110375	1	2.5	2	D20003189a_PE400
172110432	1	1.25	1	D20003393a_PE400
172110478	1	1.25	1	D20003766a_PE400
172110537	1	1.25	1	D20003693a_PE400
172110654	1	1.25	2	D20003696a_PE400
172110657	1	1.25	2	D20003704a_PE400
172110788	1	2.5	1	D20003278a_PE400
172110868	1	2.5	1	D20003579a_PE400
172110908	1	1.25	2	D20003614a_PE400
172110929	1	2.5	2	D20003700a_PE400
172210161	0.5	1.25	1	D20003417a_PE400
172210175	1	1.25	1	D20002296a
172210191	0.5	1.25	1	D20003729a_PE400
172210195	1	2.5	1	D20003175a_PE400
172210210	1	2.5	4	D20003702a_PE400
172210213	1	1.25	1	D20003637a_PE400
172210236	1	1.25	1	D20003404a_PE400
172210281	1	2.5	2	D20003621a_PE400
172210284	0.5	0.62	1	D20003391a_PE400
172210337	1	2.5	2	D20003193a_PE400
172210341	1	2.5	1	D20003725a_PE400
172210386	0.25	0.62	1	D20003360a_PE400
172210419	1	2.5	2	D20003625a_PE400
172210424	0.5	1.25	1	201717103201_FDSW210172271-1r
172210434	1	1.25	2	D20002289a
172210447	1	2.5	4	D20003551a_PE400
172210449	1	2.5	2	D20003653a_PE400
172210454	1	2.5	1	D20003683a_PE400
172210455	1	2.5	2	D20003534a_PE400
172210462	1	2.5	2	D20003486a_PE400
172210467	1	2.5	4	91_PE400
172210478	1	1.25	2	D20003659a_PE400
172210485	1	1.25	2	D20003663a_PE400
172210489	1	2.5	1	D20003187a_PE400
172210514	1	5	2	D20003697a_PE400
172210585	1	1.25	1	D20003221a_PE400
172210589	1	1.25	2	D20003537a_PE400
172210590	0.25	0.62	1	D20003545a_PE400
172210611	1	2.5	2	D20003681a_PE400
172210631	1	1.25	2	D20003655a_PE400
172210665	0.5	1.25	1	D20002291a
172210696	1	2.5	1	D20003639a_PE400
172210770	1	2.5	1	D20003760a_PE400
172210833	0.5	1.25	0.5	D20003351a_PE400
172210895	1	1.25	1	D20003713a_PE400
172210900	1	1.25	1	D20003674a_PE400
172210968	1	1.25	1	D20003373a_PE400
172210973	1	2.5	2	88_PE400
180130033	0.5	1.25	1	D20003440a_PE400
180130103	0.25	1.25	2	D20003528a_PE400
180130114	1	2.5	2	D20003544a_PE400
180130187	1	2.5	2	D20003413a_PE400
180130222	1	2.5	2	D20003443a_PE400
180130290	1	5	2	D20003419a_PE400
180130465	1	2.5	2	D20003499a_PE400
180130481	0.5	1.25	2	D20003432a_PE400
180130531	1	2.5	2	D20003668a_PE400
180130532	1	2.5	2	D20003648a_PE400
180130560	1	1.25	1	D20003437a_PE400
180130572	1	2.5	2	D20003446a_PE400
180210003	1	1.25	1	D20003236a_PE400
180210093	1	2.5	1	D20003230a_PE400
180210196	1	2.5	1	D20003409a_PE400
180310059	0.25	0.62	1	D20003386a_PE400
180610004	1	2.5	1	D20003636a_PE400
180610035	1	5	2	D20003297a_PE400
180610038	1	5	2	D20003520a_PE400
180610167	1	2.5	2	D20003497a_PE400
180610243	1	2.5	2	D20003645a_PE400
180610284	1	2.5	1	D20003629a_PE400
180610298	1	2.5	1	D20003649a_PE400
180610387	1	2.5	1	D20003281a_PE400
180610391	1	1.25	1	D20003738a_PE400
180610414	0.5	1.25	1	D20003746a_PE400
180610522	1	5	2	D20003694a_PE400
180610523	0.5	1.25	1	D20003690a
180610551	1	2.5	2	D20003695a_PE400
180610554	1	2.5	2	D20003314a_PE400
180610577	1	2.5	1	D20003688a_PE400
180610583	1	2.5	1	D20003691a_PE400
180610585	1	2.5	1	D20003320a_PE400
180610624	1	2.5	2	D20003686a_PE400
180610664	0.5	0.62	1	D20003322a_PE400
180610672	1	5	2	D20003302a_PE400
180610731	1	2.5	2	D20003330a_PE400
180710341	1	2.5	2	D20003396a_PE400
180710498	1	1.25	2	D20003381a_PE400
180710556	1	1.25	2	D20003383a_PE400
180810155	0.25	1.25	1	D20003292a_PE400
180810438	1	1.25	2	D20002295a
180830075	0.5	1.25	1	D20002320a
180830104	0.25	1.25	0.5	D20002304a
180830164	1	2.5	2	D20003612a_PE400
180830175	1	2.5	1	D20003464a_PE400
180830279	0.25	1.25	0.5	D20003420a_PE400
180830289	1	2.5	2	D20003604a_PE400
180830386	0.25	1.25	0.5	D20003459a_PE400
180830494	0.25	1.25	0.5	D20003457a_PE400
180830503	0.25	1.25	1	D20002314a
180830568	1	1.25	2	D20003453a_PE400
180830585	1	1.25	2	D20003435a_PE400
181110068	1	2.5	2	D20003389a_PE400
181110199	1	2.5	2	D20003385a_PE400
181110217	1	2.5	2	D20003398a_PE400
181110224	1	2.5	2	D20002239a
181110261	1	1.25	1	D20003392a_PE400
181110324	1	2.5	1	69_PE400
181210166	0.25	1.25	0.5	D20003536a_PE400
181210171	1	2.5	2	D20002243a
181210279	1	1.25	1	D20002288a
181220256	1	1.25	1	80_PE400
181220302	1	2.5	2	D20002293a
181220316	1	2.5	0.5	D20003397a_PE400
181220481	1	2.5	2	D20003399a_PE400
181410039	0.5	5	2	D20003620a_PE400
181420093	1	5	2	D20003447a_PE400
181510085	1	2.5	2	D20003465a_PE400
181510124	1	5	2	D20003640a_PE400
181610007	0.5	1.25	1	D20003332a_PE400
181610042	1	2.5	2	D20003333a_PE400
181610047	1	5	2	D20003552a_PE400
181610079	0.5	1.25	1	D20003566a_PE400
181610089	0.5	2.5	2	D20003405a_PE400
181610115	1	2.5	2	D20003403a_PE400
181610138	0.5	1.25	1	D20003672a_PE400
181610148	0.25	0.62	0.5	D20003289a_PE400
181610211	1	2.5	16	D20002244a
181610254	0.5	1.25	2	D20003652a_PE400
181711309	1	1.25	1	D20003277a_PE400
181712343	1	2.5	1	D20003771a_PE400
181712353	1	2.5	2	D20002247a
181712368	1	2.5	1	D20003577a_PE400
181712428	1	2.5	2	D20003585a_PE400
181712637	1	1.25	1	D20003718a_PE400
181713068	1	1.25	1	D20003656a_PE400
181713364	0.5	1.25	1	D20003572a_PE400
181713567	1	1.25	2	D20002246a
181810020	1	2.5	2	D20003531a_PE400
181810029	1	2.5	2	D20002224a
181810073	1	1.25	1	D20003485a_PE400
181810144	1	2.5	1	59_PE400
181810152	0.5	1.25	1	D20003336a_PE400
181810180	0.5	1.25	1	D20003325a
181810449	0.5	1.25	1	D20003558a_PE400
181810692	1	1.25	1	D20003340a_PE400
181810743	1	1.25	1	D20003573a_PE400
181810834	1	2.5	2	D20003583a_PE400
181810853	1	1.25	1	D20003394a_PE400
181810879	1	2.5	1	53_PE400
181810886	1	2.5	2	D20002240a
181811187	1	2.5	2	D20002229a
181811324	1	2.5	2	D20003739a_PE400
181811391	1	2.5	1	65_PE400
181920215	1	1.25	1	D20003427a_PE400
181930031	1	1.25	2	D20003541a_PE400
181930044	0.5	1.25	2	D20003598a_PE400
181930204	1	1.25	2	D20003618a_PE400
181930224	0.5	1.25	1	D20002312a
181930234	0.5	1.25	1	D20002311a
181930333	0.5	1.25	4	72_PE400
181930374	0.25	1.25	1	D20002313a
181930378	0.25	1.25	1	D20002315a
181930418	1	1.25	1	D20003605a_PE400
181940014	1	2.5	2	64_PE400
181940049	1	2.5	2	D20003512a_PE400
181940086	1	2.5	1	D20003641a_PE400
181940127	1	2.5	1	D20002241a
182010117	1	1.25	2	18201117_FDSW210132414-1r
182020066	1	1.25	2	D20003770a_PE400
182020170	1	2.5	1	D20003329a_PE400
182020190	1	5	2	D20003698a
182020250	1	2.5	2	D20003741a_PE400
182020298	1	1.25	4	D20003768a_PE400
182020441	1	2.5	2	D20003352a_PE400
182020600	1	1.25	2	D20003357a_PE400
182020615	1	1.25	2	D20003180a_PE400
182020650	1	1.25	1	D20003711a_PE400
182020698	1	2.5	1	D20003366a_PE400
182020714	0.5	1.25	1	D20003348a_PE400
182020739	0.25	0.62	0.5	D20003361a_PE400
182020752	1	2.5	2	D20003321a_PE400
182020765	0.5	1.25	1	D20003516a_PE400
182020802	0.5	1.25	1	D20003722a_PE400
182110961	0.5	1.25	1	D20003676a_PE400
182210023	0.5	2.5	2	D20003775a_PE400
182210029	1	5	2	D20003370a_PE400
182210031	1	2.5	1	D20003754a_PE400
182210048	0.5	1.25	1	D20003710a_PE400
182210055	1	2.5	2	D20003304a_PE400
182210063	0.5	2.5	2	D20003749a
182210080	0.25	0.62	0.5	D20003301a_PE400
182210094	0.25	0.62	0.5	D20003285a_PE400
182210114	1	2.5	1	D20003518a_PE400
182210143	0.25	1.25	1	D20002308a
182210164	1	1.25	1	D20003597a_PE400
182210237	0.5	1.25	2	D20003773a_PE400
182210274	0.5	5	1	D20003430a_PE400
182210275	1	2.5	1	D20003205a_PE400
182210303	0.5	1.25	1	D20003441a_PE400
182210310	1	2.5	1	D20003317a_PE400
182210327	1	2.5	1	D20003502a_PE400
182210388	0.25	1.25	1	D20003596a_PE400
182210404	1	2.5	2	D20003608a_PE400
182210418	1	2.5	2	D20003616a_PE400
182210441	0.25	1.25	1	D20003523a_PE400
182210444	1	2.5	2	D20003600a_PE400
182210446	1	1.25	1	D20003423a_PE400
182210552	1	2.5	2	D20003429a_PE400
182210627	0.25	1.25	1	D20002317a
182210645	0.25	1.25	1	D20002316a
182210721	0.25	1.25	1	D20003444a_PE400
182210732	1	0.62	1	D20003433a_PE400
182210761	0.25	1.25	1	D20003660a_PE400
182210862	1	2.5	1	D20003776a_PE400
182210880	1	1.25	1	D20003699a_PE400
182210957	0.5	1.25	1	D20003745a_PE400
182210999	1	2.5	2	D20002318a
182211046	0.5	1.25	1	153_PE400

## Sheet: Mutations related to AKM or KM
Supplemental Table S2. The mutations related to AKM or KM resistance inr the resistant clinical strains were identified in this study using TB profiler .
Isolates information					The classical genetic mutations	Other variants
ID	Sample	AKM	KM	CAP	Gene name. Mutation. (Estimated Fraction)	Gene name. Mutation. (Estimated Fraction)
191220020_FDSW210132432-1r	191220020	resistance	sense	sense	rrs r.1401a>g (1.00)	rpsL c.-165T>C (1.00)	tlyA c.33A>G (1.00)	gid c.615T>C (1.00)	gid p.Glu92Asp (1.00)
19130436_FDSW210132447-1r	190130436	resistance	sense	sense		rpsL c.-165T>C (1.00)	rpsL c.-1G>C (0.288)	rpsL p.Gln5Asn 0.353	rpsL c.27C>T 0.395	rpsL c.36T>C 0.4	rpsL p.Ser17Ala 0.41	rpsL c.57C>G 0.395	rpsL c.69T>C 0.4	rpsL c.90T>C 0.384	rpsL c.96T>C 0.391	rpsL c.99A>C 0.409	rpsL c.111G>C 0.465	rpsL c.147T>C 0.418	rpsL c.156T>G 0.391	rpsL c.162C>T 0.357	rpsL p.Lys56Arg 0.342	rpsL c.169T>C 0.342	rpsL c.174G>C 0.338	rpsL c.177T>C 0.338	rpsL p.Gln60Ala 0.333	rpsL c.183C>G 0.354	rpsL c.192G>C 0.391	rpsL c.195G>T 0.405	rpsL c.201T>C 0.417	rpsL c.204C>G 0.434	rpsL c.207C>T 0.43	rpsL c.213C>T 0.457	rpsL c.243G>C 0.513	rpsL c.255C>T 0.53	rpsL c.258G>T 0.544	rpsL c.270G>C 0.519	rpsL c.273T>C 0.509	rpsL c.300T>C 0.553	rpsL c.309T>C 0.571	rpsL c.312G>C 0.577	rpsL c.318T>A 0.577	rpsL c.333A>G 0.55	rpsL c.339A>T 0.534	rpsL c.348T>C 0.513	rpsL c.357T>C 0.505	rpsL p.Gly124Ser 0.446	rpsL 374G>A 0.418	rrs r.77gt>g 0.544	rrs r.80t>c 0.538
1917103367_FDSW210132413-1r	191713367	resistance	sense	sense		rpsL c.-165T>C (1.00)	tlyA c.33A>G (1.00)	tlyA p.Val148Leu (1.00)	gid c.615T>C (1.00)	gid p.Glu92Asp (1.00)
20191420010_FDSW210132422-1r	191420010	resistance	sense	sense	rrs r.1401a>g (1.00)	rpsL c.-165T>C (1.00)	rpsL c.-162A>G (1.00)	tlyA c.33A>G (1.00)	gid c.615T>C (1.00)	gid p.Glu92Asp (1.00)
20191713008_FDSW210132430-1r	191713008	resistance	sense	resistance		rpsL c.-165T>C (1.00)	rrs r.261g>a (0.128)	rrs r.263c>t 0.134	rrs r.268t>c 0.152	rrs r.305t>a 0.165	rrs r.406g>a 0.099	rrs r.535g>c 0.137	rrs r.601t>a 0.208	rrs r.607g>a 0.213	rrs r.619a>g 0.227	rrs r.767g>t 0.183	rrs r.889c>t 0.152	rrs r.896g>a 0.164	rrs r.1001c>t 0.183	rrs r.1003t>c 0.186	rrs r.1015c>t 0.19	rrs r.1016g>a 0.188	rrs r.1111t>c 0.174	rrs r.1112c>t 0.177	rrs r.1124a>g 0.177	rrs r.1125c>g 0.179	rrs r.1132g>c 0.183	rrs r.1133t>c 0.182	rrs r.1144g>a 0.177	rrs r.1145a>g 0.179	rrs r.1237g>a 0.19	rrs r.1243a>g 0.181	rrs r.1254t>a 0.179	rrs r.1260g>a 0.17	rrs r.1265t>g 0.174	rrs r.1266a>g 0.173	rrs r.1276t>c 0.161	rrs r.1278a>t 0.162	rrs r.1284c>t 0.183	rrs r.1300c>t 0.199	rrs r.1321g>a 0.179	rrs r.1443c>t 0.116	rrs r.1445c>t 0.112	rrs r.1446g>t 0.112	tlyA c.33A>G (1.00)
63_PE400	181810075	resistance	sense	resistance		rpsL c.-165T>C (0.998)	rpsL c.117C>T (1.00)	tlyA c.33A>G (1.00)	gid c.615T>C (0.997)	gid p.Glu92Asp (1.00)
68_PE400	171110067	resistance	sense	resistance		rpsL c.-165T>C (1.00)	tlyA c.33A>G (1.00)	gid c.615T>C (1.00)	gid p.Glu92Asp (0.997)
D20002176a	161710566	resistance	sense	resistance	rrs r.1401a>g (0.99)	rpsL c.-165T>C (1.00)	tlyA c.33A>G (1.00)	gid c.615T>C (1.00)	gid p.Glu92Asp (1.00)
D20002230a	182020364	resistance	sense	sense	eis c.-14C>T (1.00)	rpsL c.-165T>C (1.00)	tlyA c.33A>G (1.00)
D20002232a	171920016	resistance	sense	resistance	rrs r.1401a>g (1.00)	rpsL c.-165T>C (1.00)	tlyA c.33A>G (1.00)	gid c.615T>C (1.00)	gid p.Glu92Asp (1.00)
D20002233a	170610186	resistance	sense	sense		rpsL c.-165T>C (1.00)	tlyA c.33A>G (1.00)	gid c.615T>C (1.00)	gid p.Glu92Asp (1.00)
D20002245a	171713575	resistance	sense	resistance	rrs r.1401a>g (1.00)	rpsL c.-165T>C (1.00)	tlyA c.33A>G (1.00)	gid c.615T>C (1.00)	gid p.Glu92Asp (1.00)
D20002294a	180810185	resistance	sense	resistance	rrs_r.462c>t (0.685)	rpsL c.-165T>C (1.00)	rpsL c.12C>T (0.161)	rpsL c.33T>C (0.209)	rpsL c.36T>C 0.209	rpsL c.39G>C 0.207	rpsL p.Ile16Val 0.203	rpsL p.Ser17Ala 0.199	rpsL c.69T>C 0.193	rpsL c.72G>C 0.201	rpsL c.96T>C 0.301	rpsL c.99A>G 0.318	rpsL c.123T>C 0.364	rpsL c.150G>C 0.366	rpsL c.156T>G 0.35	rpsL c.165G>C 0.315	rpsL c.169T>C 0.318	rpsL c.174G>C 0.319	rpsL c.177T>C 0.316	rpsL c.183C>G 0.322	rpsL c.189C>G 0.332	rpsL c.192G>C 0.335	rpsL c.195G>C 0.341	rpsL c.201T>C 0.36	rpsL c.207C>T 0.374	rpsL c.213C>T 0.384	rpsL c.249C>T 0.369	rpsL c.255C>T 0.372	rpsL c.273T>G 0.364	rpsL c.300T>C 0.356	rpsL c.309T>C 0.386	rpsL c.312G>C 0.386	rpsL c.318T>A 0.389	rpsL c.333A>G 0.403	rpsL c.339A>C 0.398	rpsL c.348T>C 0.391	rpsL c.357T>C 0.381	rpsL p.Gly124Ser 0.371	rrs r.78t>c 0.463	rrs r.80t>c 0.471	rrs r.81c>t 0.469	rrs r.87a>g 0.476	rrs r.89a>g 0.484	rrs r.140t>c 0.629	rrs r.141c>t 0.636
D20002299a	171210015	resistance	sense	sense		rpsL c.-165T>C (1.00)	tlyA c.33A>G (1.00)	gid c.615T>C (0.996)	gid p.Glu92Asp (1.00)
D20003176a_PE400	182010230	resistance	sense	resistance	rrs r.1401a>g (1.00),rrs r.514a>c (1.00	rpsL c.-165T>C (1.00)	tlyA c.33A>G (1.00)	gid c.615T>C (1.00)	gid p.Glu92Asp (1.00)
D20003179a_PE400	172020411	resistance	sense	sense		rpsL c.-165T>C (1.00)	tlyA c.33A>G (0.997)	gid c.615T>C (1.00)	gid p.Glu92Asp (1.00)
D20003195a_PE400	170610162	resistance	sense	sense		rpsL c.-165T>C (1.00)	tlyA c.33A>G (1.00)	gid c.615T>C (1.00)	gid p.Glu92Asp 0.997
D20003201a	172110340	resistance	sense	sense		rpsL c.-165T>C (1.00)	tlyA c.33A>G (1.00)	gid c.615T>C (1.00)	gid p.Glu92Asp (1.00)
D20003203a_PE400	172020571	resistance	sense	resistance		rpsL c.-165T>C (1.00)	tlyA c.33A>G (1.00)	gid c.615T>C (1.00)	gid p.Glu92Asp (1.00)
D20003206a_PE400	172020415	resistance	sense	sense		rpsL c.-165T>C (1.00)	tlyA c.33A>G (1.00)	gid c.615T>C (1.00)	gid p.Glu92Asp (1.00)
D20003207a_PE400	172020425	resistance	sense	sense		rpsL c.-165T>C (1.00)	tlyA c.33A>G (1.00)	gid c.615T>C (1.00)	gid p.Glu92Asp (1.00)
D20003210a_PE400	172210582	resistance	sense	resistance		rpsL c.-165T>C (1.00)	tlyA c.33A>G (1.00)	gid c.615T>C (1.00)	gid p.Glu92Asp (1.00)
D20003215a_PE400	172110350	resistance	sense	resistance		rpsL c.-165T>C (1.00)	tlyA c.33A>G (1.00)	eis p.Val163Ile (1.00)	gid c.615T>C (1.00)	gid p.Glu92Asp (1.00)
D20003216a_PE400	180710332	resistance	sense	sense	eis c.-10G>A (1.00)	rpsL c.-165T>C (1.00)	tlyA c.33A>G (1.00)	eis p.Val163Ile (0.994)	gid c.615T>C (1.00)	gid p.Glu92Asp (1.00)
D20003237a_PE400	172110232	resistance	sense	resistance		rpsL c.-165T>C (1.00)	tlyA c.33A>G (1.00)	gid c.615T>C (1.00)	gid p.Glu92Asp 0.995
D20003243a_PE400	182210412	resistance	sense	sense	eis c.-10G>A (1.00)	rpsL c.-165T>C (1.00)	tlyA c.33A>G (1.00)	gid c.615T>C (1.00)	gid p.Glu92Asp (1.00)
D20003251a_PE400	170130315	resistance	sense	resistance		rpsL c.-165T>C (1.00)	tlyA c.33A>G (1.00)	eis p.Val163Ile (1.00)	gid c.615T>C (1.00)	gid p.Glu92Asp (1.00)
D20003252a_PE400	170110269	resistance	sense	resistance		rpsL c.-165T>C (1.00)	tlyA c.33A>G (1.00)	eis c.-5A>G (1.00)	gid c.615T>C (1.00)	gid p.Glu92Asp (1.00)
D20003267a_PE400	171710781	resistance	sense	resistance		rpsL c.-165T>C (1.00)	tlyA c.33A>G (1.00)	gid c.615T>C (1.00)	gid p.Glu92Asp (1.00)
D20003270a_PE400	171610021	resistance	sense	resistance		rpsL c.-165T>C (1.00)	tlyA c.33A>G (1.00)	gid c.615T>C (1.00)	gid p.Glu92Asp (1.00)
D20003276a_PE400	171713470	resistance	sense	resistance		rpsL c.-165T>C (1.00)	tlyA c.33A>G (1.00)	eis p.Val163Ile (1.00)	gid c.615T>C (1.00)	gid p.Glu92Asp (1.00)
D20003279a_PE400	181220199	resistance	sense	sense	rrs_r.462c>t (0.88)	rpsL c.-165T>C (1.00)	rpsL c.12C>T (0.607)	rpsL c.33T>C 0.652	rpsL c.36T>C 0.652	rpsL c.39G>C 0.643	rpsL p.Ile16Val 0.634	rpsL p.Ser17Ala 0.616	rpsL c.69T>C 0.679	rpsL c.72G>C 0.694	rpsL c.96T>C 0.75	rpsL c.99A>G 0.765	rpsL c.123T>C 0.791	rpsL c.150G>C 0.818	rpsL c.156T>G 0.811	rpsL c.165G>C 0.808	rpsL c.169T>C 0.793	rpsL c.174G>C 0.795	rpsL c.177T>C 0.805	rpsL c.183C>G 0.811	rpsL c.189C>G 0.823	rpsL c.192G>C 0.831	rpsL c.195G>C 0.841	rpsL c.201T>C 0.839	rpsL c.207C>T 0.845	rpsL c.213C>T 0.845	rpsL c.249C>T 0.842	rpsL c.255C>T 0.836	rpsL c.273T>G 0.845	rpsL c.300T>C 0.815	rpsL c.309T>C 0.814	rpsL c.312G>C 0.803	rpsL c.318T>A 0.813	rpsL c.333A>G 0.818	rpsL c.339A>C 0.819	rpsL c.348T>C 0.815	rpsL c.357T>C 0.778	rpsL p.Gly124Ser 0.731	rrs r.78t>c 0.72	rrs r.80t>c 0.713	rrs r.81c>t 0.713	rrs r.87a>g 0.722	rrs r.89a>g 0.726	rrs r.140t>c 0.822	rrs r.141c>t 0.826
D20003305a_PE400	181610091	resistance	sense	resistance		rpsL c.-165T>C (1.00)	tlyA c.33A>G (1.00)	gid c.615T>C (1.00)	gid p.Glu92Asp (1.00)
D20003313a_PE400	172020946	resistance	sense	sense		rpsL c.-165T>C (1.00)	tlyA c.33A>G (1.00)	gid c.615T>C (1.00)	gid p.Glu92Asp (1.00)
D20003326a_PE400	180830195	resistance	sense	resistance	rrs_r.462c>t (0.647)	rpsL c.-165T>C (1.00)	rpsL c.12C>T (0.5)	rpsL c.33T>C 0.55	rpsL c.36T>C 0.559	rpsL c.39G>C 0.55	rpsL p.Ile16Val 0.55	rpsL p.Ser17Ala 0.541	rpsL c.69T>C 0.545	rpsL c.72G>C 0.554	rpsL c.96T>C 0.69	rpsL c.99A>G 0.701	rpsL c.123T>C 0.745	rpsL c.150G>C 0.748	rpsL c.156T>G 0.738	rpsL c.165G>C 0.722	rpsL c.169T>C 0.719	rpsL c.174G>C 0.737	rpsL c.177T>C 0.742	rpsL c.183C>G 0.763	rpsL c.189C>G 0.786	rpsL c.192G>C 0.78	rpsL c.195G>C 0.792	rpsL c.201T>C 0.808	rpsL c.207C>T 0.819	rpsL c.213C>T 0.829	rpsL c.249C>T 0.818	rpsL c.255C>T 0.81	rpsL c.273T>G 0.875	rpsL c.300T>C 0.856	rpsL c.309T>C 0.865	rpsL c.312G>C 0.874	rpsL c.318T>A 0.883	rpsL c.333A>G 0.838	rpsL c.339A>C 0.833	rpsL c.348T>C 0.8	rpsL c.357T>C 0.763	rpsL p.Gly124Ser 0.724	rrs r.78t>c 0.51	rrs r.80t>c 0.51	rrs r.81c>t 0.506	rrs r.87a>g 0.509	rrs r.89a>g 0.512	rrs r.140t>c 0.677	rrs r.141c>t 0.678
D20003344a_PE400	182020642	resistance	sense	resistance		rpsL c.-165T>C (1.00)	tlyA c.33A>G (1.00)	gid c.615T>C (1.00)	gid p.Glu92Asp (1.00)
D20003347a_PE400	172210273	resistance	sense	resistance		rpsL c.-165T>C (1.00)	tlyA c.33A>G (1.00)	gid c.615T>C (1.00)	gid p.Glu92Asp (1.00)
D20003349a_PE400	172020971	resistance	sense	resistance		rpsL c.-165T>C (1.00)	tlyA c.33A>G (1.00)	gid c.615T>C (1.00)	gid p.Glu92Asp (1.00)
D20003369a_PE400	180610532	resistance	sense	resistance		rpsL c.-165T>C (1.00)	tlyA c.33A>G (1.00)
D20003375a_PE400	172020823	resistance	resistance	resistance	rrs r.1401a>g (1.00), rrs r.514a>c (1.00)	rpsL c.-165T>C (1.00)	tlyA c.33A>G (1.00)	eis p.Val163Ile (1.00)	gid c.615T>C (1.00)	gid p.Glu92Asp (1.00)
D20003376a_PE400	171210033	resistance	resistance	resistance		rpsL c.-165T>C (1.00)	tlyA c.33A>G (1.00)	gid c.615T>C (1.00)	gid p.Glu92Asp (1.00)
D20003377a_PE400	172020815	resistance	resistance	resistance	rrs r.1401a>g (0.99)	rpsL c.-165T>C (1.00)	tlyA c.33A>G (1.00)	gid c.615T>C (1.00)	gid p.Glu92Asp (1.00)
D20003378a_PE400	170110541	resistance	resistance	resistance		rpsL c.-165T>C (1.00)	tlyA c.33A>G (1.00)	gid c.615T>C (1.00)
D20003388a_PE400	180410131	sense	resistance	sense		rpsL c.-165T>C (1.00)	tlyA c.33A>G (1.00)	gid c.615T>C (1.00)	gid c.423C>T (1.00)	gid c.330C>A 0.995
D20003390a_PE400	171220425	resistance	resistance	resistance		rpsL c.-165T>C (1.00)	tlyA c.33A>G (1.00)	gid c.615T>C (1.00)	gid p.Tyr195His (1.00)	gid p.Glu92Asp 0.996
D20003400a_PE400	171713673	resistance	resistance	resistance		rpsL c.-165T>C (1.00)	tlyA c.33A>G (1.00)	gid c.615T>C (1.00)	gid p.Glu92Asp (1.00)
D20003402a_PE400	171610456	sense	resistance	sense		rpsL c.-165T>C (1.00)	tlyA c.33A>G (1.00)
D20003422a_PE400	171010255	resistance	resistance	resistance		rpsL c.-165T>C (1.00)	tlyA c.33A>G (1.00)	gid c.615T>C (1.00)	gid p.Glu92Asp (1.00)
D20003448a_PE400	171610499	resistance	resistance	sense		rpsL c.-165T>C (1.00)	tlyA c.33A>G (1.00)	gid c.615T>C (1.00)	gid p.Glu92Asp (1.00)
D20003450a_PE400	171710270	resistance	resistance	sense		rpsL c.-165T>C (1.00)	rrs r.1141c>t (0.942)	tlyA c.33A>G (1.00)	gid p.Ala224Gly 0.946
D20003455a_PE400	180730305	resistance	resistance	resistance		rpsL c.-165T>C (1.00)	tlyA c.33A>G (1.00)	eis c.571G>A (1.00)	eis p.Val163Ile (1.00)	gid c.615T>C (1.00)	gid p.Glu92Asp (1.00)
D20003456a_PE400	180130267	resistance	resistance	resistance		rpsL c.-165T>C (1.00)	tlyA c.33A>G (1.00)
D20003472a_PE400	181810094	resistance	resistance	resistance		rpsL c.-165T>C (1.00)	rpsL c.117C>T (0.99)	tlyA c.33A>G (1.00)	gid c.615T>C 0.994	gid p.Glu92Asp 0.989
D20003491a_PE400	171710778	resistance	resistance	resistance		rpsL c.-165T>C (1.00)	tlyA c.33A>G (1.00)	gid c.615T>C (1.00)	gid p.Glu92Asp (1.00)
D20003496a_PE400	182020370	resistance	resistance	resistance		rpsL c.-165T>C (1.00)	rpsL c.-162A>G (1.00)	tlyA c.33A>G (1.00)	gid c.615T>C (1.00)	gid p.Glu92Asp (1.00)
D20003508a_PE400	170830263	resistance	resistance	resistance		rpsL c.-165T>C (1.00)	tlyA c.33A>G (1.00)	gid c.615T>C (1.00)	gid p.Glu92Asp (1.00)
D20003517a_PE400	180110106	resistance	resistance	resistance		rpsL c.-165T>C (1.00)	tlyA c.33A>G (1.00)	gid c.615T>C (1.00)	gid p.Glu92Asp (1.00)
D20003525a_PE400	181811179	resistance	resistance	resistance		rpsL c.-165T>C (1.00)	tlyA c.33A>G (1.00)	gid c.615T>C (1.00)	gid p.Glu92Asp (1.00)
D20003542a_PE400	172210207	resistance	resistance	resistance		rpsL c.-165T>C (1.00)	tlyA c.33A>G (1.00)	eis p.Val163Ile (1.00)	gid c.615T>C (1.00)	gid p.Glu92Asp (1.00)
D20003548a_PE400	182010246	resistance	resistance	resistance	rrs r.1401a>g (1.00),rrs r.514a>c (0.99)	rpsL c.-165T>C (1.00)	tlyA c.33A>G (1.00)	gid c.615T>C (1.00)	gid p.Glu92Asp (1.00)
D20003557a_PE400	170820191	resistance	resistance	resistance		rpsL c.-165T>C (1.00)	tlyA c.33A>G (1.00)	gid c.615T>C 0.994	gid p.Glu92Asp (1.00)
D20003575a_PE400	171610153	resistance	resistance	resistance		rpsL c.-165T>C (1.00)	tlyA c.33A>G (1.00)	eis p.Val163Ile (1.00)	gid c.615T>C (1.00)	gid p.Glu92Asp (1.00)
D20003578a_PE400	181940076	sense	resistance	resistance		rpsL c.-165T>C (1.00)	tlyA c.33A>G (1.00)	eis p.Trp197Arg 0.991	gid c.615T>C (1.00)	gid p.Glu92Asp (1.00)
D20003581a_PE400	172110915	resistance	resistance	resistance		rpsL c.-165T>C (1.00)	tlyA c.33A>G (1.00)	eis c.234 235del (1.00)	gid c.615T>C (1.00)	gid p.Glu92Asp 0.996
D20003584a_PE400	170720155	resistance	resistance	resistance		rpsL c.-165T>C (1.00)	tlyA c.33A>G (1.00)	gid c.615T>C (1.00)	gid p.Glu92Asp (1.00)
D20003586a_PE400	172110572	resistance	resistance	resistance		rpsL c.-165T>C (1.00)	tlyA c.33A>G (1.00)	gid c.615T>C (1.00)	gid p.Glu92Asp (1.00)
D20003587a_PE400	172110346	resistance	resistance	resistance		rpsL c.-165T>C (1.00)	tlyA c.33A>G (1.00)	gid c.615T>C (1.00)	gid p.Glu92Asp (1.00)
D20003588a_PE400	172110343	resistance	resistance	resistance		rpsL c.-165T>C （0.995）	tlyA c.33A>G (1.00)	gid c.615T>C 0.989	gid p.Glu92Asp 0.995
D20003590a_PE400	172210456	resistance	resistance	resistance		rpsL c.-165T>C （0.995）	tlyA c.33A>G (1.00)	eis p.Val163Ile (1.00)	gid c.615T>C 0.989	gid p.Glu92Asp 0.996
D20003592a_PE400	172210340	resistance	resistance	resistance		rpsL c.-165T>C (1.00)	tlyA c.33A>G (1.00)	gid c.615T>C (1.00)	gid p.Glu92Asp (1.00)
D20003593a_PE400	171920312	resistance	resistance	resistance		rpsL c.-165T>C (1.00)	tlyA c.33A>G (1.00)	gid c.615T>C (1.00)	gid p.Glu92Asp (1.00)
D20003594a_PE400	170830085	resistance	resistance	resistance		rpsL c.-165T>C (1.00)	tlyA c.33A>G (1.00)	gid c.615T>C (1.00)	gid p.Glu92Asp (0.99)3
D20003601a_PE400	182210703	resistance	resistance	resistance		rpsL c.-165T>C (1.00)	tlyA c.33A>G (1.00)	eis p.Val163Ile (1.00)	gid c.615T>C (1.00)	gid p.Glu92Asp (1.00)
D20003602a_PE400	181930360	resistance	resistance	resistance		rpsL c.-165T>C (1.00)	tlyA c.33A>G (1.00)	tlyA p.Ala166Val (1.00)
D20003609a_PE400	172210274	resistance	resistance	resistance		rpsL c.-165T>C (1.00)	tlyA c.33A>G (1.00)
D20003622a_PE400	171510155	resistance	resistance	resistance	rrs r.514a>c (0.758), tlyA c.513 514del (0.12)	rpsL c.-165T>C (1.00)	rpsL c.12C>T (0.362 )	rpsL c.36T>C (0.507)	rpsL p.Ile16Val (0.521)	rpsL p.Ser17Ala 0.536	rpsL c.69T>C 0.614	rpsL c.72G>C 0.629	rpsL c.90T>C 0.717	rpsL c.96T>C 0.736	rpsL c.141G>C 0.715	rpsL c.144G>T 0.719	rpsL c.156T>C 0.712	rpsL c.169T>C 0.669	rpsL c.177T>C 0.667	rpsL c.183C>T 0.671	rpsL c.189C>G 0.687	rpsL c.201T>C 0.706	rpsL c.213C>A 0.707	rpsL c.249C>T 0.699	rpsL c.252C>T 0.693	rpsL c.273T>C 0.711	rpsL c.279G>C 0.704	rpsL c.282C>G 0.696	rpsL c.306G>C 0.704	rpsL c.309T>C 0.707	rpsL c.312G>C 0.724	rpsL c.318T>C 0.747	rpsL c.333A>G 0.713	rpsL c.339A>T 0.697	rpsL c.357T>C 0.711	rpsL p.Gly124Ser 0.706	rrs r.78t>c 0.225	rrs r.80t>c 0.225	rrs r.87a>g 0.223	rrs r.89a>g 0.227	rrs r.124t>c 0.395	rrs r.125g>a 0.403	rrs r.183a>t 0.467	rrs r.184c>t 0.467	rrs r.185g>t 0.467	rrs r.186g>a 0.467	rrs r.188a>g 0.471	rrs r.189t>c 0.475	rrs r.199g>t 0.516
D20003626a_PE400	171220116	resistance	resistance	resistance		rpsL c.-165T>C (1.00)	tlyA c.33A>G (1.00)	gid c.615T>C (1.00)	gid p.Glu92Asp (1.00)	gid c.60C>T (1.00)
D20003634a	171220092	resistance	resistance	resistance		rpsL c.-165T>C (1.00)	tlyA c.33A>G (1.00)	gid c.615T>C (0.996)	gid p.Glu92Asp (1.00)
D20003642a_PE400	171220139	resistance	resistance	resistance		rpsL c.-165T>C (1.00)	tlyA c.33A>G (1.00)	gid c.615T>C (1.00)	gid p.Glu92Asp (1.00)
D20003646a_PE400	171910038	resistance	resistance	resistance		rpsL c.-165T>C (1.00)	tlyA c.33A>G (1.00)
D20003662a_PE400	171920021	resistance	resistance	resistance		rpsL c.-165T>C (1.00)	tlyA c.33A>G (1.00)	gid c.615T>C (1.00)	gid p.Glu92Asp (0.996)
D20003665a_PE400	181920122	resistance	resistance	resistance		rpsL c.-165T>C (1.00)	tlyA c.33A>G (1.00)	gid c.615T>C (1.00)	gid p.Glu92Asp (1.00)
D20003666a_PE400	171920482	resistance	resistance	resistance		rpsL c.-165T>C (1.00)	tlyA c.33A>G (1.00)	gid c.615T>C (1.00)	gid p.Glu92Asp (1.00)
D20003667a_PE400	172210459	resistance	resistance	resistance		rpsL c.-165T>C (1.00)	tlyA c.33A>G (1.00)	gid c.615T>C (1.00)	gid p.Glu92Asp (1.00)
D20003669a_PE400	180610320	resistance	resistance	resistance		rpsL c.-165T>C (1.00)	tlyA c.33A>G (1.00)	gid c.615T>C (1.00)	gid p.Glu92Asp (1.00)
D20003670a_PE400	171910002	resistance	resistance	sense		rpsL c.-165T>C (1.00)	tlyA c.33A>G (1.00)	gid p.Asp85Glu (0.927)
D20003673a_PE400	171510113	resistance	resistance	sense		rpsL c.-165T>C (1.00)	tlyA c.33A>G (1.00)
D20003679a_PE400	172210714	sense	resistance	sense		rpsL c.-165T>C (1.00)	tlyA c.33A>G (1.00)
D20003692a_PE400	172110231	sense	resistance	sense		rpsL c.-165T>C (1.00)	tlyA c.33A>G (1.00)	gid c.615T>C (1.00)	gid p.Glu92Asp (1.00)
D20003703a_PE400	182020627	resistance	resistance	resistance		rpsL c.-165T>C (1.00)	tlyA c.33A>G (1.00)
D20003727a_PE400	171010065	resistance	resistance	resistance	eis c.-10G>A (1.00)	rpsL c.-165T>C (1.00)	tlyA c.33A>G (1.00)	gid c.615T>C (1.00)	gid p.Glu92Asp (1.00)
D20003735a_PE400	181810411	sense	resistance	sense		rpsL c.-165T>C (1.00)	tlyA c.33A>G (1.00)
D20003740a_PE400	170130477	resistance	resistance	resistance		rpsL c.-165T>C (1.00)	tlyA c.33A>G (1.00)	gid c.615T>C (1.00)	gid p.Glu92Asp (1.00)
D20003743a_PE400	171910103	resistance	resistance	resistance		rpsL c.-165T>C (1.00)	rrs r.1141c>t (0.319)	tlyA c.33A>G (1.00)	gid c.615T>C (0.721)	gid p.Glu92Asp (0.748)
D20003758a_PE400	172110196	resistance	resistance	sense	rrs r.1401a>g (1.00)	rpsL c.-165T>C (1.00)	tlyA c.33A>G (1.00)	gid c.615T>C (1.00)	gid p.Glu92Asp (1.00)
D20003763a_PE400	172110123	resistance	resistance	sense		rpsL c.-165T>C (1.00)	tlyA c.33A>G (1.00)	gid c.615T>C (1.00)	gid p.Glu92Asp (1.00)
[truncated: 72 more columns]

## Sheet: Read Info (WGS)
Supplemental Table S2(b). The read imformation of clinical isolates.
sample id	raw fastq								clean fastq data								filtering results				duplication	insert_size
	total_reads	total_bases	q20_bases	q30_bases	q20_rate	q30_rate	read1_mean_length	read2_mean_length	total_reads	total_bases	q20_bases	q30_bases	q20_rate	q30_rate	read1_mean_length	read2_mean_length	passed_filter_reads	low_quality_reads	too_many_N_reads	too_short_reads	rate	peak	unknown
D20003432a_PE400	8034706	1205205900	1172348592	1117332513	0.972737	0.927088	150	150	7538308	1079234062	1062766848	1021915958	0.984742	0.94689	143	143	7538308	3986	234	492178	0.150561	155	232002
D20002303a	11408014	1711202100	1686627790	1637204287	0.985639	0.956757	150	150	11105642	1600822617	1585969980	1545154214	0.990722	0.965225	144	144	11105642	2232	2	300138	0.297703	266	279709
D20002206a	9717034	1457555100	1434733266	1388540580	0.984342	0.95265	150	150	9452116	1362664214	1348013084	1309370751	0.989248	0.96089	144	144	9452116	1668	0	263250	0.259481	268	241519
D20002320a	10152506	1522875900	1501891293	1459316992	0.98622	0.958264	150	150	9891148	1426148574	1413605655	1378618623	0.991205	0.966673	144	144	9891148	1774	8	259576	0.285895	269	258677
D20003458a_PE400	8023966	1203594900	1168301063	1111400465	0.970676	0.923401	150	150	7472690	1068240624	1051515465	1010294825	0.984343	0.945756	143	142	7472690	4512	222	546542	0.146977	269	211284
D20003691a_PE400	12157450	1823617500	1797221195	1745443628	0.985525	0.957133	150	150	11768574	1694067282	1681201832	1640595046	0.992406	0.968436	143	144	11768574	2872	2	386002	0.228951	269	205830
D20003737a_PE400	9420012	1413001800	1394127982	1355350603	0.986643	0.959199	150	150	9139990	1316070987	1306590277	1275973389	0.992796	0.969532	143	144	9139990	2064	0	277958	0.222517	249	118118
D20003306a_PE400	9117040	1367556000	1332527528	1273188262	0.974386	0.930995	150	150	8616798	1234347203	1216706390	1171709180	0.985708	0.949254	143	142	8616798	3180	0	497062	0.170232	269	245583
191710020_FDSW210132456-1r	9524546	1428681900	1392487876	1331607599	0.974666	0.932053	150	150	9056352	1296271030	1277784513	1230768915	0.985739	0.949469	143	143	9056352	3196	0	464998	0.195892	269	252819
D20003570a_PE400	9493822	1424073300	1391856779	1335488697	0.977377	0.937795	150	150	8981574	1286390489	1271618071	1230322867	0.988516	0.956415	142	143	8981574	3780	10	508458	0.196308	234	100990
D20003506a_PE400	7994072	1199110800	1170388706	1118822228	0.976047	0.933043	150	150	7546688	1078989844	1065595443	1027391094	0.987586	0.952179	142	143	7546688	3664	4	443716	0.184875	253	104517
D20003212a_PE400	10919420	1637913000	1596482537	1522159673	0.974705	0.929329	150	150	10355898	1483522521	1460697793	1402837126	0.984615	0.945612	143	142	10355898	3038	0	560484	0.163018	155	307017
D20003639a_PE400	11701738	1755260700	1729872363	1680832745	0.985536	0.957597	150	150	11326662	1628624814	1616470151	1578260033	0.992537	0.969075	143	143	11326662	2644	0	372432	0.238635	240	113857
D20003632a_PE400	8902852	1335427800	1303175249	1248382168	0.975849	0.934818	150	150	8387268	1200218729	1186051712	1146437922	0.988196	0.955191	142	143	8387268	4326	2	511256	0.190767	228	86327
20190310371_FDSW210132421-1r	10295262	1544289300	1504141692	1436707468	0.974003	0.930336	150	150	9778972	1399387221	1378420417	1326273637	0.985017	0.947753	143	142	9778972	3318	0	512972	0.215049	155	289009
D20003676a_PE400	11790714	1768607100	1741980404	1689482462	0.984945	0.955262	150	150	11395730	1639724126	1626726877	1585729296	0.992074	0.967071	143	144	11395730	2856	0	392128	0.213587	238	145915
D20003662a_PE400	10985352	1647802800	1625101103	1579379704	0.986223	0.958476	150	150	10663810	1534278922	1522774367	1486428738	0.992502	0.968813	143	144	10663810	1726	0	319816	0.212091	242	118815
D20003544a_PE400	9389060	1408359000	1375898823	1318541388	0.976952	0.936225	150	150	8869806	1270706425	1255781685	1213718742	0.988255	0.955153	143	143	8869806	4200	0	515054	0.17586	241	110139
D20003590a_PE400	8623006	1293450900	1261306897	1207066308	0.975149	0.933214	150	150	8097320	1159061419	1144951610	1105997477	0.987827	0.954218	142	143	8097320	4674	4	521008	0.181726	240	95295
D20002216a	10846786	1627017900	1594858798	1534546200	0.980234	0.943165	150	150	10455224	1504401443	1484740189	1435476604	0.986931	0.954185	144	143	10455224	3166	0	388396	0.290238	268	299839
96_PE400	13148108	1985364308	1952707215	1888045612	0.983551	0.950982	151	151	12727318	1845344365	1826616913	1774082602	0.989852	0.961383	144	145	12727318	3080	0	417710	0.184482	269	353162
D20003693a_PE400	13229904	1984485600	1956506112	1901876123	0.985901	0.958372	150	150	12814384	1844045530	1830534986	1787810702	0.992673	0.969505	143	144	12814384	2434	2	413084	0.237691	237	157472
D20003530a_PE400	10420286	1563042900	1526911646	1463897851	0.976884	0.936569	150	150	9841976	1409204854	1392778783	1346680275	0.988344	0.955631	142	143	9841976	4432	4	573874	0.18814	232	95189
D20003437a_PE400	7863386	1179507900	1143857856	1086700536	0.969775	0.921317	150	150	7293966	1042810504	1025919682	984843672	0.983803	0.944413	142	142	7293966	5052	256	564112	0.125701	155	216773
D20003620a_PE400	7974840	1196226000	1168056045	1118768969	0.976451	0.935249	150	150	7529792	1078440291	1065391916	1029127580	0.987901	0.954274	143	143	7529792	3246	2	441800	0.186605	256	112913
D20003192a_PE400	10510840	1576626000	1556103367	1514296478	0.986983	0.960467	150	150	10222516	1469175141	1458718185	1425447239	0.992882	0.970236	143	144	10222516	1434	0	286890	0.2159	239	123567
D20003724a_PE400	10057354	1508603100	1490054052	1450960049	0.987704	0.96179	150	150	9790644	1410093993	1400519846	1369167708	0.99321	0.970976	143	144	9790644	1742	0	264968	0.221011	247	123017
D20003397a_PE400	7230520	1084578000	1058029221	1011150431	0.975522	0.932298	150	150	6838714	979754832	965385322	929215923	0.985334	0.948417	143	142	6838714	2734	0	389072	0.217093	155	203524
D20003658a_PE400	11880688	1782103200	1757413733	1708976486	0.986146	0.958966	150	150	11517890	1657388496	1645444011	1607476062	0.992793	0.969885	143	144	11517890	2246	0	360552	0.216415	244	140633
D20002292a	11513842	1727076300	1703505329	1655694273	0.986352	0.958669	150	150	11237876	1620175238	1605812394	1566051034	0.991135	0.966594	144	144	11237876	1738	0	274228	0.302848	269	299961
D20003647a_PE400	11419324	1712898600	1689291362	1642738283	0.986218	0.95904	150	150	11073308	1593635170	1582199572	1545653709	0.992824	0.969892	143	144	11073308	2332	2	343682	0.216359	240	127357
D20003301a_PE400	9543364	1431504600	1398214538	1338679634	0.976745	0.935156	150	150	9094328	1303829290	1286009121	1239483475	0.986332	0.950649	143	143	9094328	2304	0	446732	0.168554	269	254416
19071061_FDSW210132438-1r	12674498	1901174700	1853524215	1773456379	0.974936	0.932821	150	150	12063208	1726521353	1702099291	1640171748	0.985855	0.949986	143	143	12063208	3830	0	607460	0.237811	265	349622
D20003202a_PE400	8540732	1281109800	1240954692	1175305477	0.968656	0.917412	150	150	7888760	1128585023	1109499258	1062087359	0.983089	0.941079	143	142	7888760	7338	136	644498	0.120792	155	238964
D20003216a_PE400	7083736	1062560400	1035412360	986624259	0.97445	0.928535	150	150	6694430	958359586	943123993	905159092	0.984102	0.944488	143	142	6694430	2144	0	387162	0.210805	155	206006
D20003195a_PE400	11966304	1794945600	1769919015	1719648055	0.986057	0.95805	150	150	11610802	1670084440	1657516038	1617731254	0.992474	0.968652	143	144	11610802	2258	0	353244	0.238394	261	207861
D20003768a_PE400	11226980	1684047000	1659287482	1610410992	0.985298	0.956274	150	150	10858694	1563040662	1551094292	1512876108	0.992357	0.967906	143	144	10858694	2756	0	365530	0.226257	260	180949
D20003696a_PE400	11367402	1705110300	1681877347	1636163922	0.986375	0.959565	150	150	11023942	1586511769	1575413337	1539634201	0.993005	0.970452	143	144	11023942	2012	0	341448	0.214799	244	137764
D20002248a	10386156	1557923400	1532714119	1481204408	0.983819	0.950756	150	150	10110542	1457103160	1440422247	1396829379	0.988552	0.958635	144	143	10110542	1778	0	273836	0.266308	269	256791
D20003355a_PE400	8165306	1224795900	1193844873	1139894678	0.97473	0.930681	150	150	7702346	1103802839	1087896596	1047328353	0.98559	0.948836	143	143	7702346	3316	272	459372	0.149671	269	226014
D20002185a	8422416	1263362400	1243874743	1204476848	0.984575	0.95339	150	150	8196500	1181935984	1169489441	1136503676	0.989469	0.961561	144	144	8196500	1708	0	224208	0.24125	269	212451
D20003500a_PE400	9212198	1381829700	1351604874	1297848883	0.978127	0.939225	150	150	8744540	1252299080	1238183067	1198368761	0.988728	0.956935	142	143	8744540	3198	0	464460	0.189398	225	104192
D20003268a_PE400	9405356	1410803400	1376605059	1317516782	0.97576	0.933877	150	150	8920048	1278518433	1261155887	1215977269	0.98642	0.951083	143	142	8920048	3010	0	482298	0.171893	268	247874
D20003725a_PE400	10659280	1598892000	1577473598	1533370849	0.986604	0.959021	150	150	10341396	1488737526	1477931430	1443028699	0.992741	0.969297	143	144	10341396	2284	0	315600	0.229715	247	133911
D20003671a_PE400	10283968	1542595200	1521339711	1479062922	0.986221	0.958815	150	150	9971558	1435307419	1424943320	1391758125	0.992779	0.969659	143	144	9971558	2070	0	310340	0.210385	241	123787
D20002214a	9420518	1413077700	1385924985	1334445616	0.980785	0.944354	150	150	9094196	1309063485	1292309988	1250071306	0.987202	0.954936	144	143	9094196	2536	0	323786	0.262094	269	255610
D20003518a_PE400	8726050	1308907500	1279379358	1227553701	0.977441	0.937846	150	150	8247872	1180453003	1167067327	1129339727	0.988661	0.9567	142	143	8247872	3760	2	474416	0.189992	223	81689
D20003272a_PE400	12758920	1913838000	1869196942	1790219781	0.976675	0.935408	150	150	12126588	1738989114	1715825348	1655059689	0.98668	0.951737	143	143	12126588	3830	0	628502	0.200687	269	313033
D20003435a_PE400	6966014	1044902100	1011054387	957940708	0.967607	0.916776	150	150	6418018	916698186	900917286	863171624	0.982785	0.941609	143	142	6418018	4716	186	543094	0.118067	155	194202
D20002296a	11380384	1707057600	1683939384	1636664354	0.986457	0.958763	150	150	11101510	1600461750	1586441329	1547196812	0.99124	0.966719	144	144	11101510	1846	6	277022	0.293134	268	281661
D20002215a	9587524	1438128600	1412977896	1363410199	0.982512	0.948045	150	150	9295120	1338754918	1322749181	1281510040	0.988044	0.95724	144	143	9295120	2018	0	290386	0.267567	269	263457
D20003715a_PE400	10620812	1593121800	1572330817	1529367971	0.98695	0.959982	150	150	10312260	1485030494	1474576006	1440513950	0.99296	0.970023	143	144	10312260	2308	0	306244	0.207101	241	143234
D20003400a_PE400	7642268	1146340200	1117466087	1066829283	0.974812	0.930639	150	150	7214966	1033104921	1017540538	978644166	0.984934	0.947284	143	142	7214966	2672	0	424630	0.220373	155	215873
D20003392a_PE400	7700680	1155102000	1123826881	1070105278	0.972924	0.926416	150	150	7225256	1033159552	1016563967	975711622	0.983937	0.944396	143	142	7225256	2960	0	472464	0.227482	155	222272
D20002205a	8696196	1304429400	1279249225	1230921311	0.980696	0.943647	150	150	8400058	1209253390	1193358728	1153468192	0.986856	0.953868	144	143	8400058	2076	0	294062	0.249675	267	227753
D20002207a	8133110	1219966500	1199493572	1158268927	0.983218	0.949427	150	150	7901390	1138661574	1125313168	1090688031	0.988277	0.957868	144	144	7901390	1480	0	230240	0.236354	269	217423
D20003419a_PE400	6744274	1011641100	981622887	932300966	0.970327	0.921573	150	150	6273460	897042652	882396577	846491089	0.983673	0.943646	143	142	6273460	4032	160	466622	0.125376	155	193160
D20003712a_PE400	11399658	1709948700	1689058301	1644825839	0.987783	0.961915	150	150	11098180	1598115009	1587320412	1551864712	0.993245	0.971059	143	144	11098180	2042	0	299436	0.219887	256	149273
D20003379a_PE400	7174678	1076201700	1047603363	998474390	0.973427	0.927776	150	150	6725408	962604971	947826786	910847815	0.984648	0.946232	143	142	6725408	3296	0	445974	0.223364	155	198437
D20003648a_PE400	12537060	1880559000	1854276066	1802882455	0.986024	0.958695	150	150	12150708	1748240556	1735641897	1695405385	0.992794	0.969778	143	144	12150708	2292	2	384058	0.224858	253	154547
D20003383a_PE400	6649034	997355100	974368967	932923379	0.976953	0.935397	150	150	6311830	904921327	892484072	860435149	0.986256	0.95084	143	143	6311830	2198	0	335006	0.225423	155	184510
D20003688a_PE400	13319720	1997958000	1967558764	1908176504	0.984785	0.955063	150	150	12871326	1851951766	1837089764	1790679233	0.991975	0.966915	143	144	12871326	3302	0	445092	0.223231	249	171147
D20003584a_PE400	8938686	1340802900	1309942954	1256373720	0.976984	0.937031	150	150	8434934	1208387996	1194643733	1155858886	0.988626	0.95653	142	143	8434934	4344	4	499404	0.189876	230	94864
D20003377a_PE400	7237670	1085650500	1060169713	1014974798	0.976529	0.9349	150	150	6864214	983713161	970188789	935355848	0.986252	0.950842	143	143	6864214	2436	0	371020	0.237586	155	201556
D20002230a	9579760	1436964000	1415527401	1371173915	0.985082	0.954216	150	150	9332866	1345890154	1332013909	1294682831	0.98969	0.961953	144	144	9332866	1448	0	245446	0.266549	267	241987
D20003176a_PE400	12645214	1896782100	1873428541	1826015365	0.987688	0.962691	150	150	12312718	1771970506	1760424907	1722867131	0.993484	0.972289	143	144	12312718	1770	0	330726	0.234191	251	165285
D20003266a_PE400	10383546	1557531900	1520857912	1456234399	0.976454	0.934963	150	150	9873914	1415588619	1396343886	1346364477	0.986405	0.951099	143	143	9873914	2778	0	506854	0.189134	269	282398
D20003521a_PE400	9327230	1399084500	1364406118	1305346092	0.975214	0.933	150	150	8760832	1253417400	1238061048	1195563064	0.987748	0.953843	142	143	8760832	5182	6	561210	0.186675	242	114249
D20003336a_PE400	7241964	1086294600	1051277037	995358008	0.967764	0.916287	150	150	6697798	956090206	939115671	898673327	0.982246	0.939946	142	142	6697798	4354	206	539606	0.117058	155	213143
D20002291a	12032902	1804935300	1778658342	1726066395	0.985442	0.956304	150	150	11713932	1688317741	1672247351	1628794227	0.990481	0.964744	144	144	11713932	2260	6	316704	0.292792	269	300553
D20003599a_PE400	9461284	1419192600	1386728121	1329898476	0.977125	0.937081	150	150	8937814	1280423076	1265598422	1224117996	0.988422	0.956026	142	143	8937814	4048	0	519422	0.185591	234	105036
D20003233a_PE400	7550468	1132570200	1100302461	1047878503	0.971509	0.925222	150	150	7057788	1008958447	993436484	955055759	0.984616	0.946576	143	142	7057788	4146	222	488312	0.166005	155	201511
D20002224a	8338022	1250703300	1230221308	1188269795	0.983624	0.950081	150	150	8106080	1168072349	1154581487	1119240153	0.98845	0.958194	144	144	8106080	1538	0	230404	0.254224	269	201007
D20003664a_PE400	10949174	1642376100	1616559418	1566133005	0.984281	0.953578	150	150	10572780	1521129249	1508319117	1468796051	0.991579	0.965596	143	143	10572780	2656	2	373736	0.225325	261	171358
1610432_FDSW210132434-1r	11708658	1756298700	1710705846	1632693589	0.97404	0.929622	150	150	11147700	1594962434	1570191346	1508989909	0.984469	0.946097	143	142	11147700	3590	2	557366	0.217172	155	328175
D20003562a_PE400	9123902	1368585300	1337503827	1282880080	0.977289	0.937377	150	150	8632914	1235828335	1221406839	1181268242	0.988331	0.955851	142	143	8632914	3414	6	487568	0.20455	237	95106
D20003337a_PE400	7355964	1103394600	1066652017	1010217770	0.9667	0.915554	150	150	6758926	964835540	948199596	908575649	0.982758	0.94169	142	142	6758926	5664	186	591188	0.128609	155	210399
D20003245a_PE400	7533226	1129983900	1094160213	1037675652	0.968297	0.91831	150	150	6954092	991721337	974957746	934794650	0.983096	0.942598	142	142	6954092	4948	212	573974	0.123973	155	194532
D20003328a_PE400	7910412	1186561800	1152578805	1097069072	0.97136	0.924578	150	150	7391050	1057051195	1040689733	1000049715	0.984522	0.946075	143	142	7391050	3926	226	515210	0.160751	155	229198
D20003209a_PE400	10903804	1635570600	1594086401	1522448120	0.974636	0.930836	150	150	10323548	1478601255	1456995567	1402042918	0.985388	0.948222	143	142	10323548	3332	0	576924	0.164825	267	306223
D20003618a_PE400	7767188	1165078200	1136496062	1086679166	0.975468	0.932709	150	150	7323068	1048412875	1034967530	998180619	0.987176	0.952087	143	143	7323068	3148	4	440968	0.175685	258	137942
D20003714a_PE400	11722688	1758403200	1735880211	1688546687	0.987191	0.960273	150	150	11394552	1640657717	1629080939	1591323944	0.992944	0.96993	143	144	11394552	2400	0	325736	0.209045	249	156123
D20003531a_PE400	10033052	1504957800	1470164906	1409723609	0.976881	0.93672	150	150	9475720	1356339244	1340623527	1296580857	0.988413	0.955941	142	143	9475720	4190	6	553136	0.206946	236	97279
D20003651a_PE400	13011994	1951799100	1923300221	1867877403	0.985399	0.957003	150	150	12589308	1810967079	1797250152	1754044774	0.992426	0.968568	143	144	12589308	2956	0	419730	0.238802	237	146272
D20003256a_PE400	8854948	1328242200	1296094537	1239021607	0.975797	0.932828	150	150	8409954	1205591069	1188352068	1144094764	0.985701	0.948991	143	142	8409954	2608	0	442386	0.168905	267	241390
D20003529a_PE400	9723232	1458484800	1423294834	1363412318	0.975872	0.934814	150	150	9148408	1310381821	1294841808	1251631361	0.988141	0.955165	143	143	9148408	5228	0	569596	0.187574	240	112846
D20003402a_PE400	8126366	1218954900	1181634070	1121265290	0.969383	0.919858	150	150	7541586	1077436353	1059197089	1015374691	0.983072	0.942399	143	142	7541586	4710	252	579818	0.120913	155	233079
D20003683a_PE400	12639928	1895989200	1869354539	1816819136	0.985952	0.958243	150	150	12250958	1763201913	1750173372	1708860794	0.992611	0.96918	143	144	12250958	2540	0	386430	0.218612	248	162940
1917103367_FDSW210132413-1r	11268372	1690255800	1645974543	1570833804	0.973802	0.929347	150	150	10711824	1532432041	1508920245	1450376086	0.984657	0.946454	143	142	10711824	3522	0	553026	0.217865	155	322435
D20003718a_PE400	12774756	1916213400	1892542224	1843059712	0.987647	0.961824	150	150	12426022	1788432280	1776472384	1737133961	0.993313	0.971317	143	144	12426022	2300	0	346434	0.219579	248	164798
D20003565a_PE400	8434342	1265151300	1236279467	1185264729	0.977179	0.936856	150	150	7980516	1143045458	1129580117	1091966761	0.98822	0.955314	142	143	7980516	3050	2	450774	0.194639	251	115059
D20003695a_PE400	9862254	1479338100	1458080776	1415312331	0.985631	0.95672	150	150	9553828	1374661012	1364057708	1330276338	0.992287	0.967712	143	144	9553828	2006	2	306418	0.208981	243	136270
D20003692a_PE400	10634242	1595136300	1572788785	1528190841	0.98599	0.958032	150	150	10313746	1484749894	1473646865	1438311967	0.992522	0.968723	143	144	10313746	2030	2	318464	0.21738	258	152439
D20003731a_PE400	9855756	1478363400	1459245086	1418967853	0.987068	0.959823	150	150	9581164	1379331129	1369426323	1337272070	0.992819	0.969508	143	144	9581164	1910	2	272680	0.209591	250	139963
D20003495a_PE400	8836966	1325544900	1295920553	1243495600	0.977651	0.938101	150	150	8370728	1199150623	1185446046	1146869552	0.988571	0.956402	142	143	8370728	3568	4	462666	0.182917	231	95519
D20003347a_PE400	8497344	1274601600	1238602203	1180432964	0.971756	0.926119	150	150	7925994	1133743931	1117065227	1075262881	0.985289	0.948418	142	143	7925994	4642	256	566452	0.13653	268	222753
68_PE400	11528852	1740856652	1712826514	1658070587	0.983899	0.952445	151	151	11156076	1617614398	1602020055	1557958291	0.99036	0.963121	144	145	11156076	2880	0	369896	0.190215	270	301833
D20003399a_PE400	7923672	1188550800	1157934619	1104397529	0.974241	0.929197	150	150	7464480	1068576326	1052152815	1011167161	0.98463	0.946275	143	142	7464480	2970	0	456222	0.226523	155	228258
D20003185a_PE400	10852490	1627873500	1604101583	1557782129	0.985397	0.956943	150	150	10513562	1512520399	1500929877	1464513994	0.992337	0.968261	143	144	10513562	2214	0	336714	0.217513	262	202099
D20003610a_PE400	7624300	1143645000	1117869482	1072028043	0.977462	0.937378	150	150	7214250	1033455827	1021428441	987658468	0.988362	0.955685	143	143	7214250	3280	2	406768	0.186846	228	79391
D20003542a_PE400	8224560	1233684000	1204669709	1154566304	0.976482	0.935869	150	150	7751268	1109951702	1096995329	1060785561	0.988327	0.955704	142	143	7751268	4136	2	469154	0.183034	232	84660
D20002315a	11224034	1683605100	1658714556	1610201751	0.985216	0.956401	150	150	10912214	1572438272	1557758891	1518081027	0.990665	0.965431	144	143	10912214	2224	2	309594	0.275324	268	270645
D20002295a	12612854	1891928100	1863121035	1806851296	0.984774	0.955032	150	150	12253686	1765115994	1748145055	1702041217	0.990385	0.964266	144	143	12253686	2732	2	356434	0.324172	269	297336
D20003206a_PE400	7339790	1100968500	1068665265	1014086469	0.970659	0.921086	150	150	6839102	978968025	962767334	922255551	0.983451	0.942069	143	142	6839102	5056	118	495514	0.112538	155	210174
D20003598a_PE400	13488262	2023239300	1976470188	1895074358	0.976884	0.936654	150	150	12736192	1823696698	1802512647	1743229064	0.988384	0.955877	142	143	12736192	5572	2	746496	0.202428	226	139147
D20003474a_PE400	7969404	1195410600	1161962298	1107192663	0.972019	0.926203	150	150	7451238	1065762300	1049633275	1009692658	0.984866	0.94739	142	143	7451238	3908	246	514012	0.133062	269	211173
D20003536a_PE400	8973162	1345974300	1313150447	1257038611	0.975613	0.933925	150	150	8435612	1207277201	1192758764	1152413273	0.987974	0.954556	142	143	8435612	4758	0	532792	0.181014	240	94881
D20003719a_PE400	12620590	1893088500	1867771191	1815053774	0.986626	0.958779	150	150	12256040	1764703929	1751645114	1709625373	0.9926	0.968789	143	144	12256040	2462	0	362088	0.217631	263	189810
20170110255_FDSW210172266-1r	10686974	1603046100	1559277482	1484233630	0.972697	0.925883	150	150	10207410	1457235184	1432748112	1372731560	0.983196	0.942011	143	142	10207410	2506	0	477058	0.240654	155	309369
D20003624a_PE400	9449542	1417431300	1382193665	1323117393	0.97514	0.933461	150	150	8883700	1271611307	1256363180	1213906701	0.988009	0.954621	142	143	8883700	4418	6	561418	0.19776	244	129890
191940042_FDSW210132455-1r	9582494	1437374100	1393323730	1322895062	0.969354	0.920355	150	150	9002708	1284824982	1262556599	1209167306	0.982668	0.941114	143	142	9002708	4180	0	575606	0.190517	155	278960
D20003315a_PE400	7475900	1121385000	1087333666	1033351903	0.969635	0.921496	150	150	6938826	991258889	975321747	936698369	0.983922	0.944958	142	142	6938826	3926	210	532938	0.148074	269	199245
D20002191a	8320590	1248088500	1228981726	1189359629	0.984691	0.952945	150	150	8118354	1170425677	1157706710	1123990720	0.989133	0.960326	144	144	8118354	1294	0	200942	0.26245	269	213480
D20003636a_PE400	8533560	1280034000	1249118986	1196363067	0.975848	0.934634	150	150	8041922	1151603069	1137841403	1099518013	0.98805	0.954772	142	143	8041922	3678	0	487960	0.191487	258	129813
D20002247a	10966326	1644948900	1620069782	1568939881	0.984875	0.953792	150	150	10679620	1539309159	1523363508	1480472506	0.989641	0.961777	144	144	10679620	2050	0	284656	0.276287	268	278939
D20003586a_PE400	10223330	1533499500	1499017693	1438562822	0.977514	0.938091	150	150	9666674	1383524749	1368044653	1324105996	0.988811	0.957053	142	143	9666674	4266	0	552390	0.209715	225	88550
D20003175a_PE400	11429964	1714494600	1691515996	1645299409	0.986597	0.959641	150	150	11100846	1598090637	1586655092	1550071076	0.992844	0.969952	143	144	11100846	2064	0	327054	0.232787	265	197455
D20002241a	11018082	1652712300	1627926331	1577051394	0.985003	0.95422	150	150	10730846	1547400892	1531528319	1488905351	0.989742	0.962198	144	144	10730846	2030	0	285206	0.280075	269	280794
D20002213a	10175908	1526386200	1502113454	1453601210	0.984098	0.952315	150	150	9886174	1424840837	1409573640	1369306064	0.989285	0.961024	144	144	9886174	1902	0	287832	0.274768	269	249696
D20002240a	6182254	927338100	909939454	876604454	0.981238	0.945291	150	150	5972640	859832729	849066765	821645199	0.987479	0.955587	144	143	5972640	1544	0	208070	0.266678	269	167007
D20003652a_PE400	13697488	2054623200	2023619115	1963093784	0.98491	0.955452	150	150	13238930	1904696384	1889643491	1842392877	0.992097	0.96729	143	144	13238930	3372	0	455186	0.222114	251	167615
D20003775a_PE400	10189140	1528371000	1508283584	1466258336	0.986857	0.95936	150	150	9898558	1426020123	1415761108	1382285810	0.992806	0.969331	143	144	9898558	2110	2	288470	0.216947	262	167923
71_PE400	10968412	1656230212	1630701886	1579784013	0.984586	0.953843	151	151	10631332	1541816446	1527401961	1486227855	0.990651	0.963946	144	145	10631332	2534	0	334546	0.181625	270	257813
D20003196a_PE400	11626906	1744035900	1720679708	1673545630	0.986608	0.959582	150	150	11298064	1624635547	1612928551	1575556006	0.992794	0.96979	143	144	11298064	2056	0	326786	0.220545	252	158447
D20003324a_PE400	8213560	1232034000	1197176226	1139265054	0.971707	0.924703	150	150	7689326	1099900938	1082629729	1039796210	0.984297	0.945354	143	142	7689326	3842	254	520138	0.147873	155	234538
D20002236a	8967988	1345198200	1322475732	1277488724	0.983108	0.949666	150	150	8700900	1253545679	1239206653	1201817350	0.988561	0.958734	144	143	8700900	1946	0	265142	0.266726	268	236923
D20003349a_PE400	7436140	1115421000	1081489799	1027411754	0.96958	0.921098	150	150	6888568	984815187	969107885	930560248	0.984051	0.944909	142	142	6888568	4838	206	542528	0.131653	155	203753
D20002242a	10186382	1527957300	1500831695	1447758625	0.982247	0.947512	150	150	9864544	1420896083	1403893877	1359994804	0.988034	0.957139	144	143	9864544	2616	0	319222	0.285752	267	280360
D20002204a	9417174	1412576100	1385249312	1332992867	0.980655	0.943661	150	150	9092780	1308558220	1291306577	1248269263	0.986816	0.953927	144	143	9092780	2158	0	322236	0.273606	269	247040
D20002187a	7863708	1179556200	1161479475	1124723311	0.984675	0.953514	150	150	7654024	1103791892	1092197875	1061402193	0.989496	0.961596	144	144	7654024	1614	0	208070	0.236877	269	207368
D20003668a_PE400	10095858	1514378700	1493152671	1451000042	0.985984	0.958149	150	150	9792274	1409376143	1398816176	1365449299	0.992507	0.968832	143	144	9792274	1798	0	301786	0.213049	256	136657
D20003283a_PE400	8983046	1347456900	1317399173	1263122539	0.977693	0.937412	150	150	8571884	1229876045	1213725930	1171333139	0.986869	0.952399	143	143	8571884	2122	0	409040	0.171065	269	225804
20191713008_FDSW210132430-1r	10741498	1611224700	1573305696	1506308115	0.976466	0.934884	150	150	10273016	1472075955	1451355153	1398453509	0.985924	0.949987	143	143	10273016	2824	0	465658	0.232256	269	297438
D20003772a_PE400	7874418	1181162700	1166317935	1135312022	0.987432	0.961182	150	150	7661128	1103761054	1096185823	1071426764	0.993137	0.970705	143	144	7661128	1314	0	211976	0.222813	256	120662
D20003710a_PE400	11721866	1758279900	1736008453	1688816316	0.987333	0.960493	150	150	11398200	1640513814	1628927915	1591152651	0.992938	0.969911	143	144	11398200	1896	0	321770	0.207077	247	143798
D20003681a_PE400	10661136	1599170400	1576681158	1532679571	0.985937	0.958422	150	150	10326204	1485819142	1475068265	1440750067	0.992764	0.969667	143	144	10326204	2030	4	332898	0.226134	235	123827
D20003485a_PE400	8079034	1211855100	1176808096	1120571918	0.97108	0.924675	150	150	7533550	1077320940	1060733379	1019963088	0.984603	0.946759	143	142	7533550	4556	230	540698	0.154609	155	217507
D20003722a_PE400	11901098	1785164700	1762294529	1713921580	0.987189	0.960092	150	150	11572126	1665726041	1653796192	1615014497	0.992838	0.969556	143	144	11572126	1916	0	327056	0.210119	242	146759
D20003403a_PE400	7905324	1185798600	1146873816	1085667287	0.967174	0.915558	150	150	7273510	1038471723	1020129318	976580182	0.982337	0.940401	143	142	7273510	5534	206	626074	0.126999	155	227145
2019171388_FDSW210132427-1r	9542304	1431345600	1393172116	1328287695	0.97333	0.927999	150	150	9064870	1296571764	1276122247	1225456228	0.984228	0.945151	143	142	9064870	3042	0	474392	0.199687	155	283469
D20003475a_PE400	7794340	1169151000	1132299865	1074638494	0.96848	0.919161	150	150	7196434	1027947541	1011097347	970331054	0.983608	0.94395	142	142	7196434	5312	236	592358	0.135063	155	210927
D20003300a_PE400	10746316	1611947400	1573595706	1506045768	0.976208	0.934302	150	150	10224072	1465517710	1445255270	1392815402	0.986174	0.950391	143	142	10224072	2874	0	519370	0.174274	269	297425
D20003594a_PE400	9211998	1381799700	1349227078	1293286612	0.976427	0.935944	150	150	8681966	1243378019	1228933193	1188532210	0.988383	0.95589	142	143	8681966	4566	6	525460	0.18533	236	111269
D20003493a_PE400	9202632	1380394800	1347750309	1291569635	0.976351	0.935652	150	150	8686828	1243304501	1228422063	1187417991	0.98803	0.95505	142	143	8686828	3708	0	512096	0.186029	248	112827
D20002308a	11030936	1654640400	1631375020	1584483659	0.985939	0.9576	150	150	10752906	1550125126	1536064018	1497228683	0.990929	0.965876	144	144	10752906	1758	4	276268	0.275121	269	297058
D20003492a_PE400	10352002	1552800300	1516090081	1453025144	0.976359	0.935745	150	150	9771440	1399260542	1382645292	1336634100	0.988126	0.955243	142	143	9771440	4364	8	576190	0.1936	239	131336
D20003625a_PE400	9515352	1427302800	1390204963	1328851885	0.974008	0.931023	150	150	8905448	1274866526	1259028889	1215382269	0.987577	0.953341	143	143	8905448	5598	2	604304	0.188792	245	127511
D20003541a_PE400	8236790	1235518500	1207322048	1157115936	0.977178	0.936543	150	150	7790872	1115681170	1102479568	1065464334	0.988167	0.95499	142	143	7790872	3498	6	442414	0.172006	236	86541
D20003358a_PE400	8279776	1241966400	1202118153	1139019613	0.967915	0.91711	150	150	7625992	1089545347	1070914564	1026108719	0.9829	0.941777	143	142	7625992	6266	254	647264	0.128937	155	235225
D20003766a_PE400	10974716	1646207400	1626205321	1583878505	0.98785	0.962138	150	150	10688564	1539662426	1529273905	1495336888	0.993253	0.971211	143	144	10688564	1694	2	284456	0.219564	238	136968
D20003566a_PE400	8660340	1299051000	1267482938	1213203334	0.975699	0.933915	150	150	8155954	1167161580	1152786709	1113262393	0.987684	0.95382	142	143	8155954	3942	0	500444	0.186112	251	113778
D20003535a_PE400	8920860	1338129000	1307394338	1253655201	0.977032	0.936872	150	150	8428700	1205793468	1191946838	1152862900	0.988517	0.956103	142	143	8428700	3788	2	488370	0.189439	235	87145
D20003670a_PE400	9541662	1431249300	1411574738	1373044150	0.986254	0.959333	150	150	9252512	1330971059	1321380482	1291165141	0.992794	0.970093	143	144	9252512	1686	0	287464	0.211814	232	96677
D20003502a_PE400	8846718	1327007700	1296924058	1243786156	0.97733	0.937286	150	150	8373052	1199078493	1185212701	1146161055	0.988436	0.955868	142	143	8373052	3728	2	469936	0.177739	249	111022
D20003614a_PE400	8585632	1287844800	1256682665	1202018145	0.975803	0.933356	150	150	8104882	1160434096	1145709872	1105193036	0.987311	0.952396	142	143	8104882	3186	0	477564	0.187416	259	138293
D20003549a_PE400	9264802	1389720300	1358199328	1302975280	0.977318	0.937581	150	150	8768962	1254431664	1239942649	1199451544	0.98845	0.956171	142	143	8768962	3346	2	492492	0.193785	225	88157
D20003376a_PE400	8774426	1316163900	1284998678	1229883375	0.976321	0.934445	150	150	8310038	1191003051	1174472610	1132154533	0.986121	0.950589	143	143	8310038	3166	0	461222	0.237047	267	234923
D20003237a_PE400	15846742	2377011300	2332149255	2249391016	0.981127	0.946311	150	150	15192916	2154483062	2132138201	2069696390	0.989629	0.960646	141	142	15192916	4682	714	648430	0.267526	155	91124
D20003390a_PE400	9783888	1467583200	1433257481	1371954274	0.976611	0.934839	150	150	9295530	1332096932	1313042852	1265102460	0.985696	0.949708	143	142	9295530	2758	0	485600	0.221356	155	273374
D20003473a_PE400	6917408	1037611200	1004939737	954278495	0.968513	0.919688	150	150	6379312	910938367	896238724	860711492	0.983863	0.944862	142	142	6379312	4962	168	532966	0.125461	269	163301
D20002178a	8071436	1210715400	1190530405	1150730943	0.983328	0.950455	150	150	7833426	1128843608	1116151691	1083078909	0.988757	0.959459	144	143	7833426	1752	0	236258	0.243604	266	203563
20191711055_FDSW210132416-1r	10925348	1638802200	1598472390	1529899116	0.975391	0.933547	150	150	10399052	1489365204	1468391139	1415372349	0.985917	0.950319	143	143	10399052	3664	0	522632	0.234525	269	294770
D20003193a_PE400	10985600	1647840000	1624518663	1577904024	0.985847	0.957559	150	150	10654152	1533067428	1521391005	1484497986	0.992384	0.968319	143	144	10654152	2314	0	329134	0.223411	261	199436
D20003404a_PE400	7993020	1198953000	1163986387	1106371690	0.970836	0.922782	150	150	7454634	1065644290	1048258728	1005960326	0.983685	0.943993	143	142	7454634	4124	256	534006	0.139469	155	220110
D20003605a_PE400	9714640	1457196000	1420273057	1357672314	0.974662	0.931702	150	150	9108886	1303102656	1286679447	1241680342	0.987397	0.952865	142	143	9108886	5454	0	600300	0.188247	225	86496
D20003507a_PE400	9061572	1359235800	1327288555	1271344592	0.976496	0.935338	150	150	8551476	1224874641	1210298713	1169423371	0.9881	0.954729	143	143	8551476	4036	2	506058	0.190691	254	144762
D20003240a_PE400	11784718	1767707700	1738175105	1681529139	0.983293	0.951248	150	150	11415302	1641615207	1625232889	1579603610	0.990021	0.962225	143	143	11415302	1928	0	367488	0.319868	264	246739
20172110182_FDSW210172272-1r	7504784	1125717600	1097661643	1048805031	0.975077	0.931677	150	150	7194974	1029389642	1013728595	974398789	0.984786	0.946579	143	142	7194974	2012	0	307798	0.234377	155	219541
20191220165_FDSW210132419-1r	10763258	1614488700	1576190694	1510247356	0.976279	0.935434	150	150	10264246	1471070257	1451109517	1399949394	0.986431	0.951654	143	143	10264246	3460	0	495552	0.213192	269	297483
D20003758a_PE400	8638578	1295786700	1278522321	1242451230	0.986677	0.958839	150	150	8395324	1208898618	1199823822	1170837944	0.992493	0.968516	143	144	8395324	1248	0	242006	0.211653	265	135644
D20003261a_PE400	10597114	1589567100	1546752566	1473680662	0.973065	0.927096	150	150	9983734	1429008111	1406844441	1351211193	0.98449	0.945559	143	142	9983734	3874	0	609506	0.165315	269	280499
D20003197a_PE400	11398368	1709755200	1685701296	1637879985	0.985931	0.957962	150	150	11056382	1590836406	1578901593	1541119969	0.992498	0.968748	143	144	11056382	2134	0	339852	0.22103	266	198131
D20003667a_PE400	8693512	1304026800	1285395337	1249122827	0.985712	0.957897	150	150	8418962	1211904403	1202853646	1174431650	0.992532	0.969079	143	144	8418962	1928	2	272620	0.223541	245	120111
90_PE400	10317488	1557940688	1531346536	1480333389	0.98293	0.950186	151	151	9960904	1443676956	1428992598	1388221945	0.989829	0.961588	144	144	9960904	2966	0	353618	0.169294	271	270286
D20003242a_PE400	7912734	1186910100	1152489773	1096212627	0.971	0.923585	150	150	7372978	1053887118	1037193429	996239220	0.98416	0.9453	143	142	7372978	4406	216	535134	0.123884	155	199001
D20003416a_PE400	8123096	1218464400	1183754671	1126457401	0.971514	0.924489	150	150	7581602	1084397367	1067558876	1025692919	0.984472	0.945864	143	142	7581602	4342	222	536930	0.142702	155	218208
D20003191a_PE400	13080460	1962069000	1935254283	1880295765	0.986333	0.958323	150	150	12712670	1829182317	1815332348	1771263206	0.992428	0.968336	143	144	12712670	2010	0	365780	0.245436	267	231791
D20002188a	8211896	1231784400	1213523058	1175356204	0.985175	0.95419	150	150	8014064	1155708796	1143596493	1111148864	0.98952	0.961444	144	144	8014064	1238	0	196594	0.258686	269	189001
D20003579a_PE400	8622720	1293408000	1264730507	1213256025	0.977828	0.93803	150	150	8173282	1170082377	1156650671	1118586875	0.988521	0.95599	142	143	8173282	3142	0	446296	0.192791	236	75709
D20003241a_PE400	7541338	1131200700	1094968514	1038534363	0.96797	0.918081	150	150	6947676	991902333	975408514	935690999	0.983372	0.94333	142	142	6947676	5552	222	587888	0.126108	155	196496
D20003250a_PE400	7217270	1082590500	1047468572	991902396	0.967558	0.91623	150	150	6651364	949988661	933322868	893438647	0.982457	0.940473	143	142	6651364	5546	216	560144	0.152279	155	205083
D20003717a_PE400	12758638	1913795700	1889377538	1838844948	0.987241	0.960837	150	150	12397054	1782736394	1770418110	1730454988	0.99309	0.970674	143	144	12397054	2328	0	359256	0.215295	241	137899
D20003487a_PE400	8723530	1308529500	1279335073	1227974551	0.977689	0.938439	150	150	8274802	1184656917	1171013886	1132979587	0.988484	0.956378	142	143	8274802	2966	6	445756	0.191635	237	92842
D20003421a_PE400	6888026	1033203900	1001205549	949521442	0.96903	0.919007	150	150	6376220	911331575	896026895	858795119	0.983206	0.942352	143	142	6376220	4562	214	507030	0.118322	155	199548
D20003537a_PE400	8880738	1332110700	1301783769	1247276187	0.977234	0.936316	150	150	8407944	1203743656	1189358483	1148967303	0.98805	0.954495	142	143	8407944	3328	0	469466	0.182075	243	98636
D20003340a_PE400	7941002	1191150300	1157830433	1103369299	0.972027	0.926306	150	150	7443590	1064921110	1048690486	1008471479	0.984759	0.946992	143	142	7443590	3930	254	493228	0.161649	155	221696
D20003294a_PE400	9271132	1390669800	1355216466	1293134383	0.974506	0.929864	150	150	8785324	1257977199	1239103079	1191105679	0.984996	0.946842	143	142	8785324	2662	0	483146	0.165136	155	261926
D20003208a_PE400	9497358	1424603700	1390911237	1330574713	0.97635	0.933996	150	150	9033630	1295573675	1277250881	1230252088	0.985857	0.949581	143	143	9033630	2810	0	460918	0.161397	155	265762
D20003371a_PE400	8033468	1205020200	1174148827	1120970720	0.974381	0.930251	150	150	7555412	1082060928	1066069453	1025870480	0.985221	0.948071	143	142	7555412	3538	0	474518	0.241068	155	214877
D20003519a_PE400	9166624	1374993600	1342544936	1285864101	0.976401	0.935178	150	150	8648982	1237328070	1222472434	1181108364	0.987994	0.954564	142	143	8648982	4040	2	513600	0.191359	237	98126
D20003654a_PE400	10119938	1517990700	1496873871	1454564491	0.986089	0.958217	150	150	9815754	1412711684	1402171850	1368709942	0.992539	0.968853	143	144	9815754	1730	0	302454	0.208435	243	128603
D20003616a_PE400	8281164	1242174600	1208996630	1153403433	0.97329	0.928536	150	150	7743404	1107605184	1092815363	1052817191	0.986647	0.950535	143	143	7743404	4592	4	533164	0.184854	253	121408
D20003381a_PE400	6730446	1009566900	985808890	942068055	0.976467	0.933141	150	150	6388452	915754949	902560407	868513937	0.985592	0.948413	143	143	6388452	2102	0	339892	0.2122	269	185048
D20003227a_PE400	8528554	1279283100	1240375198	1178215407	0.969586	0.920997	150	150	7897330	1129103324	1111132033	1066850692	0.984084	0.944865	143	142	7897330	5938	238	625048	0.129596	155	229929
D20003756a_PE400	11282722	1692408300	1668294816	1619327083	0.985752	0.956818	150	150	10932770	1573897281	1561602217	1522789876	0.992188	0.967528	143	144	10932770	2250	0	347702	0.227365	265	183220
D20002293a	11319074	1697861100	1672319945	1622034561	0.984957	0.95534	150	150	11004346	1585598573	1570474878	1529118697	0.990462	0.964379	144	143	11004346	2390	4	312334	0.291721	268	289448
D20003182a_PE400	11114608	1667191200	1645406234	1601177865	0.986933	0.960404	150	150	10813474	1556520518	1545463703	1510088945	0.992896	0.97017	143	144	10813474	1576	0	299558	0.225288	263	188632
D20002194a	9300676	1395101400	1373107200	1328758673	0.984235	0.952446	150	150	9058716	1305744608	1291620786	1254256815	0.989183	0.960568	144	144	9058716	1732	0	240228	0.270502	268	254089
69_PE400	10799064	1630658664	1604409942	1552900178	0.983903	0.952315	151	151	10454694	1515869411	1501117666	1459501687	0.990268	0.962815	144	145	10454694	2586	0	341784	0.174941	269	296252
D20003257a_PE400	9254446	1388166900	1355573798	1297535716	0.976521	0.934712	150	150	8803842	1262311956	1244993205	1199984534	0.98628	0.950624	143	143	8803842	2420	0	448184	0.176857	269	255840
D20002180a	8575512	1286326800	1263412183	1219414955	0.982186	0.947982	150	150	8301358	1195635403	1181490604	1145265954	0.98817	0.957872	144	143	8301358	2132	0	272022	0.238235	268	207678
D20003226a_PE400	9531364	1429704600	1379326835	1302768820	0.964764	0.911215	150	150	8675024	1237222868	1214953961	1162106894	0.982001	0.939287	143	142	8675024	9034	286	847020	0.124176	155	247232
88_PE400	9918930	1497758430	1472287209	1422112179	0.982994	0.949494	151	151	9587876	1389746342	1375106772	1334512390	0.989466	0.960256	144	144	9587876	2436	0	328618	0.16321	268	257593
D20003369a_PE400	9247716	1387157400	1354100657	1296105894	0.976169	0.934361	150	150	8734964	1252316955	1235227973	1191153311	0.986354	0.95116	143	142	8734964	3880	0	508872	0.234444	155	250649
D20003635a_PE400	8458526	1268778900	1238494586	1186744480	0.976131	0.935344	150	150	7971150	1140912081	1127484786	1090033408	0.988231	0.955405	142	143	7971150	4038	4	483334	0.18817	246	95510
830365_FDSW210172258-1r	9689860	1453479000	1410777075	1340097043	0.970621	0.921993	150	150	9206120	1312264822	1289168956	1233474204	0.9824	0.939958	143	141	9206120	2844	0	480896	0.230608	155	288366
D20003592a_PE400	9360636	1404095400	1369854024	1311395820	0.975613	0.933979	150	150	8802790	1260002631	1244767243	1202612002	0.987908	0.954452	142	143	8802790	4862	6	552978	0.203766	226	93884
20122007_FDSW210132439-1r	11099748	1664962200	1619852960	1544883746	0.972907	0.927879	150	150	10530052	1505494471	1481994073	1423979191	0.98439	0.945855	143	142	10530052	3724	2	565970	0.226969	155	324557
D20003612a_PE400	9094960	1364244000	1329406999	1271059803	0.974464	0.931695	150	150	8533780	1221357948	1205948874	1163907173	0.987384	0.952962	143	143	8533780	4402	2	556776	0.187371	260	132939
D20003440a_PE400	7460422	1119063300	1081774926	1023750902	0.966679	0.914828	150	150	6851010	978060021	960710676	919672869	0.982261	0.940303	143	142	6851010	5550	188	603674	0.125801	155	208625
D20003621a_PE400	9129784	1369467600	1336488740	1279989457	0.975918	0.934662	150	150	8605086	1231917092	1216992900	1175826718	0.987885	0.954469	142	143	8605086	3698	0	521000	0.205803	250	127509
D20003395a_PE400	7693914	1154087100	1128230078	1081703646	0.977595	0.937281	150	150	7322322	1049994853	1035896004	999630489	0.986572	0.952034	143	143	7322322	2340	0	369252	0.230365	268	206908
D20002229a	9167458	1375118700	1350876090	1302773767	0.982371	0.94739	150	150	8885732	1279818867	1264235900	1224103335	0.987824	0.956466	144	143	8885732	2080	0	279646	0.256734	268	224421
D20003739a_PE400	10519958	1577993700	1557137838	1514263922	0.986783	0.959613	150	150	10213366	1470727562	1460291733	1426360540	0.992904	0.969833	143	144	10213366	2294	0	304298	0.204595	251	132527
D20003686a_PE400	12137360	1820604000	1795212231	1744401820	0.986053	0.958145	150	150	11772468	1693898737	1681208902	1640950470	0.992509	0.968742	143	144	11772468	2012	0	362880	0.216048	240	141070
D20003645a_PE400	12473244	1870986600	1844650150	1792994417	0.985924	0.958315	150	150	12085222	1739519210	1726756510	1686227714	0.992663	0.969364	143	144	12085222	2406	0	385616	0.242331	250	174064
D20003321a_PE400	7950190	1192528500	1154446710	1094918021	0.968066	0.918148	150	150	7328700	1046527463	1029178734	987235440	0.983423	0.943344	142	142	7328700	5726	218	615546	0.144293	155	212656
D20003317a_PE400	7861852	1179277800	1146767967	1093334234	0.972432	0.927122	150	150	7369626	1054600968	1038855433	999491804	0.98507	0.947744	143	142	7369626	3974	220	488032	0.17381	155	218296
D20003747a_PE400	8543972	1281595800	1264234234	1228920051	0.986453	0.958898	150	150	8290356	1193687620	1184892567	1156873431	0.992632	0.969159	143	144	8290356	1812	0	251804	0.200843	246	112687
19130436_FDSW210132447-1r	10866462	1629969300	1592864452	1524801366	0.977236	0.935479	150	150	10405044	1492867117	1471604368	1417396300	0.985757	0.949446	143	143	10405044	3452	0	457966	0.20838	155	302450
D20003286a_PE400	11212366	1681854900	1652547006	1596118937	0.982574	0.949023	150	150	10846930	1559687822	1543201946	1497684522	0.98943	0.960246	143	143	10846930	2020	0	363416	0.291586	268	240774
64_PE400	15344314	2316991414	2276765386	2201574978	0.982639	0.950187	151	151	14793910	2142726148	2121618841	2062155836	0.990149	0.962398	144	145	14793910	4004	0	546400	0.178153	271	410512
D20003743a_PE400	10649900	1597485000	1576009566	1531798437	0.986557	0.958881	150	150	10346694	1489609948	1478487404	1443142675	0.992533	0.968806	143	144	10346694	1752	0	301454	0.20774	253	159302
D20003357a_PE400	7926700	1189005000	1155417669	1099463299	0.971752	0.924692	150	150	7401488	1059107840	1042521770	1001524725	0.98434	0.945631	143	143	7401488	4304	242	520666	0.129381	155	216557
D20003310a_PE400	10064830	1509724500	1465634103	1392903668	0.970796	0.922621	150	150	9412386	1345915808	1323966014	1269682043	0.983692	0.943359	143	142	9412386	4788	0	647656	0.166098	155	284941
D20003666a_PE400	9985998	1497899700	1477045457	1435009871	0.986078	0.958015	150	150	9689798	1394757836	1384190639	1350783144	0.992424	0.968471	143	144	9689798	1684	0	294516	0.207692	251	140126
D20003305a_PE400	9536202	1430430300	1393976969	1331541457	0.974516	0.930868	150	150	9022458	1292258466	1273688516	1226081210	0.98563	0.948789	143	142	9022458	2928	0	510816	0.175744	266	269428
D20003742a_PE400	11796862	1769529300	1747576069	1701682589	0.987594	0.961658	150	150	11477370	1653144883	1642038831	1605550086	0.993282	0.97121	143	144	11477370	2058	0	317434	0.21846	249	152711
D20003553a_PE400	8571854	1285778100	1255048814	1201783467	0.976101	0.934674	150	150	8080130	1156915166	1142801736	1103926517	0.987801	0.954198	143	143	8080130	3984	2	487738	0.20396	241	95092
D20002298a	11050626	1657593900	1634279839	1587705302	0.985935	0.957837	150	150	10765992	1551820224	1537952748	1499487507	0.991064	0.966277	144	144	10765992	2166	6	282462	0.307922	268	276338
D20003231a_PE400	7597168	1139575200	1107436708	1055020044	0.971798	0.925801	150	150	7077410	1010679100	995760359	958251268	0.985239	0.948126	142	142	7077410	4408	200	515150	0.144684	155	184551
D20003659a_PE400	13115906	1967385900	1939727954	1885029284	0.985942	0.958139	150	150	12717324	1830206932	1816557636	1773433908	0.992542	0.96898	143	144	12717324	2400	0	396182	0.217287	253	177328
D20002239a	9564108	1434616200	1412594647	1367439435	0.98465	0.953174	150	150	9306114	1341414297	1327294163	1289506535	0.989474	0.961304	144	144	9306114	1624	0	256370	0.263719	269	235143
D20002227a	8316742	1247511300	1228169689	1188026384	0.984496	0.952317	150	150	8101672	1168100849	1155288894	1121304151	0.989032	0.959938	144	144	8101672	1280	0	213790	0.258861	267	208980
D20003334a_PE400	8673480	1301022000	1252826298	1181442168	0.962956	0.908088	150	150	7863208	1120216905	1099190148	1050306795	0.98123	0.937592	142	141	7863208	8228	240	801804	0.125979	155	246094
D20002287a	12011454	1801718100	1773931257	1719017010	0.984578	0.954099	150	150	11677292	1682611577	1665767946	1620487658	0.98999	0.963079	144	143	11677292	2460	4	331698	0.308825	267	329279
201717103201_FDSW210172271-1r	7793894	1169084100	1139284919	1087415052	0.974511	0.930143	150	150	7472084	1068258978	1051513108	1009648059	0.984324	0.945134	143	142	7472084	1740	0	320070	0.228044	155	234477
D20003264a_PE400	10399554	1559933100	1522971232	1459051259	0.976305	0.935329	150	150	9880660	1416520992	1397563455	1348473174	0.986617	0.951961	143	143	9880660	3046	0	515848	0.173867	268	268256
D20003406a_PE400	8057538	1208630700	1170084474	1108888948	0.968108	0.917475	150	150	7434542	1061953348	1043636487	999904067	0.982752	0.941571	143	142	7434542	5566	274	617156	0.121572	155	222285
19071031_FDSW210132437-1r	11363932	1704589800	1663456939	1592369742	0.975869	0.934166	150	150	10851694	1554064568	1532072418	1476290063	0.985849	0.949954	143	143	10851694	2898	0	509340	0.21294	267	314744
D20003277a_PE400	9548134	1432220100	1397069217	1335856628	0.975457	0.932717	150	150	9053902	1297746097	1279622131	1232547247	0.986034	0.94976	143	142	9053902	2986	0	491246	0.170319	269	257947
D20002321a	10449088	1567363200	1541389256	1492161985	0.983428	0.952021	150	150	10113978	1456668169	1441738051	1401978369	0.989751	0.962456	144	143	10113978	2944	0	332166	0.284711	267	269431
D20003637a_PE400	8352286	1252842900	1221538383	1169179301	0.975013	0.933221	150	150	7841562	1122396333	1108793972	1071272137	0.987881	0.954451	142	143	7841562	4212	0	506512	0.186625	244	92059
D20003583a_PE400	8162478	1224371700	1197428174	1148763338	0.977994	0.938247	150	150	7734538	1108195595	1095506612	1059514944	0.98855	0.956072	142	143	7734538	3280	2	424658	0.18104	231	84308
D20003679a_PE400	10119850	1517977500	1496787483	1454946650	0.986041	0.958477	150	150	9802536	1411326064	1401095348	1368389372	0.992751	0.969577	143	144	9802536	2304	0	315010	0.215894	243	127593
190610466_FDSW210132408-1r	9883272	1482490800	1444093623	1379114744	0.9741	0.930269	150	150	9395820	1344571664	1324386972	1273903066	0.984988	0.947442	143	142	9395820	2976	2	484474	0.207095	155	286551
D20003417a_PE400	6921912	1038286800	1009460524	961042913	0.972237	0.925604	150	150	6473022	926457258	912277492	876743479	0.984695	0.94634	142	143	6473022	3408	170	445312	0.122836	155	196195
D20003699a_PE400	13495700	2024355000	1995965305	1939714663	0.985976	0.958189	150	150	13073166	1881086832	1867294518	1823310401	0.992668	0.969286	143	144	13073166	3142	0	419392	0.229848	234	146553
D20003701a_PE400	11498368	1724755200	1701746512	1656188069	0.98666	0.960245	150	150	11154954	1605375806	1594363005	1558757428	0.99314	0.970961	143	144	11154954	2300	0	341114	0.215114	244	135702
D20003663a_PE400	12239702	1835955300	1808998331	1756274450	0.985317	0.9566	150	150	11845074	1704509844	1691275820	1649946175	0.992236	0.967989	143	144	11845074	2690	0	391938	0.24257	245	168135
D20003284a_PE400	12054258	1808138700	1764184511	1688731108	0.975691	0.933961	150	150	11414920	1635622151	1613390618	1556102720	0.986408	0.951383	143	142	11414920	4038	0	635300	0.190797	264	278272
D20003580a_PE400	9478798	1421819700	1388189720	1330109824	0.976347	0.935498	150	150	8930078	1278171223	1263257520	1221343727	0.988332	0.95554	142	143	8930078	4694	0	544026	0.212034	227	85259
D20003441a_PE400	7715396	1157309400	1122247275	1065224919	0.969704	0.920432	150	150	7167250	1024033135	1006778223	965213975	0.98315	0.942561	143	142	7167250	4356	232	543558	0.135776	155	212318
D20003214a_PE400	9396026	1409403900	1371777289	1306350992	0.973303	0.926882	150	150	8815320	1261356929	1241484077	1191867066	0.984245	0.944909	143	142	8815320	3662	0	577044	0.228636	155	268705
D20003409a_PE400	7081008	1062151200	1029546470	976623167	0.969303	0.919477	150	150	6566376	938494083	922509672	884084993	0.982968	0.942025	143	142	6566376	4402	248	509982	0.118105	155	201061
D20003672a_PE400	11253666	1688049900	1664795836	1618402284	0.986224	0.958741	150	150	10911992	1570685850	1559360881	1522937469	0.99279	0.9696	143	144	10911992	1886	0	339788	0.218361	256	148923
1917102880_FDSW210132449-1r	10062950	1509442500	1466830135	1395697034	0.971769	0.924644	150	150	9519378	1360662670	1338103967	1283088460	0.983421	0.942988	143	142	9519378	3834	0	539738	0.196743	155	297265
D20003587a_PE400	9069416	1360412400	1330140442	1276541300	0.977748	0.938349	150	150	8577416	1229255216	1215474507	1176338016	0.988789	0.956952	142	143	8577416	4012	6	487982	0.192064	232	96259
D20003465a_PE400	8602912	1290436800	1249827992	1185880927	0.968531	0.918976	150	150	7947706	1135595771	1116959445	1071541643	0.983589	0.943594	143	142	7947706	5962	246	648998	0.136749	155	240081
D20003734a_PE400	11172052	1675807800	1654337455	1608688536	0.987188	0.959948	150	150	10863666	1564757731	1553530146	1516940725	0.992825	0.969441	143	144	10863666	1880	0	306506	0.207344	248	149003
D20002294a	13158606	1973790900	1943271675	1883074710	0.984538	0.95404	150	150	12772228	1840245706	1822047198	1772775904	0.990111	0.963337	144	143	12772228	3314	4	383060	0.305365	269	322173
D20003640a_PE400	10915524	1637328600	1613434015	1566523234	0.985406	0.956756	150	150	10562284	1518940827	1507294431	1470606175	0.992333	0.968179	143	143	10562284	2620	2	350618	0.218206	232	103210
D20003754a_PE400	11241398	1686209700	1665473699	1621962764	0.987703	0.961899	150	150	10942852	1575770840	1565063064	1530271037	0.993205	0.971125	143	144	10942852	1684	0	296862	0.215086	238	136539
D20003288a_PE400	11102400	1665360000	1625477538	1556274453	0.976052	0.934497	150	150	10538648	1511095473	1490599554	1437511033	0.986436	0.951304	143	143	10538648	3678	0	560074	0.174158	268	301223
D20003308a_PE400	11377426	1706613900	1663938157	1590358885	0.974994	0.93188	150	150	10768718	1543096220	1521191951	1465069562	0.985805	0.949435	143	142	10768718	3820	0	604888	0.194967	267	301506
D20003183a_PE400	12308184	1846227600	1819791861	1767637986	0.985681	0.957432	150	150	11932920	1716768665	1703662335	1662512470	0.992366	0.968396	143	144	11932920	2394	0	372870	0.234131	267	219899
D20003653a_PE400	12128572	1819285800	1793898496	1744812072	0.986045	0.959064	150	150	11750442	1690810906	1678815588	1640578186	0.992906	0.970291	143	144	11750442	2522	0	375608	0.221864	231	134550
D20003649a_PE400	13011582	1951737300	1922342319	1865627889	0.984939	0.955881	150	150	12573848	1809445788	1795400431	1751250364	0.992238	0.967838	143	144	12573848	3142	0	434592	0.219124	253	189522
D20003499a_PE400	9244678	1386701700	1354954497	1299651922	0.977106	0.937225	150	150	8736632	1251281215	1236953613	1196622505	0.98855	0.956318	142	143	8736632	4254	2	503790	0.182099	244	102192
D20003773a_PE400	11428044	1714206600	1690588358	1642219530	0.986222	0.958006	150	150	11079160	1595738697	1583930071	1545732095	0.9926	0.968662	143	144	11079160	2444	0	346440	0.232144	265	197380
D20003674a_PE400	11599136	1739870400	1715907839	1666914242	0.986227	0.958068	150	150	11258020	1620478170	1608310807	1569361324	0.992491	0.968456	143	144	11258020	1972	0	339144	0.211305	241	147753
D20003420a_PE400	7206380	1080957000	1047095860	993199344	0.968675	0.918815	150	150	6651576	950659318	934966754	896701431	0.983493	0.943242	143	142	6651576	5024	194	549586	0.132359	155	200998
D20003685a_PE400	12159580	1823937000	1797111490	1745367839	0.985293	0.956923	150	150	11760554	1692013108	1679180878	1638895097	0.992416	0.968607	143	144	11760554	2954	0	396072	0.214813	243	140821
D20003602a_PE400	9055422	1358313300	1325365949	1269197612	0.975744	0.934392	150	150	8515318	1218500713	1203841688	1163408921	0.98797	0.954787	142	143	8515318	4676	2	535426	0.188869	229	81489
D20003177a_PE400	11165108	1674766200	1649769383	1601396876	0.985074	0.956191	150	150	10817060	1555530178	1543321694	1505217531	0.992152	0.967656	143	143	10817060	2018	0	346030	0.221023	266	221728
D20003311a_PE400	10406134	1560920100	1525057870	1462608519	0.977025	0.937017	150	150	9902948	1420258996	1401956032	1353995926	0.987113	0.953344	143	143	9902948	2830	0	500356	0.179862	268	278417
D20003520a_PE400	10333376	1550006400	1514317283	1452229530	0.976975	0.936918	150	150	9766726	1396920641	1380841419	1335595376	0.98849	0.9561	142	143	9766726	4302	2	562346	0.199196	230	100548
D20003627a_PE400	9676458	1451468700	1413443111	1350416811	0.973802	0.93038	150	150	9052102	1295441663	1279089372	1234211710	0.987377	0.952734	143	143	9052102	5728	0	618628	0.210132	252	133644
D20002217a	10111398	1516709700	1488266810	1433643661	0.981247	0.945233	150	150	9769538	1406739622	1389014034	1344071650	0.9874	0.955452	144	143	9769538	2780	0	339080	0.265926	267	259910
D20002223a	9473720	1421058000	1399271189	1354993389	0.984669	0.95351	150	150	9214556	1328594729	1314676799	1277734349	0.989524	0.961719	144	144	9214556	1748	0	257416	0.264143	268	222000
D20003720a_PE400	12417878	1862681700	1835701944	1781036673	0.985516	0.956168	150	150	12021094	1730709833	1717127834	1673928431	0.992152	0.967192	143	144	12021094	3192	0	393592	0.229954	262	197339
D20003243a_PE400	9099280	1364892000	1324396386	1259437630	0.970331	0.922738	150	150	8444580	1206663488	1187774260	1141343481	0.984346	0.945867	142	142	8444580	5468	282	648950	0.138885	155	233080
D20003657a_PE400	13086770	1963015500	1935181365	1880848652	0.985821	0.958143	150	150	12675714	1824043283	1810686602	1768215121	0.992677	0.969393	143	144	12675714	2460	0	408596	0.238213	244	168224
60_PE400	8004162	1208628462	1180314925	1133473627	0.976574	0.937818	151	151	7567972	1091785123	1078605387	1044044143	0.987928	0.956273	143	144	7567972	3438	0	432752	0.136244	271	208268
D20003236a_PE400	10784766	1617714900	1590129939	1537698284	0.982948	0.950537	150	150	10436918	1500713918	1485534790	1443462702	0.989885	0.961851	143	143	10436918	1840	0	346008	0.291242	269	237462
D20003423a_PE400	8216006	1232400900	1193498622	1131289110	0.968434	0.917955	150	150	7585012	1084115917	1065856336	1021417423	0.983157	0.942166	143	142	7585012	5718	284	624992	0.129332	155	236667
D20003251a_PE400	7282424	1092363600	1059436991	1006809580	0.969857	0.92168	150	150	6756404	965847686	950374248	912647625	0.983979	0.944919	142	142	6756404	4606	194	521220	0.131592	155	199549
1917102566_FDSW210132433-1r	10709728	1606459200	1564992918	1494127381	0.974188	0.930075	150	150	10190278	1458284240	1436024916	1380663621	0.984736	0.946773	143	142	10190278	3552	2	515896	0.215481	155	307575
D20003449a_PE400	6903414	1035512100	1005929238	957109525	0.971432	0.924286	150	150	6448806	922229427	907541711	871652182	0.984074	0.945158	142	143	6448806	3408	176	451024	0.130446	155	197104
D20003427a_PE400	7474318	1121147700	1085975950	1030455706	0.968629	0.919108	150	150	6921492	988357165	971769646	931925672	0.983217	0.942904	142	142	6921492	4474	222	548130	0.119687	155	212434
D20003452a_PE400	6715800	1007370000	975176034	924254715	0.968042	0.917493	150	150	6204690	885878673	870560076	834040604	0.982708	0.941484	143	142	6204690	4098	152	506860	0.121605	155	190241
D20003307a_PE400	9197006	1379550900	1345953785	1286401125	0.975646	0.932478	150	150	8736506	1252068759	1234117084	1187958754	0.985662	0.948797	143	143	8736506	2464	0	458036	0.171802	266	250637
D20003471a_PE400	7829102	1174365300	1142185606	1089194249	0.972598	0.927475	150	150	7334880	1049033704	1033479051	994698508	0.985172	0.948205	142	143	7334880	3478	242	490502	0.148029	268	186874
D20003291a_PE400	9069826	1360473900	1327763744	1270921442	0.975957	0.934176	150	150	8612782	1234692837	1217789926	1174061846	0.98631	0.950894	143	143	8612782	2678	0	454366	0.1683	269	249440
D20003356a_PE400	7267666	1090149900	1057092286	1004160535	0.969676	0.921122	150	150	6727652	962164094	946740039	908982130	0.983969	0.944727	143	142	6727652	5356	192	534466	0.126164	155	195959
201717103201_FDSW210132409-1r	10399210	1559881500	1521499559	1456469615	0.975394	0.933705	150	150	9908690	1418562083	1398686644	1348212815	0.985989	0.950408	143	143	9908690	2944	2	487574	0.212554	269	287465
D20003729a_PE400	13985298	2097794700	2069617238	2011177857	0.986568	0.958711	150	150	13575358	1954763661	1940280452	1893736510	0.992591	0.96878	143	144	13575358	2940	0	407000	0.226994	260	227710
D20003331a_PE400	7989210	1198381500	1161607665	1103780364	0.969314	0.921059	150	150	7411456	1059320246	1042225559	1000719065	0.983863	0.94468	143	142	7411456	5308	228	572218	0.148617	155	221067
D20002290a	12011750	1801762500	1774879254	1721680882	0.985079	0.955554	150	150	11683346	1683440955	1667168855	1623353171	0.990334	0.964307	144	143	11683346	2370	4	326030	0.305128	267	290969
D20003205a_PE400	9270206	1390530900	1349841422	1282497598	0.970738	0.922308	150	150	8615976	1233896998	1214518917	1165524097	0.984295	0.944588	143	143	8615976	7002	160	647068	0.122996	155	263767
D20003581a_PE400	8799702	1319955300	1287195621	1231033479	0.975181	0.932633	150	150	8260038	1182072580	1167597130	1127267404	0.987754	0.953636	142	143	8260038	4936	0	534728	0.189001	226	86786
D20003341a_PE400	8187308	1228096200	1192294044	1133287260	0.970847	0.9228	150	150	7650070	1093811026	1076201380	1032620081	0.983901	0.944057	143	142	7650070	4106	260	532872	0.163352	155	226861
89_PE400	11081224	1673264824	1645187765	1591062501	0.98322	0.950873	151	151	10702720	1551672312	1536115349	1492829006	0.989974	0.962077	144	144	10702720	2992	0	375512	0.177322	270	286217
D20002170a	9871082	1480662300	1456362067	1406944185	0.983588	0.950213	150	150	9594628	1382744292	1366926741	1325385940	0.988561	0.958518	144	144	9594628	1816	0	274638	0.261428	268	250597
D20003512a_PE400	9603928	1440589200	1403555833	1340851378	0.974293	0.930766	150	150	8994196	1287046520	1270708492	1225764482	0.987306	0.952386	143	143	8994196	5772	0	603960	0.186436	243	115315
153_PE400	8333508	1258359708	1234556640	1192303399	0.981084	0.947506	151	151	7999450	1156070558	1144123740	1111430926	0.989666	0.961387	144	144	7999450	2040	0	332018	0.142703	271	190983
D20003413a_PE400	8736062	1310409300	1273746072	1212560280	0.972022	0.925329	150	150	8171428	1169249820	1150985262	1105931176	0.984379	0.945847	143	143	8171428	4360	276	559998	0.130157	155	247012
D20003218a_PE400	6832742	1024911300	999366829	954083603	0.975076	0.930894	150	150	6459024	924879199	910858963	875777906	0.984841	0.946911	143	142	6459024	2238	0	371480	0.219099	155	196091
D20002171a	9993584	1499037600	1472829953	1421413436	0.982517	0.948217	150	150	9673756	1393091134	1376673813	1334257959	0.988215	0.957768	144	143	9673756	2292	0	317536	0.278094	267	196820
D20003563a_PE400	8196278	1229441700	1201962888	1153407484	0.977649	0.938155	150	150	7759772	1111290273	1098494333	1062791993	0.988486	0.956359	142	143	7759772	3046	4	433456	0.188627	233	76872
D20002306a	11013764	1652064600	1623783933	1571173140	0.982882	0.951036	150	150	10654040	1533837738	1517671383	1475218080	0.98946	0.961782	144	143	10654040	2816	2	356906	0.285289	268	289008
D20002212a	9073918	1361087700	1337592552	1291226907	0.982738	0.948673	150	150	8793576	1266621568	1251769252	1213270937	0.988274	0.95788	144	143	8793576	1882	0	278460	0.262943	268	225209
D20003361a_PE400	9232342	1384851300	1348306027	1285580666	0.973611	0.928317	150	150	8665848	1240442427	1221523035	1174193875	0.984748	0.946593	143	142	8665848	4390	0	562104	0.233595	155	255986
D20003436a_PE400	7863226	1179483900	1142539570	1083866335	0.968678	0.918933	150	150	7269990	1038927211	1021585133	979657088	0.983308	0.942951	143	142	7269990	5316	242	587678	0.129572	155	227053
D20003638a_PE400	8254924	1238238600	1209870034	1160120140	0.97709	0.936912	150	150	7814330	1117979747	1104821118	1068150775	0.98823	0.955429	142	143	7814330	3100	2	437492	0.192854	222	69306
D20003252a_PE400	7055756	1058363400	1026734618	974844149	0.970115	0.921086	150	150	6565080	938662366	922954328	884974819	0.983266	0.942804	143	142	6565080	4044	196	486436	0.120243	155	200505
D20003415a_PE400	7973418	1196012700	1157153319	1096162139	0.967509	0.916514	150	150	7331312	1047317885	1029502024	986453970	0.982989	0.941886	143	142	7331312	6370	236	635500	0.128886	155	224439
D20003319a_PE400	8018808	1202821200	1166845346	1109475948	0.97009	0.922395	150	150	7453452	1065619798	1048861474	1007546928	0.984274	0.945503	143	142	7453452	4730	236	560390	0.159377	155	220946
D20003628a_PE400	8321984	1248297600	1214448782	1158747157	0.972884	0.928262	150	150	7759908	1110083962	1095658571	1056243158	0.987005	0.951498	143	143	7759908	5528	0	556548	0.190317	236	95847
D20003267a_PE400	9142904	1371435600	1340305743	1284683554	0.977301	0.936744	150	150	8712276	1249693536	1233094718	1189851256	0.986718	0.952114	143	143	8712276	2436	0	428192	0.171126	268	244498
D20003751a_PE400	9450258	1417538700	1398240153	1358487683	0.986386	0.958343	150	150	9172416	1321023171	1311079067	1279377190	0.992472	0.968474	143	144	9172416	1770	0	276072	0.206126	266	153735
D20003675a_PE400	13528410	2029261500	1999629345	1940654771	0.985398	0.956335	150	150	13091502	1884129152	1869576521	1823382730	0.992276	0.967759	143	144	13091502	2958	0	433950	0.236325	251	191445
D20003238a_PE400	8026388	1203958200	1165244309	1104570500	0.967844	0.917449	150	150	7393314	1055830475	1037961424	994926805	0.983076	0.942317	143	142	7393314	6290	214	626570	0.150995	155	209160
D20003330a_PE400	7864884	1179732600	1146724366	1092730476	0.972021	0.926253	150	150	7367352	1053885064	1037951277	998272131	0.984881	0.947231	143	142	7367352	3546	236	493750	0.160693	267	215146
D20002313a	9972586	1495887900	1472742205	1428108995	0.984527	0.95469	150	150	9684596	1395294090	1381670014	1345203018	0.990236	0.9641	144	143	9684596	2140	4	285846	0.274064	269	256169
D20003247a_PE400	7966384	1194957600	1157187403	1097192246	0.968392	0.918185	150	150	7369940	1052828292	1034830444	991570924	0.982905	0.941816	143	142	7369940	5340	210	590894	0.142609	155	222200
D20003396a_PE400	7146602	1071990300	1043847752	995310515	0.973747	0.92847	150	150	6718498	961437025	946545857	909655192	0.984512	0.946141	143	142	6718498	2766	0	425338	0.226021	155	204304
D20002208a	9391690	1408753500	1383039779	1333219181	0.981747	0.946382	150	150	9085994	1308582726	1292328665	1251121032	0.987579	0.956089	144	143	9085994	2062	0	303634	0.250585	269	249822
D20003394a_PE400	9402274	1410341100	1377338624	1319028203	0.9766	0.935255	150	150	8903212	1276419755	1259047866	1214350257	0.98639	0.951372	143	143	8903212	3496	0	495566	0.225666	155	259384
D20003184a_PE400	11604702	1740705300	1716583311	1668182709	0.986142	0.958337	150	150	11268492	1621484642	1609336413	1570887284	0.992508	0.968796	143	144	11268492	2138	0	334072	0.2212	268	200355
D20003365a_PE400	7745220	1161783000	1129409621	1074836746	0.972135	0.925161	150	150	7230912	1034255115	1017737319	976954290	0.984029	0.944597	143	142	7230912	3992	0	510316	0.230969	155	213680
D20003665a_PE400	9454366	1418154900	1398793027	1360792667	0.986347	0.959552	150	150	9168786	1319353272	1309980547	1280208764	0.992896	0.970331	143	144	9168786	1764	0	283816	0.219986	230	104120
D20002200a	8265064	1239759600	1218494451	1175933871	0.982847	0.948518	150	150	8020682	1155542844	1141773444	1106196237	0.988084	0.957296	144	143	8020682	1608	0	242774	0.254256	269	217218
D20003279a_PE400	10338508	1550776200	1507704029	1434680982	0.972225	0.925137	150	150	9729968	1391470850	1369469380	1314077188	0.984188	0.94438	143	142	9729968	3372	0	605168	0.163554	155	303887
D20002311a	11033134	1654970100	1628711045	1578396108	0.984133	0.953731	150	150	10704328	1542075321	1526767270	1485803847	0.990073	0.963509	144	143	10704328	2582	4	326220	0.291205	268	287777
2017201355_FDSW210132418-1r	10024056	1503608400	1461898033	1393330443	0.97226	0.926658	150	150	9493168	1356640406	1335065012	1282239068	0.984096	0.945158	143	142	9493168	3436	0	527452	0.208938	155	290583
162210125_FDSW210132453-1r	10375552	1556332800	1513742901	1442816495	0.972634	0.927062	150	150	9830678	1405581609	1383332383	1328518270	0.984171	0.945173	143	142	9830678	3628	0	541246	0.213886	155	300164
D20003576a_PE400	9092072	1363810800	1326810966	1264090677	0.97287	0.926881	150	150	8502534	1218036772	1200468373	1154485813	0.985576	0.947825	143	143	8502534	5554	128	583856	0.135308	269	230976
D20003539a_PE400	8650062	1297509300	1264320449	1207886345	0.974421	0.930927	150	150	8102190	1159727118	1145037706	1104589017	0.987334	0.952456	143	143	8102190	5082	4	542786	0.180037	235	89482
D20002234a	9842528	1476379200	1452748029	1404797497	0.983994	0.951515	150	150	9564772	1378302760	1363074151	1322906604	0.988951	0.959808	144	144	9564772	1798	0	275958	0.276549	268	226570
D20003332a_PE400	7731502	1159725300	1125261906	1068990347	0.970283	0.921762	150	150	7201606	1029186671	1012334896	971302534	0.983626	0.943757	142	142	7201606	3900	224	525772	0.131952	155	212265
D20003303a_PE400	9505574	1425836100	1391224366	1330498328	0.975725	0.933136	150	150	9037314	1294708867	1276436444	1229324590	0.985887	0.949499	143	142	9037314	2242	0	466018	0.167523	269	267272
D20003462a_PE400	9516286	1427442900	1382590897	1312276884	0.968579	0.91932	150	150	8786488	1255300612	1234890961	1185222826	0.983741	0.944174	142	142	8786488	6730	286	722782	0.13942	155	251638
D20003622a_PE400	9032830	1354924500	1323882501	1269148864	0.977089	0.936693	150	150	8539792	1222883167	1208335446	1168140595	0.988104	0.955235	142	143	8539792	3364	0	489674	0.192646	249	114736
D20002176a	9747436	1462115400	1436496177	1386004822	0.982478	0.947945	150	150	9441292	1359847566	1343676471	1301790176	0.988108	0.957306	144	143	9441292	2166	0	303978	0.278905	269	248921
D20003194a_PE400	11558382	1733757300	1711547078	1665906459	0.98719	0.960865	150	150	11251436	1619641878	1608260252	1571661266	0.992973	0.970376	143	144	11251436	1628	0	305318	0.233049	256	186332
D20003219a_PE400	7198442	1079766300	1051790414	1002741466	0.974091	0.928665	150	150	6782890	970643362	955483376	917838695	0.984382	0.945598	143	142	6782890	2462	0	413090	0.235841	155	205236
D20002211a	8821372	1323205800	1300724258	1255746858	0.98301	0.949019	150	150	8567508	1234481684	1219895196	1182198048	0.988184	0.957647	144	143	8567508	1576	0	252288	0.255279	267	239873
D20003274a_PE400	11632386	1744857900	1703683547	1631848134	0.976402	0.935233	150	150	11053878	1584890831	1563885757	1508725771	0.986747	0.951943	143	143	11053878	3450	0	575058	0.179898	265	319083
D20003260a_PE400	12866392	1929958800	1884875474	1805214187	0.97664	0.935364	150	150	12239646	1754309372	1730585445	1669015980	0.986477	0.951381	143	143	12239646	3386	0	623360	0.193359	267	311810
D20003517a_PE400	9787828	1468174200	1434734925	1376074349	0.977224	0.937269	150	150	9249760	1323978491	1308797649	1266061403	0.988534	0.956255	142	143	9249760	4156	4	533908	0.203449	230	97867
D20003448a_PE400	7065472	1059820800	1026558150	973964508	0.968615	0.91899	150	150	6534162	933217703	917522902	879918725	0.983182	0.942887	143	142	6534162	4342	192	526776	0.125981	155	192969
D20002202a	8832600	1324890000	1300050555	1252186997	0.981252	0.945125	150	150	8537870	1229094556	1213363309	1173850664	0.987201	0.955053	144	143	8537870	2114	0	292616	0.247572	269	224538
D20003433a_PE400	6960148	1044022200	1010207797	957234735	0.967611	0.916872	150	150	6409262	915365728	899700796	862196920	0.982887	0.941915	143	142	6409262	4934	200	545752	0.128973	155	198642
D20003189a_PE400	11380028	1707004200	1682601329	1633591071	0.985704	0.956993	150	150	11039634	1588094526	1575748726	1536822782	0.992226	0.967715	143	144	11039634	2056	0	338338	0.22523	269	231032
D20003244a_PE400	7076580	1061487000	1031961152	983730058	0.972184	0.926747	150	150	6606276	940914971	927050157	892459081	0.985265	0.948501	142	142	6606276	3914	192	466198	0.127885	155	157249
D20003298a_PE400	10199506	1529925900	1494549347	1431549129	0.976877	0.935698	150	150	9722280	1393852620	1375083115	1326002787	0.986534	0.951322	143	143	9722280	2372	0	474854	0.175134	269	290795
190610315_FDSW210132454-1r	9501024	1425153600	1385385352	1318827262	0.972095	0.925393	150	150	8998870	1286401543	1265290397	1213680043	0.983589	0.943469	143	142	8998870	3354	0	498800	0.202324	155	280701
D20003373a_PE400	7679406	1151910900	1122410444	1071574685	0.97439	0.930258	150	150	7228390	1034979983	1019679507	981175166	0.985217	0.948014	143	142	7228390	3320	0	447696	0.224108	155	208071
D20002192a	9273802	1391070300	1366039358	1317311333	0.982006	0.946977	150	150	8986374	1294094596	1278286973	1237722874	0.987785	0.956439	144	143	8986374	1948	0	285480	0.282313	269	238408
20191420010_FDSW210132422-1r	11100756	1665113400	1622629314	1550447622	0.974486	0.931136	150	150	10563172	1511670595	1489267426	1433121357	0.98518	0.948038	143	142	10563172	3472	0	534112	0.21091	155	308636
D20002193a	10074722	1511208300	1485460952	1434072002	0.982962	0.948957	150	150	9791996	1410934392	1394205315	1350975006	0.988143	0.957504	144	143	9791996	2220	0	280506	0.260414	269	255350
D20003297a_PE400	9469602	1420440300	1382903343	1318160566	0.973574	0.927994	150	150	8940862	1279922901	1260291334	1210640272	0.984662	0.94587	143	142	8940862	3112	0	525628	0.166509	269	252886
D20003414a_PE400	7464472	1119670800	1086135590	1032189976	0.970049	0.921869	150	150	6934266	990927225	975150543	936338337	0.984079	0.944911	142	142	6934266	4318	212	525676	0.124268	155	205971
D20003246a_PE400	7222652	1083397800	1049138469	994596734	0.968378	0.918035	150	150	6680524	953905547	937652512	898495423	0.982962	0.941912	143	142	6680524	4510	188	537430	0.126846	155	198032
D20003673a_PE400	11778612	1766791800	1740925270	1690260664	0.98536	0.956684	150	150	11390568	1639434441	1626987821	1587532622	0.992408	0.968342	143	144	11390568	2708	0	385336	0.207813	252	153490
D20003335a_PE400	8797294	1319594100	1278517785	1214445769	0.968872	0.920318	150	150	8141210	1162980169	1144294433	1098880530	0.983933	0.944883	142	142	8141210	5666	270	650148	0.13395	155	239481
D20003239a_PE400	10560878	1584131700	1547267730	1483362320	0.976729	0.936388	150	150	10008668	1432479586	1413686904	1365165056	0.986881	0.953008	143	143	10008668	3702	0	548508	0.237979	155	251397
D20003333a_PE400	9052478	1357871700	1309842317	1237021888	0.964629	0.911001	150	150	8261210	1177802331	1156069359	1105348698	0.981548	0.938484	143	142	8261210	7842	222	783204	0.136864	155	257195
D20003366a_PE400	7395362	1109304300	1079593985	1028748666	0.973217	0.927382	150	150	6934380	992160695	976737251	938348318	0.984455	0.945762	143	142	6934380	3208	0	457774	0.242747	155	204456
D20003697a_PE400	12326506	1848975900	1823030891	1772139180	0.985968	0.958444	150	150	11936260	1717341917	1704987630	1665365590	0.992806	0.969734	143	144	11936260	3008	0	387238	0.202446	247	136102
D20003776a_PE400	10245610	1536841500	1516170633	1473428103	0.98655	0.958738	150	150	9941190	1432063870	1421681670	1387817743	0.99275	0.969103	143	144	9941190	2194	2	302224	0.213152	267	179391
D20003438a_PE400	7860922	1179138300	1145288240	1089639237	0.971293	0.924098	150	150	7331024	1048766259	1032276053	991682822	0.984277	0.945571	143	143	7331024	4140	216	525542	0.127545	155	216880
D20003422a_PE400	6982754	1047413100	1013639834	960025862	0.967756	0.916569	150	150	6432230	918826006	903002983	864830493	0.982779	0.941234	143	142	6432230	4884	178	545462	0.118924	155	200623
D20003609a_PE400	8050846	1207626900	1179289057	1130187411	0.976534	0.935875	150	150	7588628	1087255834	1074423220	1038754723	0.988197	0.955391	143	143	7588628	4054	2	458162	0.189479	242	92829
D20003646a_PE400	12483886	1872582900	1846296669	1794707975	0.985963	0.958413	150	150	12098902	1741308637	1728516857	1688000949	0.992654	0.969386	143	144	12098902	2412	4	382568	0.222222	258	178385
91_PE400	13438964	2029283564	1998619341	1938385152	0.984889	0.955207	151	151	13025844	1889272206	1872303873	1823927922	0.991019	0.965413	144	145	13025844	3016	0	410104	0.190136	271	307460
D20003386a_PE400	8720370	1308055500	1277851643	1224114205	0.976909	0.935827	150	150	8261420	1184698938	1168974613	1127870454	0.986727	0.952031	143	143	8261420	3186	0	455764	0.223928	155	241788
D20003429a_PE400	7588662	1138299300	1101741689	1043337826	0.967884	0.916576	150	150	7012488	1001104522	983357314	941155379	0.982272	0.940117	143	142	7012488	4750	202	571222	0.12938	155	215074
D20003770a_PE400	9495362	1424304300	1405047022	1364806371	0.98648	0.958227	150	150	9219150	1327652662	1317702275	1285588061	0.992505	0.968317	143	144	9219150	1644	0	274568	0.214538	269	170955
D20003745a_PE400	9523216	1428482400	1409960125	1369923493	0.987034	0.959006	150	150	9266814	1334958126	1324933829	1292388167	0.992491	0.968111	143	144	9266814	1492	0	254910	0.222551	260	133204
D20003689a_PE400	12043120	1806468000	1781082568	1731746254	0.985947	0.958637	150	150	11667244	1679145438	1667020741	1628498104	0.992779	0.969837	143	144	11667244	2546	0	373330	0.224979	241	157760
20190130107_FDSW210172263-1r	8401134	1260170100	1226861885	1170159731	0.973568	0.928573	150	150	8036338	1147660481	1129323178	1083935717	0.984022	0.944474	143	142	8036338	1888	0	362908	0.226582	155	249127
D20003200a_PE400	9382120	1407318000	1371825062	1309017439	0.97478	0.93015	150	150	8826930	1265523511	1247640169	1200570978	0.985869	0.948675	143	143	8826930	4610	166	550414	0.132894	268	231707
D20003254a_PE400	7364878	1104731700	1070834558	1015886146	0.969316	0.919577	150	150	6830468	976090350	959474537	919524409	0.982977	0.942048	143	142	6830468	4542	206	529662	0.121948	155	202996
D20003204a_PE400	7950150	1192522500	1159663295	1102988807	0.972446	0.924921	150	150	7442680	1066211785	1049649905	1007388046	0.984467	0.944829	143	143	7442680	4608	156	502706	0.119931	155	220234
D20002219a	10245888	1536883200	1511724188	1460866581	0.98363	0.950538	150	150	9957530	1435091095	1418820472	1376228232	0.988662	0.958983	144	144	9957530	1832	0	286526	0.255284	266	265908
D20003547a_PE400	8264168	1239625200	1211375982	1161716464	0.977211	0.937151	150	150	7807764	1117761858	1104896860	1068743826	0.98849	0.956146	142	143	7807764	3378	2	453024	0.183061	222	83315
D20003389a_PE400	7187284	1078092600	1053145148	1008291790	0.97686	0.935255	150	150	6820620	977732375	964352585	929711194	0.986315	0.950885	143	143	6820620	2446	0	364218	0.224583	155	200161
19193176_FDSW210132426-1r	9905690	1485853500	1442274245	1369717136	0.970671	0.921839	150	150	9356238	1335831006	1312801840	1256741364	0.98276	0.940794	143	142	9356238	3390	0	546062	0.21012	155	281745
D20003295a_PE400	9630326	1444548900	1409556133	1346269504	0.975776	0.931965	150	150	9168858	1313754618	1294416493	1244705469	0.98528	0.947441	143	142	9168858	2106	0	459362	0.16803	267	264085
D20003360a_PE400	7755264	1163289600	1134087718	1083543187	0.974897	0.931447	150	150	7308580	1046902519	1031753733	993438329	0.98553	0.948931	143	142	7308580	3226	0	443458	0.220964	155	207193
D20003207a_PE400	9984596	1497689400	1458081441	1388990247	0.973554	0.927422	150	150	9429400	1349882072	1328650780	1275489412	0.984272	0.94489	143	142	9429400	3328	0	551868	0.172742	155	287302
D20003694a_PE400	10684904	1602735600	1580790078	1537533603	0.986307	0.959318	150	150	10362750	1491322576	1480619943	1446645455	0.992823	0.970042	143	144	10362750	1990	0	320164	0.216417	239	125432
170730439_FDSW210132458-1r	10339918	1550987700	1510826203	1442042679	0.974106	0.929758	150	150	9840328	1408238081	1386597832	1332672633	0.984633	0.94634	143	142	9840328	3104	0	496486	0.212279	155	290307
D20003290a_PE400	10796582	1619487300	1580601045	1512958711	0.975989	0.934221	150	150	10250154	1469338055	1449316565	1397381818	0.986374	0.951028	143	143	10250154	3134	0	543294	0.189385	267	295613
D20003561a_PE400	9245094	1386764100	1355582468	1300031617	0.977515	0.937457	150	150	8753952	1254243451	1239561563	1198454303	0.988294	0.95552	143	143	8753952	3596	2	487544	0.181521	243	101015
D20003687a_PE400	15126438	2268965700	2235499672	2170143008	0.985251	0.956446	150	150	14632722	2105823121	2089496705	2038360332	0.992247	0.967964	143	144	14632722	3454	0	490262	0.244045	254	199687
D20003761a_PE400	10034056	1505108400	1484541925	1442280454	0.986336	0.958257	150	150	9735578	1402170550	1391614967	1357998743	0.992472	0.968498	143	144	9735578	2048	0	296430	0.228485	255	160009
D20003282a_PE400	9409692	1411453800	1376990126	1317734986	0.975583	0.933601	150	150	8920062	1278447074	1260933665	1215692661	0.986301	0.950914	143	143	8920062	2970	0	486660	0.168229	269	240996
D20002316a	10871308	1630696200	1608183953	1563224681	0.986195	0.958624	150	150	10598080	1527933881	1514543408	1477448617	0.991236	0.966958	144	144	10598080	1902	6	271320	0.28864	269	286253
D20003213a_PE400	12396304	1859445600	1808015737	1719746361	0.972341	0.92487	150	150	11659716	1668139274	1641124704	1573896399	0.983806	0.943504	143	142	11659716	4736	0	731852	0.181005	155	355478
D20003721a_PE400	10957392	1643608800	1621635486	1575917312	0.986631	0.958815	150	150	10645804	1532607180	1521251076	1484623437	0.99259	0.968691	143	144	10645804	1948	2	309638	0.237013	253	150556
D20002196a	9662604	1449390600	1423846362	1373693754	0.982376	0.947773	150	150	9379470	1350960649	1334571420	1292530094	0.987868	0.956749	144	143	9379470	1996	0	281138	0.26385	269	270084
D20002177a	9443992	1416598800	1394558008	1349486217	0.984441	0.952624	150	150	9185160	1324414105	1310213422	1272460164	0.989278	0.960772	144	144	9185160	1724	0	257108	0.258655	269	231260
D20003230a_PE400	7765920	1164888000	1133879671	1081467488	0.973381	0.928388	150	150	7290974	1043602000	1028209427	989325220	0.985251	0.947991	143	142	7290974	3960	262	470724	0.15003	155	195080
D20003669a_PE400	11552398	1732859700	1708075434	1659538057	0.985697	0.957687	150	150	11190300	1610404667	1598287463	1560187758	0.992476	0.968817	143	144	11190300	2008	0	360090	0.239619	256	165955
D20003741a_PE400	12774894	1916234100	1890877506	1838825530	0.986767	0.959604	150	150	12401212	1786101697	1773313289	1732065035	0.99284	0.969746	143	144	12401212	2666	0	371016	0.217223	250	172539
D20003312a_PE400	9643056	1446458400	1411115093	1348535437	0.975566	0.932302	150	150	9163610	1313283509	1294326483	1245718364	0.985565	0.948553	143	142	9163610	2632	0	476814	0.160871	264	268557
20172110219_FDSW210132444-1r	12265178	1839776700	1795165300	1717734983	0.975752	0.933665	150	150	11702440	1676270663	1652328419	1591647009	0.985717	0.949517	143	143	11702440	3792	0	558946	0.252129	269	337339
D20003345a_PE400	8737290	1310593500	1268694984	1202552253	0.968031	0.917563	150	150	8055574	1150665949	1131254610	1084384689	0.98313	0.942397	143	142	8055574	6272	284	675160	0.142249	155	244295
D20003425a_PE400	8168888	1225333200	1191216376	1134433422	0.972157	0.925816	150	150	7630652	1092266979	1075733176	1034275527	0.984863	0.946907	143	143	7630652	4424	264	533548	0.131442	155	229019
D20003765a_PE400	11358306	1703745900	1680697362	1633169446	0.986472	0.958576	150	150	11025610	1588173356	1576266614	1538348016	0.992503	0.968627	143	144	11025610	2040	0	330656	0.222658	269	196945
D20003480a_PE400	6664742	999711300	971161694	925018901	0.971442	0.925286	150	150	6220702	889566900	876051465	842579527	0.984807	0.947179	142	143	6220702	3428	204	440408	0.133302	269	185184
19171079_FDSW210132417-1r	9666222	1449933300	1418734870	1363494952	0.978483	0.940385	150	150	9261524	1328335439	1312027906	1268896510	0.987723	0.955253	143	143	9261524	2634	2	402062	0.223815	268	222683
D20002182a	9193132	1378969800	1354783903	1307553954	0.982461	0.948211	150	150	8906316	1283269792	1268092112	1229028279	0.988173	0.957732	144	143	8906316	2412	0	284404	0.239127	265	234189
D20003623a_PE400	8854020	1328103000	1295636701	1240737201	0.975554	0.934218	150	150	8326872	1191807472	1177659232	1138198301	0.988129	0.955019	142	143	8326872	4854	2	522292	0.193205	239	101923
D20002302a	11936080	1790412000	1763059609	1709404382	0.984723	0.954755	150	150	11596152	1670839713	1654595562	1610532903	0.990278	0.963906	144	143	11596152	2502	2	337424	0.309515	267	304588
2017201355_FDSW210172264-1r	10216122	1532418300	1492259579	1422765287	0.973794	0.928444	150	150	9790326	1398512859	1375936908	1319866845	0.983857	0.943765	143	142	9790326	1956	0	423840	0.245484	155	303648
D20003497a_PE400	9147610	1372141500	1341103749	1286096235	0.97738	0.937291	150	150	8665352	1240801520	1226377743	1185728804	0.988375	0.955615	142	143	8665352	3472	2	478784	0.203866	235	111507
D20003557a_PE400	9107472	1366120800	1334858745	1280637101	0.977116	0.937426	150	150	8607074	1232337083	1218149056	1178598447	0.988487	0.956393	142	143	8607074	3822	4	496572	0.19038	241	89104
D20003703a_PE400	12013382	1802007300	1776761788	1727430705	0.98599	0.958615	150	150	11635054	1674848818	1662795704	1624322264	0.992803	0.969832	143	144	11635054	2724	0	375604	0.216724	248	155292
D20003650a_PE400	12927864	1939179600	1912695830	1859539032	0.986343	0.958931	150	150	12550562	1805261209	1792057732	1749968995	0.992686	0.969372	143	144	12550562	2152	0	375150	0.21372	233	123918
D20003343a_PE400	8342196	1251329400	1213352513	1152962097	0.969651	0.92139	150	150	7743536	1106922462	1089296416	1045880788	0.984077	0.944855	143	142	7743536	5404	234	593022	0.154935	155	233514
D20003326a_PE400	6936226	1040433900	1010386258	960664667	0.97112	0.923331	150	150	6473316	925565878	910773942	874380169	0.984018	0.944698	142	143	6473316	3642	256	459012	0.126472	155	188366
D20003704a_PE400	9328262	1399239300	1380868920	1343755572	0.986871	0.960347	150	150	9061112	1302920684	1293833824	1264544704	0.993026	0.970546	143	144	9061112	1724	0	265426	0.199372	229	85480
D20002382a	11542808	1731421200	1703873506	1651595275	0.98409	0.953896	150	150	11188804	1611726783	1596022721	1553758701	0.990256	0.964034	144	143	11188804	2788	6	351210	0.299616	267	293748
D20003318a_PE400	8066548	1209982200	1175250243	1118365794	0.971295	0.924283	150	150	7536042	1077617486	1060938445	1019319448	0.984522	0.945901	143	142	7536042	3764	258	526484	0.160564	155	229200
D20002333a	10626416	1593962400	1571812262	1528438878	0.986104	0.958893	150	150	10340062	1490701109	1477992193	1442771299	0.991475	0.967847	144	144	10340062	2152	4	284198	0.283021	261	240145
D20003629a_PE400	9648458	1447268700	1411124027	1351111975	0.975026	0.93356	150	150	9059844	1297035615	1281637278	1238828310	0.988128	0.955123	142	143	9059844	5376	4	583234	0.195781	238	126055
D20002261a	10342108	1551316200	1519735529	1461589099	0.979643	0.942161	150	150	9938498	1430166976	1411376515	1364496757	0.986861	0.954082	144	143	9938498	3742	0	399868	0.279845	269	283884
191710289_FDSW210132450-1r	9783974	1467596100	1430434889	1367594949	0.974679	0.931861	150	150	9302512	1331876608	1312588662	1264055066	0.985518	0.949078	143	143	9302512	3344	2	478116	0.203109	267	276042
R21078485-mix7-YD210705102_combined	16435286	2465292900	2423519092	2347514883	0.983055	0.952226	150	150	15894944	2230858016	2211190898	2153432120	0.991184	0.965293	140	140	15894944	2806	0	537536	0.218057	155	91035
D20003348a_PE400	7185816	1077872400	1045189862	991816604	0.969679	0.920161	150	150	6684440	955055253	939061528	900086626	0.983254	0.942445	142	142	6684440	3974	196	497206	0.119555	155	203442
D20003601a_PE400	8532496	1279874400	1250417187	1199106678	0.976984	0.936894	150	150	8065582	1154137272	1140732251	1103244674	0.988385	0.955904	142	143	8065582	3492	4	463418	0.195111	230	83740
D20003656a_PE400	9985754	1497863100	1476838860	1435146439	0.985964	0.958129	150	150	9682692	1393629404	1383295685	1350374609	0.992585	0.968962	143	144	9682692	1828	0	301234	0.215974	247	136818
D20003443a_PE400	6664962	999744300	968371648	918844312	0.968619	0.919079	150	150	6156168	879754779	865076071	829799401	0.983315	0.943217	143	142	6156168	4630	182	503982	0.123333	155	180103
D20003372a_PE400	7709154	1156373100	1128224480	1078858951	0.975658	0.932968	150	150	7288938	1044143581	1029264122	991436781	0.98575	0.949522	143	142	7288938	3020	0	417196	0.227875	155	209940
191220020_FDSW210132432-1r	9123786	1368567900	1335477887	1278011164	0.975821	0.933831	150	150	8704964	1247062295	1229455223	1184459332	0.985881	0.9498	143	143	8704964	2590	0	416232	0.20152	269	242768
D20003680a_PE400	8164482	1224672300	1208137308	1174414961	0.986498	0.958963	150	150	7926268	1141070003	1132830337	1106057370	0.992779	0.969316	143	144	7926268	1444	0	236770	0.202172	250	93289
D20002173a	10257846	1538676900	1515023404	1465415473	0.984627	0.952387	150	150	9980608	1439360158	1423790081	1382059664	0.989183	0.96019	144	144	9980608	1820	0	275418	0.243285	268	249058
D20003459a_PE400	7697238	1154585700	1123275075	1071387902	0.972882	0.927941	150	150	7207948	1031600651	1016615053	978766402	0.985473	0.948784	142	143	7207948	3598	250	485442	0.131127	269	196305
R21078484-mix6-YD210705189_combined	8494570	1274185500	1254522684	1220153479	0.984568	0.957595	150	150	8233654	1152341927	1143551112	1117948172	0.992371	0.970153	139	140	8233654	1278	0	259638	0.243448	212	41692
D20003210a_PE400	10565328	1584799200	1546819404	1478517855	0.976035	0.932937	150	150	10041168	1439230935	1418677016	1365623890	0.985719	0.948857	143	142	10041168	2848	0	521312	0.169652	155	291801
D20002390a	10794018	1619102700	1595811885	1550175703	0.985615	0.957429	150	150	10509520	1514664155	1500898858	1463366741	0.990912	0.966133	144	144	10509520	1894	10	282594	0.281908	269	271553
D20002472a	9312904	1396935600	1372696009	1327931528	0.982648	0.950603	150	150	8957182	1288534047	1275514460	1240467506	0.989896	0.962697	143	144	8957182	2712	2	353008	0.225296	269	212544
D20003619a_PE400	8512546	1276881900	1245518989	1192372672	0.975438	0.933816	150	150	8009812	1146664593	1132643153	1094145403	0.987772	0.954198	142	143	8009812	3924	4	498806	0.190344	257	117869
D20002352a	11127114	1669067100	1645609182	1599112118	0.985945	0.958087	150	150	10838558	1562404709	1548547637	1510332502	0.991131	0.966672	144	144	10838558	2120	6	286430	0.292999	268	269566
D20002222a	10632622	1594893300	1568003735	1515150123	0.98314	0.950001	150	150	10307764	1485232615	1468450636	1424760768	0.988701	0.959285	144	144	10307764	2396	0	322462	0.286357	268	267582
D20003359a_PE400	7307962	1096194300	1062940610	1008929365	0.969664	0.920393	150	150	6780146	969362250	953268121	914168013	0.983397	0.943061	143	142	6780146	4946	202	522668	0.118948	155	205490
D20002273a	9828470	1474270500	1449688866	1400133034	0.983326	0.949712	150	150	9550298	1376273919	1360297174	1318751955	0.988391	0.958205	144	143	9550298	1876	0	276296	0.281474	267	259194
D20003604a_PE400	9953534	1493030100	1456663671	1394856256	0.975643	0.934245	150	150	9359792	1339181564	1323022306	1278371921	0.987933	0.954592	142	143	9359792	5146	0	588596	0.201843	221	90769
D20003398a_PE400	6736128	1010419200	983671982	937625062	0.973529	0.927956	150	150	6332240	906074671	891914108	856877162	0.984372	0.945703	143	142	6332240	2596	0	401292	0.209286	155	194715
D20003302a_PE400	10863198	1629479700	1591433355	1523961314	0.976651	0.935244	150	150	10347424	1483267156	1463176793	1410688168	0.986455	0.951068	143	143	10347424	2490	0	513284	0.188194	269	302103
D20003608a_PE400	9028130	1354219500	1324187775	1270196164	0.977824	0.937954	150	150	8555084	1224881564	1210570121	1170510569	0.988316	0.955611	142	143	8555084	3500	2	469544	0.182482	232	85177
D20003684a_PE400	12284502	1842675300	1817158584	1767183980	0.986152	0.959032	150	150	11910946	1713598304	1701281159	1662101790	0.992812	0.969948	143	144	11910946	2200	0	371356	0.223143	249	137987
D20002221a	9625990	1443898500	1420006782	1372499705	0.983453	0.950551	150	150	9347884	1347024005	1331859478	1292261180	0.988742	0.959345	144	143	9347884	1946	0	276160	0.261188	267	249245
D20003702a_PE400	11338612	1700791800	1677731259	1630402606	0.986441	0.958614	150	150	11006022	1584367904	1572678005	1535084928	0.992622	0.968894	143	144	11006022	2160	0	330430	0.200011	249	150294
D20002228a	9952560	1492884000	1467245476	1415739692	0.982826	0.948325	150	150	9658454	1391720781	1375081727	1331965554	0.988044	0.957064	144	143	9658454	2096	0	292010	0.283247	269	253726
D20003516a_PE400	8625816	1293872400	1264403628	1212461282	0.977224	0.937079	150	150	8152922	1168072279	1154577941	1116512340	0.988447	0.955859	143	143	8152922	3812	6	469076	0.186717	240	90716
D20003593a_PE400	10630736	1594610400	1554227542	1485612707	0.974675	0.931646	150	150	9965294	1425894591	1408020409	1358792453	0.987465	0.95294	142	143	9965294	5928	4	659510	0.184828	232	105839
D20002231a	8610156	1291523400	1271785687	1230668253	0.984717	0.952881	150	150	8388054	1209379084	1196346312	1161527694	0.989224	0.960433	144	144	8388054	1372	0	220730	0.238135	269	201214
D20003554a_PE400	8794440	1319166000	1285994067	1228964267	0.974854	0.931622	150	150	8256258	1181410575	1166291655	1124964004	0.987203	0.952221	143	143	8256258	4526	4	533652	0.182257	237	104587
D20003287a_PE400	9581840	1437276000	1406284678	1349948997	0.978437	0.939241	150	150	9163684	1315295551	1298522878	1254289271	0.987248	0.953618	143	143	9163684	2216	0	415940	0.163579	269	238531
D20003607a_PE400	8655096	1298264400	1268750653	1217286411	0.977267	0.937626	150	150	8179558	1170173273	1156826279	1119391662	0.988594	0.956603	142	143	8179558	3930	6	471602	0.195851	225	77015
D20003744a_PE400	11761190	1764178500	1739159131	1689064329	0.985818	0.957423	150	150	11395962	1640395454	1627857054	1588323025	0.992356	0.968256	143	144	11395962	2528	0	362700	0.217675	252	159260
D20003418a_PE400	6709598	1006439700	974013605	922972720	0.967781	0.917067	150	150	6175276	882317646	867417912	831348637	0.983113	0.942233	143	142	6175276	5166	184	528972	0.121727	155	189231
D20003217a_PE400	7730534	1159580100	1129891590	1077802435	0.974397	0.929476	150	150	7289922	1043676832	1027604012	987587421	0.9846	0.946258	143	142	7289922	2884	0	437728	0.224884	155	220236
92_PE400	10921934	1649212034	1623530691	1572426458	0.984428	0.953441	151	151	10584634	1535219323	1520569939	1479192345	0.990458	0.963506	144	145	10584634	2470	0	334830	0.174312	271	285234
D20003764a_PE400	13057052	1958557800	1932410745	1878372255	0.98665	0.959059	150	150	12679288	1826366252	1812918975	1769832722	0.992637	0.969046	143	144	12679288	2258	0	375506	0.233925	256	210695
D20003713a_PE400	11785812	1767871800	1744409022	1696187236	0.986728	0.959451	150	150	11436150	1645798515	1634046467	1595985904	0.992859	0.969733	143	144	11436150	2540	0	347122	0.223202	247	152201
D20003513a_PE400	9614648	1442197200	1408745838	1350802656	0.976805	0.936628	150	150	9069872	1299440694	1284512236	1242563641	0.988512	0.95623	142	143	9069872	4696	6	540074	0.19407	240	113019
D20003617a_PE400	9123128	1368469200	1334791806	1278136885	0.97539	0.93399	150	150	8584018	1228688278	1213839007	1172929135	0.987915	0.954619	142	143	8584018	4014	0	535096	0.191066	257	134208
D20003387a_PE400	8710598	1306589700	1273916227	1216613499	0.974993	0.931137	150	150	8211708	1176368328	1159204952	1115568592	0.98541	0.948316	143	142	8211708	3514	0	495376	0.230165	155	242768
191940046_FDSW210132457-1r	9883428	1482514200	1439615234	1369707984	0.971063	0.923909	150	150	9329482	1332630438	1310643456	1257112183	0.983501	0.943331	143	142	9329482	3798	0	550148	0.201521	155	292393
D20003588a_PE400	8825274	1323791100	1291987275	1237912038	0.975975	0.935126	150	150	8317382	1190019199	1175906339	1136786539	0.988141	0.955267	142	143	8317382	4194	0	503698	0.184742	228	91458
D20003338a_PE400	7041118	1056167700	1023007278	970327080	0.968603	0.918724	150	150	6523320	931586654	915773932	877765442	0.983026	0.942226	143	142	6523320	4232	228	513338	0.125628	155	198100
D20003455a_PE400	7699276	1154891400	1122878785	1069793134	0.972281	0.926315	150	150	7209166	1031271519	1015472392	976419000	0.98468	0.946811	142	143	7209166	3462	230	486418	0.13367	155	215135
D20002288a	10698020	1604703000	1583074774	1539194265	0.986522	0.959177	150	150	10437776	1505144494	1491904566	1455560825	0.991204	0.967057	144	144	10437776	1868	2	258374	0.275277	269	218919
D20003514a_PE400	9464178	1419626700	1387446184	1329840955	0.977332	0.936754	150	150	8957210	1283447390	1268260231	1225653313	0.988167	0.95497	143	143	8957210	4184	0	502784	0.178478	244	113517
D20003469a_PE400	7500498	1125074700	1087711183	1030570251	0.96679	0.916002	150	150	6889268	983223443	966513735	926543558	0.983005	0.942353	142	142	6889268	5630	214	605386	0.131321	155	200412
D20003378a_PE400	7081158	1062173700	1037221643	992957010	0.976508	0.934835	150	150	6709024	961552103	948348843	914352167	0.986269	0.950913	143	143	6709024	2560	0	369574	0.218778	155	190659
D20002246a	11558256	1733738400	1704622445	1646684716	0.983206	0.949788	150	150	11218108	1616383103	1597871325	1549638852	0.988547	0.958708	144	143	11218108	2434	0	337714	0.274189	267	311613
D20003344a_PE400	7548064	1132209600	1098793453	1043870198	0.970486	0.921976	150	150	7036150	1005552713	989214793	949038034	0.983752	0.943797	142	142	7036150	3664	246	508004	0.12906	155	209689
D20003453a_PE400	7906818	1186022700	1148823795	1089891511	0.968636	0.918947	150	150	7321556	1045547133	1027930110	985600822	0.98315	0.942665	142	142	7321556	4620	196	580446	0.133967	155	225361
D20002314a	11507302	1726095300	1700806780	1650899018	0.985349	0.956436	150	150	11195426	1613944055	1598861550	1557890818	0.990655	0.965269	144	144	11195426	2440	8	309428	0.291999	269	295237
D20003509a_PE400	8611528	1291729200	1262284293	1209167591	0.977205	0.936084	150	150	8150900	1167842728	1153774367	1114287273	0.987954	0.954142	143	143	8150900	3430	0	457198	0.186917	245	114480
D20003494a_PE400	9562904	1434435600	1402271872	1345872484	0.977577	0.938259	150	150	9060118	1297598166	1282846723	1241374802	0.988632	0.956671	142	143	9060118	3484	2	499300	0.189319	245	125229
D20003262a_PE400	11128502	1669275300	1630914768	1563035834	0.97702	0.936356	150	150	10597958	1519522783	1499381912	1446811680	0.986745	0.952149	143	143	10597958	2884	0	527660	0.173664	268	294125
D20003477a_PE400	6818650	1022797500	992201893	943437348	0.970086	0.922409	150	150	6329246	904767775	890531153	855661596	0.984265	0.945725	142	142	6329246	4130	212	485062	0.129028	269	182136
D20003367a_PE400	9816038	1472405700	1440628930	1381267251	0.978418	0.938102	150	150	9362108	1343483460	1325946134	1279453908	0.986946	0.952341	143	143	9362108	2818	0	451112	0.235101	268	272804
D20003585a_PE400	8608512	1291276800	1262512624	1211425761	0.977724	0.938161	150	150	8148236	1167293886	1154151003	1116669419	0.988741	0.956631	142	143	8148236	3700	0	456576	0.188489	224	81590
D20003641a_PE400	11463770	1719565500	1696243397	1650884136	0.986437	0.960059	150	150	11114922	1599129963	1588056891	1552667867	0.993076	0.970945	143	144	11114922	2302	0	346546	0.219376	235	111153
D20003523a_PE400	9804266	1470639900	1435084317	1373943571	0.975823	0.934249	150	150	9228228	1320548147	1304599585	1260387420	0.987923	0.954443	142	143	9228228	4954	2	571082	0.212215	236	99253
D20003596a_PE400	9166798	1375019700	1342624117	1286828793	0.97644	0.935862	150	150	8638466	1237364200	1222875442	1182487359	0.988291	0.95565	143	143	8638466	4512	2	523818	0.184913	231	100640
D20003353a_PE400	7219378	1082906700	1048785043	994851284	0.968491	0.918686	150	150	6660212	951958665	936157399	897890681	0.983401	0.943203	143	142	6660212	5386	188	553592	0.132333	155	196453
D20003198a_PE400	11952442	1792866300	1768484025	1720060071	0.9864	0.959391	150	150	11602474	1669525564	1657469430	1619277530	0.992779	0.969903	143	144	11602474	2022	0	347946	0.239812	245	170919
D20003525a_PE400	10348314	1552247100	1515298654	1451910743	0.976197	0.935361	150	150	9751312	1396634068	1380177293	1334286809	0.988217	0.955359	142	143	9751312	4972	2	592028	0.192511	241	137767
D20002312a	10068368	1510255200	1488180063	1444748712	0.985383	0.956626	150	150	9798456	1412328114	1399104638	1363376274	0.990637	0.96534	144	144	9798456	1934	2	267976	0.270159	268	240009
D20003708a_PE400	13250152	1987522800	1960003566	1903965047	0.986154	0.957959	150	150	12842856	1848766945	1834976882	1790765249	0.992541	0.968627	143	144	12842856	3306	0	403990	0.225728	252	193248
D20003503a_PE400	9683840	1452576000	1419173031	1361636266	0.977004	0.937394	150	150	9154270	1309332579	1294455606	1252659354	0.988638	0.956716	142	143	9154270	3844	2	525724	0.185759	220	81504
D20003278a_PE400	11114272	1667140800	1625063279	1552194260	0.974761	0.931052	150	150	10519776	1506860158	1485263451	1429508819	0.985668	0.948667	143	142	10519776	3560	0	590936	0.188092	155	308473
D20003489a_PE400	8610966	1291644900	1261882372	1209888683	0.976958	0.936704	150	150	8146854	1166534137	1152777803	1114534702	0.988208	0.955424	142	143	8146854	3494	2	460616	0.178479	240	96244
D20003611a_PE400	10244756	1536713400	1501798554	1440506528	0.97728	0.937394	150	150	9683360	1386293411	1370282988	1325505381	0.988451	0.956151	142	143	9683360	4216	0	557180	0.208992	229	100478
D20002243a	10233368	1535005200	1508474542	1455916600	0.982716	0.948477	150	150	9926636	1429661483	1412709887	1368911667	0.988143	0.957508	144	143	9926636	2278	0	304454	0.263653	268	262828
D20003498a_PE400	8722078	1308311700	1278769419	1225865374	0.97742	0.936983	150	150	8262062	1183324583	1169372837	1130113524	0.98821	0.955033	142	143	8262062	2836	4	457176	0.174988	249	118392
D20003569a_PE400	8860852	1329127800	1295702094	1237836639	0.974851	0.931315	150	150	8321082	1191509241	1176090793	1133948981	0.98706	0.951691	143	143	8321082	4572	4	535194	0.186131	244	116431
1918190199_FDSW210132451-1r	10457814	1568672100	1526731818	1456491805	0.973264	0.928487	150	150	9921650	1419172892	1397161523	1342824051	0.98449	0.946202	143	142	9921650	3636	0	532528	0.212629	155	297341
53_PE400	11274394	1702433494	1676128403	1624175386	0.984549	0.954032	151	151	10925400	1584661526	1569968659	1528064661	0.990728	0.964285	144	145	10925400	2694	0	346300	0.183646	271	295406
18201117_FDSW210132414-1r	9804450	1470667500	1431015814	1361774638	0.973038	0.925957	150	150	9311452	1331958880	1310151068	1255825761	0.983627	0.942841	143	143	9311452	2988	0	490010	0.209344	155	279267
D20003568a_PE400	9161592	1374238800	1341598603	1284812745	0.976249	0.934927	150	150	8638890	1236901095	1221896554	1180422313	0.987869	0.954338	143	143	8638890	4158	0	518544	0.209069	236	103610
D20003447a_PE400	6940880	1041132000	1012359315	964384397	0.972364	0.926284	150	150	6498392	929707191	915457552	880140583	0.984673	0.946686	142	143	6498392	2938	220	439330	0.126481	269	192500
D20003351a_PE400	7940128	1191019200	1153835318	1094833820	0.96878	0.919241	150	150	7350062	1049792107	1032480359	990302371	0.983509	0.943332	142	142	7350062	4452	234	585380	0.137899	155	224825
D20003364a_PE400	7845392	1176808800	1146892163	1094894174	0.974578	0.930393	150	150	7393622	1058518131	1042754425	1003091750	0.985108	0.947638	143	142	7393622	3036	0	448734	0.222479	155	218663
1917103079_FDSW210132429-1r	8759348	1313902200	1278096417	1218304244	0.972749	0.927241	150	150	8301560	1187233014	1168333938	1122124475	0.984081	0.945159	143	142	8301560	3078	0	454710	0.21639	155	249033
D20003228a_PE400	6741904	1011285600	982797748	935289851	0.97183	0.924852	150	150	6294506	900277364	886340554	851631591	0.984519	0.945966	142	143	6294506	3498	174	443726	0.123896	155	172860
D20003552a_PE400	8994976	1349246400	1318971051	1264563608	0.977561	0.937237	150	150	8530020	1220900376	1206314130	1165741702	0.988053	0.954821	142	143	8530020	2944	0	462012	0.187685	233	89832
D20003508a_PE400	9187780	1378167000	1344570709	1287211610	0.975622	0.934003	150	150	8636454	1236724682	1221877632	1180584177	0.987995	0.954605	143	143	8636454	5316	0	546010	0.186705	243	110392
20191710952_FDSW210132441-1r	9166992	1375048800	1337424089	1274348853	0.972638	0.926766	150	150	8694408	1243116157	1223227536	1174275129	0.984001	0.944622	143	142	8694408	2892	0	469692	0.20219	155	265933
D20003540a_PE400	8686676	1303001400	1272357200	1219305855	0.976482	0.935767	150	150	8189426	1172667357	1158949118	1120543254	0.988302	0.955551	142	143	8189426	4216	2	493032	0.182842	241	110381
D20003735a_PE400	10916810	1637521500	1615519580	1570149506	0.986564	0.958857	150	150	10591942	1525699567	1514568355	1478652694	0.992704	0.969164	143	144	10591942	2556	0	322312	0.20748	248	155902
D20003352a_PE400	7799646	1169946900	1140881064	1089123906	0.975156	0.930917	150	150	7389516	1054811702	1039687085	1000089152	0.985661	0.948121	142	142	7389516	2974	232	406924	0.161286	269	187802
D20003746a_PE400	11374246	1706136900	1683904276	1637194810	0.986969	0.959592	150	150	11059010	1592399478	1580670143	1543111450	0.992634	0.969048	143	144	11059010	1752	0	313484	0.203494	252	153154
D20003488a_PE400	9424152	1413622800	1379052805	1319889615	0.975545	0.933693	150	150	8876090	1270136046	1254482834	1211465761	0.987676	0.953808	142	143	8876090	4024	2	544036	0.190282	249	138226
D20003354a_PE400	7181402	1077210300	1046061769	994544341	0.971084	0.923259	150	150	6693104	957199596	941868591	904203020	0.983983	0.944634	143	142	6693104	3980	234	484084	0.140833	155	196734
D20003222a_PE400	16917378	2537606700	2490200742	2404612936	0.981319	0.947591	150	150	16219024	2306998646	2283981466	2219535217	0.990023	0.962088	141	142	16219024	4788	794	692772	0.293155	192	98271
D20003559a_PE400	9616396	1442459400	1408839854	1350130445	0.976693	0.935992	150	150	9077358	1300732425	1285214637	1242257749	0.98807	0.955045	143	143	9077358	4492	0	534546	0.184068	246	125647
D20003709a_PE400	11758886	1763832900	1740908603	1692572562	0.987003	0.959599	150	150	11434596	1646203411	1634247020	1595419862	0.992737	0.969151	143	144	11434596	1928	0	322362	0.234341	258	167960
D20003424a_PE400	7834960	1175244000	1139072010	1080735802	0.969222	0.919584	150	150	7253698	1036941199	1019779546	977878136	0.98345	0.943041	143	142	7253698	5238	218	575806	0.124459	155	220786
D20002244a	10281730	1542259500	1516321810	1464436793	0.983182	0.94954	150	150	9980432	1438282408	1421715969	1378463260	0.988482	0.958409	144	143	9980432	2168	0	299130	0.266367	269	271388
D20003255a_PE400	7927594	1189139100	1153460188	1096048979	0.969996	0.921716	150	150	7352452	1051050349	1034148311	992955357	0.983919	0.944727	143	142	7352452	4682	204	570256	0.138952	155	208993
D20003750a_PE400	8479858	1271978700	1255288788	1220492856	0.986879	0.959523	150	150	8241930	1187258780	1178575603	1150700304	0.992686	0.969208	143	144	8241930	1504	0	236424	0.207893	247	121913
D20003188a_PE400	11947504	1792125600	1768472176	1720913865	0.986801	0.960264	150	150	11613684	1671485983	1659688191	1621960833	0.992942	0.970371	143	144	11613684	2000	0	331820	0.229488	258	202181
20191210136_FDSW210132445-1r	10708330	1606249500	1566653371	1497868348	0.975349	0.932525	150	150	10229378	1464694405	1443129482	1388688606	0.985277	0.948108	143	143	10229378	2700	0	476252	0.224741	155	301310
D20002307a	11767944	1765191600	1736392654	1681134507	0.983685	0.952381	150	150	11417048	1644300613	1627261457	1582015155	0.989637	0.96212	144	143	11417048	2532	6	348358	0.307688	268	316691
191710152_FDSW210132431-1r	8569576	1285436400	1255350716	1202836925	0.976595	0.935742	150	150	8193820	1174051037	1157958727	1116684551	0.986293	0.951138	143	143	8193820	2478	0	373278	0.19976	269	222294
94_PE400	12553410	1895564910	1860989218	1796082346	0.98176	0.947518	151	151	12092286	1751357302	1732421242	1680692222	0.989188	0.959651	144	144	12092286	3394	0	457730	0.180957	271	340618
D20003388a_PE400	7027584	1054137600	1028087495	982300538	0.975288	0.931852	150	150	6637404	950695405	936919377	901901500	0.98551	0.948676	143	142	6637404	2592	0	387588	0.220355	155	196794
D20003733a_PE400	10761914	1614287100	1593000619	1548563550	0.986814	0.959286	150	150	10461340	1506418531	1495431208	1459844769	0.992706	0.969083	143	144	10461340	1904	0	298670	0.228926	250	142109
D20002189a	8194924	1229238600	1210300865	1171687198	0.984594	0.953181	150	150	7988554	1151514051	1139205574	1106584557	0.989311	0.960982	144	144	7988554	1296	0	205074	0.271628	268	208203
D20003269a_PE400	11326968	1699045200	1662882578	1598161738	0.978716	0.940623	150	150	10814840	1552255411	1533683771	1483684780	0.988036	0.955825	143	143	10814840	2628	0	509500	0.185752	269	269500
D20003482a_PE400	7288148	1093222200	1057746109	1002482671	0.967549	0.916998	150	150	6716358	958708663	942323021	903175882	0.982909	0.942075	143	142	6716358	4972	194	566624	0.131959	155	197891
D20003727a_PE400	11704226	1755633900	1731725143	1682449671	0.986382	0.958315	150	150	11354208	1635182689	1623067477	1583936285	0.992591	0.96866	143	144	11354208	2552	0	347466	0.216162	257	179638
D20003320a_PE400	7224332	1083649800	1053342938	1002920796	0.972033	0.925503	150	150	6756988	966466055	951624979	914693636	0.984644	0.946431	142	143	6756988	3494	264	463586	0.134105	268	191379
D20003472a_PE400	6943664	1041549600	1014692542	969859599	0.974214	0.93117	150	150	6524980	934002340	921092596	888294647	0.986178	0.951063	142	143	6524980	2774	222	415688	0.13197	269	159814
D20002297a	10689132	1603369800	1577638600	1528129727	0.983952	0.953074	150	150	10363492	1492673450	1477680532	1437305155	0.989956	0.962907	144	143	10363492	2524	2	323114	0.288838	268	263959
D20003755a_PE400	10663192	1599478800	1576821661	1531095320	0.985835	0.957246	150	150	10343996	1489042315	1477496350	1441069107	0.992246	0.967783	143	144	10343996	1984	0	317212	0.214978	267	191950
62_PE400	11787898	1779972598	1749503778	1690482260	0.982882	0.949724	151	151	11380056	1649664946	1632632350	1585281334	0.989675	0.960972	144	144	11380056	3438	0	404404	0.176962	271	299263
D20003180a_PE400	11551808	1732771200	1708223670	1658361368	0.985833	0.957057	150	150	11213622	1613483752	1600838340	1560976770	0.992163	0.967457	143	144	11213622	1786	0	336400	0.218377	264	226950
D20003572a_PE400	9430272	1414540800	1382036781	1325495347	0.977022	0.93705	150	150	8908808	1275757377	1260907297	1219612167	0.98836	0.955991	142	143	8908808	4174	2	517288	0.192428	230	94501
D20003655a_PE400	13744330	2061649500	2032971272	1977075936	0.98609	0.958978	150	150	13316924	1916325608	1902594679	1858964790	0.992835	0.970067	143	144	13316924	2932	0	424474	0.221047	235	147586
87_PE400	10857250	1639444750	1610912733	1556541876	0.982597	0.949432	151	151	10477840	1518123849	1502381911	1458931137	0.989631	0.961009	144	144	10477840	2802	0	376608	0.179713	270	292914
D20003285a_PE400	9859758	1478963700	1439472347	1372333912	0.973298	0.927902	150	150	9284732	1329512829	1309387742	1258531345	0.984863	0.946611	143	142	9284732	3812	0	571214	0.167202	268	260851
D20003558a_PE400	8501514	1275227100	1246713278	1195354913	0.97764	0.937366	150	150	8058810	1154446195	1140670458	1102381720	0.988067	0.954901	142	143	8058810	3110	4	439590	0.177085	233	95172
D20003203a_PE400	8450426	1267563900	1230580319	1169149657	0.970823	0.92236	150	150	7863280	1125837014	1108043083	1063136927	0.984195	0.944308	143	143	7863280	6164	136	580846	0.121655	155	245834
D20003524a_PE400	9298508	1394776200	1359046738	1298483860	0.974383	0.930962	150	150	8711678	1246627911	1230810035	1187334829	0.987311	0.952437	142	143	8711678	5550	2	581278	0.188999	239	99816
D20003589a_PE400	9324568	1398685200	1365949875	1309312925	0.976596	0.936103	150	150	8801394	1260017605	1245323181	1204125743	0.988338	0.955642	142	143	8801394	3768	6	519400	0.190152	236	106565
D20003505a_PE400	10561022	1584153300	1547746610	1484579828	0.977018	0.937144	150	150	9980564	1428323263	1411868138	1365866577	0.988479	0.956273	142	143	9980564	4354	4	576100	0.189661	235	107059
D20003271a_PE400	10893652	1634047800	1597509668	1531099038	0.977639	0.936998	150	150	10392350	1491003567	1471355274	1419513224	0.986822	0.952052	143	143	10392350	2610	0	498692	0.17767	268	272038
D20003410a_PE400	7124542	1068681300	1036537748	984716216	0.969922	0.921431	150	150	6610552	945150147	929802718	892473535	0.983762	0.944266	143	142	6610552	4340	188	509462	0.124308	155	195299
D20003464a_PE400	7297706	1094655900	1059846904	1005453945	0.968201	0.918511	150	150	6735428	962093026	946223904	907707429	0.983506	0.943472	143	142	6735428	4994	208	557076	0.126741	155	198554
D20003323a_PE400	8534508	1280176200	1241396480	1179891879	0.969708	0.921664	150	150	7915758	1131127223	1113289284	1069475968	0.98423	0.945496	142	142	7915758	5162	266	613322	0.133071	155	233517
D20003281a_PE400	9141930	1371289500	1340873171	1286967703	0.977819	0.938509	150	150	8714684	1250324927	1234602167	1192963933	0.987425	0.954123	143	143	8714684	2304	0	424942	0.178857	265	233343
D20002201a	9415408	1412311200	1389910509	1344654823	0.984139	0.952095	150	150	9156332	1319864180	1305425961	1267546393	0.989061	0.960361	144	144	9156332	1680	0	257396	0.260088	268	235598
D20003603a_PE400	8338960	1250844000	1222825141	1172424378	0.9776	0.937307	150	150	7903138	1131657408	1118254959	1080792902	0.988157	0.955053	142	143	7903138	3044	2	432776	0.192202	231	81663
D20003706a_PE400	11773722	1766058300	1742574533	1693839327	0.986703	0.959107	150	150	11433962	1646397894	1634380019	1595582880	0.992701	0.969136	143	144	11433962	2280	2	337478	0.213425	261	184407
D20002218a	9969830	1495474500	1470423819	1421298084	0.983249	0.950399	150	150	9671546	1393529577	1377982840	1337337313	0.988844	0.959676	144	143	9671546	2096	0	296188	0.276522	268	267248
D20003444a_PE400	6813806	1022070900	991660436	942375550	0.970246	0.922026	150	150	6341354	906244384	891404926	855501800	0.983625	0.944008	143	142	6341354	3610	178	468664	0.12521	155	187517
D20003595a_PE400	8376592	1256488800	1228398221	1178064217	0.977644	0.937584	150	150	7932418	1136330320	1123042542	1085782745	0.988306	0.955517	142	143	7932418	3430	0	440744	0.178001	241	81771
D20003551a_PE400	8741310	1311196500	1279589765	1225254448	0.975895	0.934455	150	150	8233432	1178436579	1164097856	1124644051	0.987832	0.954353	142	143	8233432	4194	2	503682	0.184322	233	92780
D20003591a_PE400	8297070	1244560500	1215878776	1164792302	0.976954	0.935907	150	150	7849156	1124178123	1110614824	1072813703	0.987935	0.954309	142	143	7849156	2988	0	444926	0.186486	239	94876
D20003299a_PE400	9668816	1450322400	1414768187	1350736873	0.975485	0.931336	150	150	9200582	1317966627	1298308044	1248049394	0.985084	0.946951	143	142	9200582	2218	0	466016	0.156978	155	272665
D20003578a_PE400	8332922	1249938300	1219901472	1168703375	0.975969	0.935009	150	150	7841080	1122297405	1109184521	1072424356	0.988316	0.955562	142	143	7841080	4198	2	487642	0.189055	232	79624
D20003270a_PE400	10609730	1591459500	1549676300	1478698395	0.973745	0.929146	150	150	10012422	1433833111	1412791563	1358941069	0.985325	0.947768	143	142	10012422	3984	0	593324	0.169601	155	297277
D20003350a_PE400	7335146	1100271900	1064461181	1007463859	0.967453	0.91565	150	150	6773910	966771911	949589982	908485394	0.982228	0.93971	143	142	6773910	4616	218	556402	0.119393	155	214146
D20003486a_PE400	8514982	1277247300	1246621776	1194205855	0.976022	0.934984	150	150	8030094	1149490120	1135647172	1097469960	0.987957	0.954745	142	143	8030094	3890	4	480994	0.181144	250	106193
19130029_FDSW210172269-1b	12220730	1833109500	1799043721	1734898806	0.981416	0.946424	150	150	11816596	1697427348	1678103051	1626011665	0.988616	0.957927	143	143	11816596	2532	30	401572	0.255366	155	359682
D20003313a_PE400	11437582	1715637300	1674876975	1604366592	0.976242	0.935143	150	150	10859806	1557380897	1536551417	1482610297	0.986625	0.95199	143	143	10859806	3678	0	574098	0.178954	269	304793
D20003491a_PE400	9535942	1430391300	1396514678	1338194211	0.976317	0.935544	150	150	9000480	1288702726	1273386221	1230852658	0.988115	0.95511	142	143	9000480	3844	2	531616	0.183206	245	115811
D20002198a	10017090	1502563500	1478741637	1430456886	0.984146	0.952011	150	150	9755404	1406311756	1390847467	1350094374	0.989004	0.960025	144	144	9755404	1902	0	259784	0.279982	267	266795
D20003382a_PE400	8483142	1272471300	1242233114	1189328119	0.976237	0.93466	150	150	8011068	1148322967	1132832685	1092822993	0.986511	0.951669	143	142	8011068	3354	0	468720	0.222699	155	224866
80_PE400	10982296	1658326696	1628305385	1570995258	0.981897	0.947338	151	151	10585456	1533599165	1516799819	1470935745	0.989046	0.95914	144	144	10585456	3224	0	393616	0.176584	270	288548
D20002245a	10862660	1629399000	1601456168	1546152618	0.982851	0.94891	150	150	10533438	1517314420	1499563638	1453616554	0.988301	0.958019	144	143	10533438	2426	0	326796	0.289544	269	280607
D20003304a_PE400	9512576	1426886400	1392353496	1332704513	0.975798	0.933995	150	150	9027762	1293970042	1276249432	1230529275	0.986305	0.950972	143	143	9027762	2880	0	481934	0.174368	268	253520
D20003759a_PE400	7883598	1182539700	1166777062	1134728225	0.986671	0.959569	150	150	7661576	1103513913	1095257764	1069593944	0.992518	0.969262	143	144	7661576	1426	0	220596	0.231233	268	121501
18192062_FDSW210172255-1r	10917740	1637661000	1595455740	1522642283	0.974228	0.929766	150	150	10452852	1494591184	1471107568	1412587127	0.984288	0.945133	143	142	10452852	2962	0	461926	0.251983	155	318967
D20002235a	8896426	1334463900	1314859628	1273997011	0.985309	0.954688	150	150	8669088	1250223250	1237424744	1202952384	0.989763	0.96219	144	144	8669088	1468	0	225870	0.251798	268	205332
93_PE400	12554912	1895791712	1865496580	1806214723	0.98402	0.95275	151	151	12157392	1762835488	1745902218	1698069187	0.990394	0.96326	144	145	12157392	2986	0	394534	0.19113	271	333550
D20003329a_PE400	8120408	1218061200	1182030572	1123938650	0.97042	0.922728	150	150	7567114	1081700398	1064330229	1021966447	0.983942	0.944778	143	142	7567114	4710	266	548318	0.155211	155	223600
D20002199a	9173390	1376008500	1355068085	1311789567	0.984782	0.95333	150	150	8948000	1290156968	1276283387	1239512373	0.989247	0.960745	144	144	8948000	1488	0	223902	0.259313	269	241073
D20003528a_PE400	9720356	1458053400	1424720497	1365630427	0.977139	0.936612	150	150	9194224	1317050659	1301445180	1257787888	0.988151	0.955003	142	143	9194224	3976	8	522148	0.179848	233	101637
D20002318a	13519694	2027954100	1992585742	1926668435	0.98256	0.950055	150	150	13056928	1880097265	1860027817	1807104680	0.989325	0.961176	144	143	13056928	4272	8	458486	0.299325	269	351398
D20003582a_PE400	8551190	1282678500	1253640363	1203069970	0.977361	0.937936	150	150	8076596	1156923485	1144052012	1107465861	0.988874	0.957251	142	143	8076596	4078	0	470516	0.195654	231	84955
171610363_FDSW210172259-1r	9428656	1414298400	1375529033	1309819073	0.972588	0.926126	150	150	9012316	1285872621	1264569322	1211913986	0.983433	0.942484	143	141	9012316	1660	0	414680	0.233086	155	278068
D20003412a_PE400	8412296	1261844400	1223625833	1161753087	0.969712	0.920679	150	150	7808220	1116174120	1097663181	1052904380	0.983416	0.943316	143	142	7808220	5004	240	598832	0.125948	155	231830
D20003677a_PE400	10971932	1645789800	1623223586	1578745856	0.986289	0.959263	150	150	10635120	1530859669	1520052129	1485345360	0.99294	0.970269	143	144	10635120	2158	0	334654	0.215971	241	126783
D20003232a_PE400	7338646	1100796900	1071699742	1022316944	0.973567	0.928706	150	150	6892116	986323174	972050706	935471865	0.98553	0.948444	143	143	6892116	3746	216	442568	0.149307	155	188770
D20003293a_PE400	9315178	1397276700	1365110069	1307384940	0.976979	0.935666	150	150	8881556	1273260483	1256069830	1211006383	0.986499	0.951107	143	143	8881556	1986	0	431636	0.176634	269	256587
D20003763a_PE400	8954418	1343162700	1324949645	1287113744	0.98644	0.958271	150	150	8693760	1252317480	1242910086	1212697542	0.992488	0.968363	143	144	8693760	1604	0	259054	0.212185	262	158283
D20002299a	11169386	1675407900	1649123597	1598040657	0.984312	0.953822	150	150	10838434	1561423307	1546045497	1504300240	0.990151	0.963416	144	143	10838434	2590	2	328360	0.309795	269	291031
20190310038_FDSW210132423-1r	9864650	1479697500	1438523381	1370557422	0.972174	0.926242	150	150	9334208	1334066008	1312912550	1260640922	0.984144	0.944961	143	142	9334208	3582	0	526860	0.219048	155	292330
D20002317a	11966702	1795005300	1766513937	1711534684	0.984127	0.953498	150	150	11609160	1672100966	1655419878	1610596697	0.990024	0.963217	144	143	11609160	2856	8	354678	0.291575	269	311540
D20003534a_PE400	8242232	1236334800	1207143806	1156414369	0.976389	0.935357	150	150	7769090	1112117190	1098985607	1062198664	0.988192	0.955114	142	143	7769090	3982	2	469158	0.177559	241	99028
D20003600a_PE400	9280210	1392031500	1358848373	1301665260	0.976162	0.935083	150	150	8745576	1251984038	1236999922	1195472662	0.988032	0.954863	142	143	8745576	4476	2	530156	0.186129	246	113070
D20003375a_PE400	9427820	1414173000	1379105957	1317728502	0.975203	0.931801	150	150	8896604	1274501850	1256064686	1209233329	0.985534	0.948789	143	142	8896604	3712	0	527504	0.243009	155	255867
2019122007_FDSW210132443-1r	10534070	1580110500	1538856706	1469012123	0.973892	0.929689	150	150	10016290	1432704536	1410871636	1356501020	0.984761	0.946811	143	142	10016290	3150	0	514630	0.229918	155	299933
D20002301a	10127006	1519050900	1496285925	1451338711	0.985014	0.955425	150	150	9845752	1418975252	1405467782	1368513966	0.990481	0.964438	144	143	9845752	2182	2	279070	0.294176	265	259006
D20003393a_PE400	6955984	1043397600	1018572861	973251446	0.976208	0.932771	150	150	6603870	946257913	932352427	896927741	0.985305	0.947868	143	143	6603870	1912	0	350202	0.212621	269	188411
D20002220a	10096542	1514481300	1488279050	1437077578	0.982699	0.948891	150	150	9781104	1409354258	1392994433	1350694019	0.988392	0.958378	144	143	9781104	2508	0	312930	0.267845	269	262222
D20003597a_PE400	9135490	1370323500	1338757187	1283285266	0.976964	0.936483	150	150	8630478	1236703020	1222201100	1181499246	0.988274	0.955362	143	143	8630478	4156	0	500856	0.180225	233	108158
D20003510a_PE400	10241356	1536203400	1498868343	1434669011	0.975697	0.933906	150	150	9632086	1378527039	1361846245	1315478230	0.9879	0.954264	142	143	9632086	5528	0	603742	0.205554	231	124317
D20003501a_PE400	9946798	1492019700	1456591499	1395617502	0.976255	0.935388	150	150	9382756	1343348644	1327491329	1283186775	0.988196	0.955215	142	143	9382756	4164	4	559874	0.192366	237	126550
D20002304a	11594160	1739124000	1715137756	1667033118	0.986208	0.958548	150	150	11299080	1628891509	1614731214	1575076793	0.991307	0.966962	144	144	11299080	2120	4	292956	0.304627	268	300273
D20003705a_PE400	16773298	2515994700	2480865349	2412207285	0.986038	0.958749	150	150	16249204	2338602334	2321847612	2268278984	0.992836	0.969929	143	144	16249204	3218	0	520876	0.22871	246	207068
61_PE400	12593946	1901685846	1870011139	1808739929	0.983344	0.951124	151	151	12163668	1763381824	1745849141	1696860372	0.990057	0.962276	144	144	12163668	3426	0	426852	0.196561	269	312835
D20003391a_PE400	10042734	1506410100	1470141129	1406425494	0.975924	0.933627	150	150	9490596	1359989420	1341040827	1292390823	0.986067	0.950295	143	142	9490596	3756	0	548382	0.236403	155	283169
D20003280a_PE400	9075948	1361392200	1327589297	1269067111	0.97517	0.932183	150	150	8598256	1232070080	1214630821	1169795568	0.985846	0.949455	143	142	8598256	2922	0	474770	0.16917	267	247395
72_PE400	11937086	1802499986	1770589643	1709744892	0.982297	0.948541	151	151	11511048	1667922770	1650208399	1601628061	0.989379	0.960253	144	144	11511048	3402	0	422636	0.192855	269	319323
D20003740a_PE400	11253778	1688066700	1665952060	1620610345	0.986899	0.960039	150	150	10926890	1573526034	1562455614	1526614621	0.992965	0.970187	143	144	10926890	2316	0	324572	0.226516	244	138715
D20003451a_PE400	7128220	1069233000	1036824088	984360847	0.96969	0.920623	150	150	6622640	946370517	930531042	892373090	0.983263	0.942943	143	142	6622640	4122	204	501254	0.122236	155	200154
D20003276a_PE400	11182288	1677343200	1638756472	1571045269	0.976995	0.936627	150	150	10632922	1525583162	1505840119	1453855098	0.987059	0.952983	143	143	10632922	3722	0	545644	0.179853	269	295023
D20003385a_PE400	8018272	1202740800	1174889696	1124806361	0.976844	0.935203	150	150	7606352	1090592166	1075584509	1036924892	0.986239	0.950791	143	143	7606352	2880	0	409040	0.220546	155	215314
D20003179a_PE400	13017914	1952687100	1925107549	1869871919	0.985876	0.957589	150	150	12640720	1818274291	1804294641	1760219019	0.992312	0.968071	143	144	12640720	2106	0	375088	0.24139	269	229265
D20003234a_PE400	10425540	1563831000	1538611890	1489974922	0.983874	0.952772	150	150	10110352	1454132631	1440211213	1401003864	0.990426	0.963464	143	143	10110352	1522	0	313666	0.300028	267	228971
20190610233_FDSW210172273-1r	7699036	1154855400	1126068677	1075326477	0.975073	0.931135	150	150	7389012	1056829092	1040436946	999366213	0.984489	0.945627	143	142	7389012	1674	0	308350	0.235858	155	225566
D20003496a_PE400	10086666	1512999900	1477647811	1416481380	0.976634	0.936207	150	150	9517378	1362521509	1346686065	1302296905	0.988378	0.955799	142	143	9517378	4678	8	564602	0.193226	227	100901
D20003711a_PE400	11404714	1710707100	1687889148	1640808355	0.986662	0.95914	150	150	11066362	1592666400	1581170698	1543926848	0.992782	0.969398	143	144	11066362	2662	4	335686	0.208511	252	160468
D20003275a_PE400	10980876	1647131400	1608407488	1538804221	0.97649	0.934233	150	150	10455644	1499262273	1478394010	1424097360	0.986081	0.949865	143	143	10455644	2888	0	522344	0.165357	268	293413
R21078480-mix2-YD210705027_combined	10636618	1595492700	1558342179	1501216142	0.976715	0.940911	150	150	10123474	1367428744	1353743321	1316125561	0.989992	0.962482	134	135	10123474	1856	0	511288	0.177894	155	50588
D20002322a	10415542	1562331300	1539593288	1494564263	0.985446	0.956624	150	150	10131218	1460384022	1446989031	1410136065	0.990828	0.965593	144	144	10131218	2246	8	282070	0.298756	269	272773
D20002172a	10169398	1525409700	1501166041	1452179082	0.984107	0.951993	150	150	9883670	1424762950	1409374698	1368503718	0.989199	0.960513	144	144	9883670	1762	0	283966	0.271309	269	259269
D20003370a_PE400	7698616	1154792400	1127326439	1078590074	0.976216	0.934012	150	150	7294666	1045478882	1030772531	993220095	0.985933	0.950014	143	143	7294666	2754	0	401196	0.234071	155	217719
D20003468a_PE400	7181328	1077199200	1045920482	995637910	0.970963	0.924284	150	150	6692916	956590238	941821755	905527090	0.984561	0.94662	142	142	6692916	3866	244	484302	0.128707	268	187758
D20002427a	8699878	1304981700	1281667041	1239117418	0.982134	0.949529	150	150	8345610	1200954490	1188695657	1155674191	0.989792	0.962296	143	143	8345610	3108	0	351160	0.226952	268	224155
R21078484-mix6-YD210705157_combined	12716692	1907503800	1877761377	1824841463	0.984408	0.956665	150	150	12327654	1735229297	1721543818	1681423090	0.992113	0.968992	140	141	12327654	1984	0	387054	0.229921	213	72094
D20002309a	9719180	1457877000	1434306825	1389481927	0.983833	0.953086	150	150	9422596	1357101817	1343349897	1306905003	0.989867	0.963012	144	143	9422596	2220	0	294364	0.272068	267	249387
D20003661a_PE400	12342964	1851444600	1823192334	1768643123	0.98474	0.955277	150	150	11926460	1716273410	1702566846	1659968241	0.992014	0.967193	143	144	11926460	2984	0	413520	0.217221	256	191106
D20003292a_PE400	8924438	1338665700	1307668978	1252062515	0.976845	0.935306	150	150	8505340	1219385410	1202696690	1159276271	0.986314	0.950705	143	142	8505340	2114	0	416984	0.17106	269	241905
D20002393a	8007872	1201180800	1180009072	1141283094	0.982374	0.950134	150	150	7691666	1106606371	1095416704	1065226931	0.989888	0.962607	143	143	7691666	2550	0	313656	0.214709	269	192442
20191220268_FDSW210132436-1r	9527352	1429102800	1388473397	1320769409	0.97157	0.924195	150	150	9020832	1288859337	1267113640	1214509228	0.983128	0.942313	143	142	9020832	3308	0	503212	0.203633	155	281927
D20003456a_PE400	6977966	1046694900	1014716320	963937020	0.969448	0.920934	150	150	6469632	924468942	909566209	873204649	0.98388	0.944547	143	142	6469632	4328	220	503786	0.127564	155	192373
D20003678a_PE400	10108706	1516305900	1495809230	1453882768	0.986482	0.958832	150	150	9812630	1412632691	1402287730	1369037249	0.992677	0.969139	143	144	9812630	1822	2	294252	0.199232	241	126238
D20003221a_PE400	7474994	1121249100	1089861569	1037282544	0.972007	0.925113	150	150	6992168	999306998	983468492	944053730	0.984151	0.944708	143	142	6992168	2928	0	479898	0.214985	155	211451
D20003573a_PE400	9417452	1412617800	1380810559	1324001338	0.977483	0.937268	150	150	8918064	1277911543	1262851745	1220695010	0.988215	0.955227	143	143	8918064	3634	0	495754	0.185814	239	109412
D20003564a_PE400	8423782	1263567300	1233762480	1182184515	0.976412	0.935593	150	150	7952068	1138488682	1124814893	1087073371	0.98799	0.954839	142	143	7952068	3630	4	468080	0.189714	238	100616
D20003339a_PE400	7962614	1194392100	1158753626	1101502682	0.970162	0.922229	150	150	7420324	1060582464	1043465067	1001655066	0.98386	0.944439	143	142	7420324	4218	218	537854	0.169324	155	229243
D20003571a_PE400	7834644	1175196600	1149104607	1102149675	0.977798	0.937843	150	150	7430470	1064616312	1052039241	1016956382	0.988186	0.955233	142	143	7430470	2756	4	401414	0.180226	234	84528
D20002174a	9063308	1359496200	1335062762	1287313909	0.982028	0.946905	150	150	8773176	1263696889	1248333580	1208783091	0.987843	0.956545	144	143	8773176	1894	0	288238	0.261516	265	236872
D20002195a	9611042	1441656300	1421273660	1378037088	0.985862	0.955871	150	150	9393476	1355136945	1341485929	1304582503	0.989926	0.962694	144	144	9393476	1354	0	216212	0.241761	269	216499
D20003769a_PE400	10629942	1594491300	1572598157	1527668705	0.98627	0.958092	150	150	10317528	1485691183	1474593904	1438805530	0.992531	0.968442	143	144	10317528	1930	2	310482	0.237472	266	179422
63_PE400	13690656	2067289056	2034536330	1971123228	0.984157	0.953482	151	151	13250454	1921344209	1903490562	1852673789	0.990708	0.964259	144	145	13250454	3348	0	436854	0.182119	270	366941
D20003479a_PE400	7492978	1123946700	1089791650	1035860924	0.969612	0.921628	150	150	6948786	992792515	977011457	938529169	0.984104	0.945343	142	142	6948786	4528	218	539446	0.130518	155	203878
D20003296a_PE400	10260398	1539059700	1499803585	1431051241	0.974493	0.929822	150	150	9720902	1391929551	1371047594	1317884004	0.984998	0.946804	143	142	9720902	2844	0	536652	0.188335	155	293361
D20003405a_PE400	7307928	1096189200	1065876548	1014750364	0.972347	0.925707	150	150	6843966	979392877	964156004	926338874	0.984443	0.94583	142	143	6843966	3120	238	460604	0.122826	265	202019
D20003187a_PE400	11126734	1669010100	1645418362	1598796790	0.985865	0.957931	150	150	10791646	1552788521	1541055209	1504225179	0.992444	0.968725	143	144	10791646	2124	0	332964	0.227032	263	198511
D20003220a_PE400	7454112	1118116800	1091932289	1044756573	0.976582	0.934389	150	150	7075128	1014060504	999698028	963018817	0.985837	0.949666	143	143	7075128	2266	0	376718	0.227971	155	214035
D20003215a_PE400	7181924	1077288600	1050915256	1004217239	0.975519	0.932171	150	150	6799330	973760800	959471547	923387684	0.985326	0.94827	143	142	6799330	2210	0	380384	0.228599	155	205616
D20002225a	8873234	1330985100	1311757594	1271140512	0.985554	0.955037	150	150	8654412	1247713335	1235085287	1200736778	0.989879	0.96235	144	144	8654412	1286	0	217536	0.260358	269	189367
D20002232a	10629476	1594421400	1568859698	1516998209	0.983968	0.951441	150	150	10332578	1489404396	1472906165	1429449282	0.988923	0.959746	144	144	10332578	2038	0	294860	0.258804	267	255721
D20003181a_PE400	10278452	1541767800	1520244010	1478244471	0.98604	0.958798	150	150	9969250	1433308423	1422885655	1389920187	0.992728	0.969729	143	143	9969250	2074	0	307128	0.210738	260	135154
D20003253a_PE400	8132724	1219908600	1180401843	1118597444	0.967615	0.916952	150	150	7487752	1069537992	1051226600	1007486321	0.982879	0.941983	143	142	7487752	5952	254	638766	0.126344	155	230092
D20003314a_PE400	7918936	1187840400	1151142793	1092351709	0.969106	0.919612	150	150	7353622	1050221681	1032404108	989675329	0.983034	0.942349	143	142	7353622	4606	234	560474	0.127608	155	219893
D20003642a_PE400	10286396	1542959400	1521910403	1479753867	0.986358	0.959036	150	150	9982674	1436670456	1426197928	1392827126	0.992711	0.969483	143	144	9982674	1918	0	301804	0.207894	233	119827
D20003762a_PE400	8037872	1205680800	1189851042	1156416859	0.986871	0.95914	150	150	7814456	1125855028	1117497119	1090608826	0.992576	0.968694	143	144	7814456	1314	0	222102	0.214774	254	133062
D20003265a_PE400	11057644	1658646600	1616079555	1542709633	0.974336	0.930101	150	150	10465804	1498933345	1476773089	1420307792	0.985216	0.947546	143	142	10465804	3264	0	588576	0.164232	155	308610
D20003363a_PE400	9159092	1373863800	1345046813	1293089122	0.979025	0.941206	150	150	8740408	1253744197	1238841174	1198724704	0.988113	0.956116	143	143	8740408	2978	0	415706	0.246468	155	249912
D20002203a	8167548	1225132200	1204933204	1164290663	0.983513	0.950339	150	150	7933884	1143288411	1130164160	1096094141	0.988521	0.958721	144	144	7933884	1454	0	232210	0.253227	269	204396
D20003575a_PE400	9442754	1416413100	1384736764	1329023057	0.977636	0.938302	150	150	8937654	1279841352	1265223390	1224306652	0.988578	0.956608	142	143	8937654	3498	2	501600	0.19269	223	85730
D20003225a_PE400	9439174	1415876100	1369219442	1296456526	0.967047	0.915657	150	150	8663770	1236688972	1215449925	1164391555	0.982826	0.94154	143	142	8663770	7702	286	767416	0.140088	155	248938
D20003504a_PE400	9548014	1432202100	1400224858	1344199076	0.977673	0.938554	150	150	9039240	1293566622	1279080859	1238192545	0.988802	0.957193	142	143	9039240	3730	2	505042	0.199007	231	86977
D20003660a_PE400	11141912	1671286800	1648169631	1602305410	0.986168	0.958726	150	150	10806398	1555362025	1543963687	1507810194	0.992672	0.969427	143	144	10806398	1888	2	333624	0.224387	246	149373
D20003700a_PE400	11591356	1738703400	1713142732	1662865587	0.985299	0.956383	150	150	11210326	1612833190	1600479629	1561264787	0.99234	0.968026	143	144	11210326	3028	0	378002	0.212314	237	133763
65_PE400	9825570	1483661070	1460155856	1414192377	0.984157	0.953178	151	151	9508668	1378944882	1365923109	1328980795	0.990557	0.963766	144	145	9508668	2500	0	314402	0.169994	270	248068
D20003757a_PE400	10529292	1579393800	1557687024	1513068529	0.986256	0.958006	150	150	10226854	1472474610	1461202927	1425391436	0.992345	0.968024	143	144	10226854	1688	0	300750	0.235718	262	169997
D20003760a_PE400	6706632	1005994800	993150047	966222722	0.987232	0.960465	150	150	6526330	940099739	933370545	911671989	0.992842	0.969761	143	144	6526330	1056	0	179246	0.222581	248	107830
D20003289a_PE400	8775986	1316397900	1284606802	1229264363	0.97585	0.933809	150	150	8331214	1194258457	1177808432	1135162152	0.986226	0.950516	143	142	8331214	2570	0	442202	0.167076	269	233771
D20003178a_PE400	12865026	1929753900	1900495020	1843363803	0.984838	0.955233	150	150	12446366	1790054909	1775677741	1730797802	0.991968	0.966896	143	143	12446366	2968	0	415692	0.235675	269	250491
D20003199a_PE400	12421366	1863204900	1838130227	1787631553	0.986542	0.959439	150	150	12062392	1736243652	1723621987	1683590551	0.99273	0.969674	143	144	12062392	2066	0	356908	0.230326	259	190208
D20002181a	9892436	1483865400	1457783789	1406891276	0.982423	0.948126	150	150	9582848	1380517453	1364146063	1322097255	0.988141	0.957682	144	143	9582848	2576	0	307012	0.262113	269	255914
D20003327a_PE400	8194174	1229126100	1192553298	1133636674	0.970245	0.922311	150	150	7624770	1089897458	1072599909	1029924674	0.984129	0.944974	143	142	7624770	4438	256	564710	0.163865	155	233846
D20003248a_PE400	7552762	1132914300	1103297701	1052509449	0.973858	0.929028	150	150	7119022	1018756503	1003534912	965282682	0.985059	0.947511	143	142	7119022	3094	240	430406	0.161236	155	199577
D20002233a	8797622	1319643300	1298823422	1256457331	0.984223	0.952119	150	150	8558728	1233595157	1220118773	1184475660	0.989076	0.960182	144	144	8558728	1478	0	237416	0.248286	268	205029
2119192363_FDSW210132412-1r	10380906	1557135900	1520120200	1455496518	0.976228	0.934727	150	150	9919968	1421244304	1401369805	1350532629	0.986016	0.950247	143	143	9919968	2878	0	458060	0.211185	266	285234
D20003450a_PE400	8309176	1246376400	1205683780	1141794706	0.967351	0.916091	150	150	7657220	1092826207	1073632331	1028096840	0.982436	0.940769	143	142	7657220	5278	200	646478	0.131444	155	233421
D20003753a_PE400	11870064	1780509600	1756433615	1706928407	0.986478	0.958674	150	150	11522348	1659477057	1647036484	1607557760	0.992503	0.968713	143	144	11522348	2118	0	345598	0.217206	258	191536
D20003428a_PE400	7718900	1157835000	1118404628	1057700836	0.965945	0.913516	150	150	7070628	1009069074	991055444	948439038	0.982148	0.939915	143	142	7070628	5996	218	642058	0.12336	155	218255
D20003430a_PE400	6892294	1033844100	1003721372	953947867	0.970863	0.922719	150	150	6427262	919146409	904302338	867842271	0.98385	0.944183	142	143	6427262	3390	232	461410	0.117615	155	196361
D20002249a	11135032	1670254800	1640139444	1580110092	0.98197	0.946029	150	150	10797342	1555199259	1535401873	1484992332	0.98727	0.954857	144	143	10797342	2434	0	335256	0.283879	266	295925
D20003445a_PE400	6882576	1032386400	998426952	945645482	0.967106	0.91598	150	150	6335736	904168868	888379858	850940238	0.982538	0.94113	143	142	6335736	4746	188	541906	0.130902	155	191115
D20003771a_PE400	11087004	1663050600	1639830758	1592693017	0.986038	0.957694	150	150	10744008	1547438736	1535957636	1498780387	0.992581	0.968556	143	144	10744008	2674	4	340318	0.211583	265	190269
D20003322a_PE400	7534846	1130226900	1090337022	1029739320	0.964706	0.911091	150	150	6865688	979058375	961284521	919325454	0.981846	0.938989	143	142	6865688	6448	170	662540	0.125252	155	205823
D20003548a_PE400	8992640	1348896000	1318084505	1264070524	0.977158	0.937115	150	150	8500442	1216528030	1202383111	1162883617	0.988373	0.955904	142	143	8500442	3796	0	488402	0.184911	231	89799
59_PE400	11048756	1668362156	1639834577	1585249511	0.982901	0.950183	151	151	10665246	1545752744	1530079319	1486477029	0.98986	0.961653	144	144	10665246	3034	0	380476	0.173576	269	290010
D20003446a_PE400	7126222	1068933300	1037244844	985559514	0.970355	0.922003	150	150	6641304	948884767	933219918	895325847	0.983491	0.943556	143	142	6641304	3482	234	481202	0.140856	155	195916
D20003748a_PE400	7743846	1161576900	1147138096	1116996849	0.98757	0.961621	150	150	7539286	1085767410	1078260582	1054036696	0.993086	0.970776	143	144	7539286	1238	2	203320	0.210214	238	95842
191940122-1_FDSW210132440-1r	9986658	1497998700	1454789795	1383989964	0.971156	0.923893	150	150	9443618	1348552958	1325953109	1271248344	0.983241	0.942676	143	142	9443618	3382	4	539654	0.213057	155	289746
D20002289a	10565168	1584775200	1561012780	1514252740	0.985006	0.9555	150	150	10275722	1480423337	1466057030	1427558201	0.990296	0.964291	144	143	10275722	2108	4	287334	0.28925	265	252500
D20003457a_PE400	7878536	1181780400	1142955797	1083414329	0.967147	0.916765	150	150	7240404	1033809987	1016582951	974960041	0.983336	0.943075	143	142	7240404	6224	228	631680	0.136332	155	211452
D20002210a	9929114	1489367100	1462953698	1411441274	0.982265	0.947679	150	150	9616520	1384894669	1368189742	1325498996	0.987938	0.957112	144	143	9616520	2074	0	310520	0.268095	269	257932
D20003574a_PE400	10119140	1517871000	1483852751	1423891132	0.977588	0.938084	150	150	9580064	1371679823	1355921313	1311816435	0.988512	0.956358	142	143	9580064	3522	0	535554	0.208463	231	97176
D20003545a_PE400	9002976	1350446400	1318875210	1263784169	0.976622	0.935827	150	150	8495274	1216352403	1202042523	1161961315	0.988235	0.955283	142	143	8495274	4026	2	503674	0.195073	249	110966
D20003342a_PE400	6680584	1002087600	971708401	922754048	0.969684	0.920832	150	150	6206822	886713960	872357806	837038521	0.98381	0.943978	142	142	6206822	3544	224	469994	0.132127	155	190737
D20003738a_PE400	10477242	1571586300	1551240744	1508597466	0.987054	0.95992	150	150	10183312	1466724933	1456283667	1422272199	0.992881	0.969693	143	144	10183312	1974	0	291956	0.208663	255	138577
D20003682a_PE400	11093434	1664015100	1640886272	1595652495	0.986101	0.958917	150	150	10746968	1546653318	1535599709	1500309263	0.992853	0.970036	143	144	10746968	2300	0	344166	0.207096	237	125004
D20003736a_PE400	10004730	1500709500	1482239388	1443258408	0.987692	0.961717	150	150	9739654	1403020859	1393494665	1362277862	0.99321	0.970961	143	144	9739654	1718	2	263356	0.216206	245	127159
D20003577a_PE400	9220378	1383056700	1351547966	1296639404	0.977218	0.937517	150	150	8714464	1247150192	1233103948	1193232312	0.988737	0.956767	142	143	8714464	3736	2	502176	0.197765	227	94001
191510090_FDSW210132415-1r	9956936	1493540400	1456154765	1393275158	0.974968	0.932867	150	150	9469064	1355527808	1336391612	1287909616	0.985883	0.950117	143	143	9469064	3178	0	484694	0.216045	269	267049
D20003258a_PE400	9405972	1410895800	1373677149	1310015950	0.973621	0.928499	150	150	8883436	1271618423	1252341854	1203695894	0.984841	0.946586	143	142	8883436	3100	0	519436	0.165835	155	258903
D20003515a_PE400	8538504	1280775600	1250156179	1197573789	0.976093	0.935038	150	150	8038262	1151861836	1138226670	1100216211	0.988162	0.955163	143	143	8038262	4542	2	495698	0.185414	244	116723
D20003752a_PE400	12476336	1871450400	1846633629	1795423421	0.986739	0.959375	150	150	12115704	1745165619	1732431266	1691638406	0.992703	0.969328	143	144	12115704	2350	0	358282	0.225797	256	185788
D20003346a_PE400	8342208	1251331200	1207599281	1140673042	0.965052	0.911568	150	150	7614914	1086164436	1066488685	1019854105	0.981885	0.93895	143	142	7614914	6842	234	720218	0.126144	155	236007
D20003626a_PE400	8869762	1330464300	1297985146	1241958449	0.975588	0.933477	150	150	8358468	1196535290	1181790423	1140851125	0.987677	0.953462	142	143	8358468	3884	4	507406	0.193584	240	115350

## Sheet: Mapping Info (WGS)
Supplemental Table S2(c). The mapping imformation of clinical isolates.
ID	#rname	startpos	endpos	numreads	covbases	coverage	meandepth	meanbaseq	meanmapq	READ	WRITTEN	EXCLUDED	EXAMINED	EXCLUDED/TOTAL(%)	PAIRED	SINGLE	DUPLICATE_PAIR	DUPLICATE_SINGLE	DUPLICATE_PRIMARY_TOTAL	DUPLICATE_TOTAL	ESTIMATED_LIBRARY_SIZE
D20003432a_PE400	NC_000962	1	4411532	6286162	4347956	98.5589	204.225	36.2	59.1	7507609	6314322	28160	7479449	0.00375086	7454738	24711	1178828	14459	1193287	1193287	10507378
D20002303a	NC_000962	1	4411532	7658351	4380023	99.2858	250.521	36.5	58.9	11048035	7702092	43741	11004294	0.00395917	10963512	40782	3318000	27943	3345943	3345943	7118377
D20002206a	NC_000962	1	4411532	6889978	4377027	99.2178	225.388	36.4	59	9400449	6925891	35913	9364536	0.00382035	9330232	34304	2453168	21390	2474558	2474558	7236688
D20002320a	NC_000962	1	4411532	6953381	4381243	99.3134	227.491	36.6	58.9	9838681	6991153	37772	9800909	0.00383913	9763858	37051	2823410	24118	2847528	2847528	6720483
D20003439a	NC_000962	1	4411532	5854222	4387770	99.4614	198.909	35.8	59.1	6829174	5868809	14766	6814408	0.00216219	6759244	55164	927334	31853	959187	959187	11162485
D20003458a_PE400	NC_000962	1	4411532	6261490	4396473	99.6586	203.203	36.2	59.4	7450454	6290599	29109	7421345	0.00390701	7406014	15331	1151810	8045	1159855	1159855	10635672
D20003691a_PE400	NC_000962	1	4411532	8943393	4402645	99.7986	292.124	36.6	59.3	11724248	8988510	45117	11679131	0.00384818	11652970	26161	2717854	17884	2735738	2735738	10461893
D20003737a_PE400	NC_000962	1	4411532	7015663	4371710	99.0973	229.184	36.6	59	9102223	7048623	32960	9069263	0.00362109	9047656	21607	2040344	13256	2053600	2053600	8457513
D20003306a_PE400	NC_000962	1	4411532	7018554	4400767	99.756	228.258	36.3	59.1	8574938	7050109	31555	8543383	0.00367991	8512116	31267	1506352	18477	1524829	1524829	10560082
191710020_FDSW210132456-1r	NC_000962	1	4411532	6825765	4396779	99.6656	221.839	36.3	59.3	9008671	7246470	420705	8587966	0.0467	8554536	33430	1740948	21253	1762201	1762201	9028450
D20003249a	NC_000962	1	4411532	5915310	4358350	98.7945	200.967	35.9	59.1	7364482	5940092	24951	7339531	0.00338802	7285212	54319	1389198	33540	1422738	1422738	8293953
D20003570a_PE400	NC_000962	1	4411532	7118084	4371314	99.0883	231.495	36.4	58.9	8942192	7148870	30786	8911406	0.00344278	8890112	21294	1780234	13088	1793322	1793322	9561588
D20003506a_PE400	NC_000962	1	4411532	4419950	4369545	99.0482	143.539	36.4	59.4	7513794	6425215	2005265	5508529	0.266878	5495238	13291	1081452	7127	1088579	1088579	6031258
D20003212a_PE400	NC_000962	1	4411532	8446417	4368686	99.0288	274.679	36.2	59.1	10309504	8541950	95533	10213971	0.0092665	10178436	35535	1743416	24138	1767554	1767554	13106135
D20003639a_PE400	NC_000962	1	4411532	8486528	4374772	99.1667	276.888	36.6	58.9	11262426	8525567	39039	11223387	0.0034663	11190128	33259	2714440	22419	2736859	2736859	9580566
D20003632a_PE400	NC_000962	1	4411532	6660356	4385506	99.41	216.43	36.4	59.3	8341785	6708494	48138	8293647	0.00577071	8272090	21557	1620834	12457	1633291	1633291	9125232
20190310371_FDSW210132421-1r	NC_000962	1	4411532	7534469	4380197	99.2897	244.856	36.2	59	9723776	7569738	35269	9688507	0.00362709	9645562	42945	2126958	27080	2154038	2154038	9260590
D20003676a_PE400	NC_000962	1	4411532	8813217	4376601	99.2082	287.751	36.6	58.9	11326910	8853822	40605	11286305	0.00358483	11248262	38043	2447620	25468	2473088	2473088	10971148
D20003662a_PE400	NC_000962	1	4411532	8288452	4356884	98.7612	270.581	36.6	59	10606932	8323775	35323	10571609	0.00333018	10542264	29345	2264466	18691	2283157	2283157	10441546
D20003544a_PE400	NC_000962	1	4411532	7203757	4370367	99.0669	234.281	36.4	59	8830236	7235956	32199	8798037	0.00364645	8775846	22191	1580900	13380	1594280	1594280	10667696
D20003590a_PE400	NC_000962	1	4411532	6511828	4388401	99.4757	211.645	36.4	59	8059012	6550793	38965	8020047	0.00483496	7999958	20089	1496280	11939	1508219	1508219	9313437
D20003698a	NC_000962	1	4411532	9422283	4366033	98.9686	319.964	36.5	59.1	12107583	9467578	45559	12062024	0.00376285	12005840	56184	2598252	38302	2636554	2636554	11786047
D20002216a	NC_000962	1	4411532	7259706	4380401	99.2943	237.159	36.4	59	10401046	7299864	40158	10360888	0.00386096	10321156	39732	3075156	26026	3101182	3101182	6837573
96_PE400	NC_000962	1	4411532	10225623	4403528	99.8186	336.371	36.4	59.3	12680445	10276855	51232	12629213	0.00404024	12596790	32423	2382104	21486	2403590	2403590	14479965
D20003693a_PE400	NC_000962	1	4411532	9643018	4395431	99.635	314.895	36.6	59.2	12766416	9689477	46459	12719957	0.00363916	12695372	24585	3060074	16865	3076939	3076939	10953400
D20003530a_PE400	NC_000962	1	4411532	7869062	4368854	99.0326	255.817	36.4	58.9	9796082	7905764	36702	9759380	0.0037466	9735526	23854	1875200	15118	1890318	1890318	10955217
D20003437a_PE400	NC_000962	1	4411532	6261822	4354897	98.7162	203.199	36.2	59.2	7265332	6289896	28074	7237258	0.0038641	7214380	22878	962602	12834	975436	975436	12286114
D20003620a_PE400	NC_000962	1	4411532	6034287	4380007	99.2854	196.227	36.4	59	7494931	6064289	30002	7464929	0.00400297	7445348	19581	1419922	10720	1430642	1430642	8474963
D20003192a_PE400	NC_000962	1	4411532	7916086	4389328	99.4967	258.122	36.6	59.4	10189740	7959198	43112	10146628	0.00423092	10128616	18012	2218306	12236	2230542	2230542	9803446
D20003724a_PE400	NC_000962	1	4411532	7532239	4367058	98.9919	246.093	36.6	59	9751519	7568394	36155	9715364	0.00370763	9693624	21740	2169356	13769	2183125	2183125	9144485
D20003397a_PE400	NC_000962	1	4411532	5209990	4334869	98.2622	169.498	36.3	59	6810380	5246678	36688	6773692	0.00538707	6751332	22360	1550782	12920	1563702	1563702	6173431
D20003658a_PE400	NC_000962	1	4411532	8893019	4380497	99.2965	290.362	36.6	59	11455545	8933907	40888	11414657	0.00356928	11381298	33359	2499614	22024	2521638	2521638	10979520
D20002292a	NC_000962	1	4411532	7686499	4391580	99.5477	251.478	36.6	59.1	11172967	7746910	60411	11112556	0.00540689	11067048	45508	3395794	30263	3426057	3426057	7058630
D20003647a_PE400	NC_000962	1	4411532	8550616	4361534	98.8667	279.203	36.6	58.9	11011150	8590322	39706	10971444	0.00360598	10938708	32736	2399582	21246	2420828	2420828	10567333
D20003301a_PE400	NC_000962	1	4411532	7427012	4374734	99.1659	241.691	36.3	59	9046858	7467229	40217	9006641	0.00444541	8971322	35319	1557782	21847	1579629	1579629	11373508
19071061_FDSW210132438-1r	NC_000962	1	4411532	9006079	4380283	99.2917	292.757	36.3	59.1	11989311	9050735	44656	11944655	0.00372465	11890576	54079	2900868	37708	2938576	2938576	10109871
D20003202a_PE400	NC_000962	1	4411532	6810335	4343407	98.4558	221.129	36.1	59.2	7858451	6839565	29230	7829221	0.00371956	7804458	24763	1004348	14538	1018886	1018886	13830731
D20003216a_PE400	NC_000962	1	4411532	5141276	4332048	98.1983	167.141	36.2	59	6663375	5168512	27236	6636139	0.00408742	6610170	25969	1479496	15367	1494863	1494863	6234739
D20003195a_PE400	NC_000962	1	4411532	8699057	4368278	99.0195	283.924	36.6	59.1	11555383	8751035	51978	11503405	0.00449816	11466446	36959	2778238	26110	2804348	2804348	9830997
D20003768a_PE400	NC_000962	1	4411532	8202519	4400337	99.7462	267.929	36.6	59	10792735	8314722	112203	10680532	0.0103962	10643528	37004	2454176	23837	2478013	2478013	9687959
D20003696a_PE400	NC_000962	1	4411532	8535361	4379752	99.2796	278.709	36.6	59	10965177	8576727	41366	10923811	0.00377249	10893030	30781	2368526	19924	2388450	2388450	10634219
D20002248a	NC_000962	1	4411532	7277933	4379962	99.2844	238.014	36.4	59.1	10056898	7322202	44269	10012629	0.00440185	9974672	37957	2709884	24812	2734696	2734696	7427707
D20003355a_PE400	NC_000962	1	4411532	6435231	4322347	97.9784	209.27	36.2	59.1	7670260	6468598	33367	7636893	0.00435018	7611794	25099	1186430	15232	1201662	1201662	10904120
D20002185a	NC_000962	1	4411532	6132037	4392926	99.5782	200.614	36.5	59.3	8169365	6166401	34364	8135001	0.00420645	8117290	17711	1992800	10164	2002964	2002964	6849119
D20003500a_PE400	NC_000962	1	4411532	6986209	4377372	99.2257	227.154	36.4	58.8	8694647	7019104	32895	8661752	0.00378336	8634264	27488	1658838	16705	1675543	1675543	9744801
D20003268a_PE400	NC_000962	1	4411532	7235481	4403774	99.8241	235.425	36.3	59.3	8884487	7299257	63776	8820711	0.00717835	8796934	23777	1571058	14172	1585230	1585230	10799796
D20003725a_PE400	NC_000962	1	4411532	7862717	4358346	98.7944	256.805	36.6	59	10299273	7899407	36690	10262583	0.00356239	10237116	25467	2383060	16806	2399866	2399866	9211970
D20003671a_PE400	NC_000962	1	4411532	7765224	4377350	99.2252	253.596	36.6	58.9	9916296	7799756	34532	9881764	0.00348235	9851942	29822	2097718	18822	2116540	2116540	9859428
D20002214a	NC_000962	1	4411532	6581306	4375343	99.1797	215.033	36.4	58.9	9045121	6616971	35665	9009456	0.00394301	8973428	36028	2405508	22642	2428150	2428150	6794465
D20003518a_PE400	NC_000962	1	4411532	6583708	4385761	99.4158	213.941	36.4	59	8211103	6616894	33186	8177917	0.0040416	8158988	18929	1582898	11311	1594209	1594209	9104760
D20003272a_PE400	NC_000962	1	4411532	9474880	4379412	99.2719	308.505	36.3	59.1	12065948	9539597	64717	12001231	0.00536361	11957552	43679	2495880	30471	2526351	2526351	12250662
D20003435a_PE400	NC_000962	1	4411532	5555617	4363464	98.9104	180.098	36.1	59.2	6394045	5579902	24285	6369760	0.00379807	6350240	19520	803974	10169	814143	814143	11457089
D20002296a	NC_000962	1	4411532	7720214	4378476	99.2507	252.553	36.6	59	11044379	7758960	38746	11005633	0.00350821	10964872	40761	3257478	27941	3285419	3285419	7291155
D20002215a	NC_000962	1	4411532	6683852	4380775	99.3028	218.482	36.4	59.1	9245071	6720660	36808	9208263	0.00398136	9171848	36415	2501600	22811	2524411	2524411	6796351
D20003715a_PE400	NC_000962	1	4411532	8066743	4364327	98.93	263.528	36.6	59.1	10269707	8107797	41054	10228653	0.00399758	10204058	24595	2145782	16128	2161910	2161910	10363024
D20003400a_PE400	NC_000962	1	4411532	5475963	4337688	98.3261	178.077	36.2	59.1	7186630	5506366	30403	7156227	0.00423049	7133650	22577	1667296	12968	1680264	1680264	6388344
D20003392a_PE400	NC_000962	1	4411532	5404557	4353293	98.6798	175.556	36.2	59.1	7193960	5440524	35967	7157993	0.00499961	7132782	25211	1738480	14956	1753436	1753436	6071632
D20002205a	NC_000962	1	4411532	6185376	4379892	99.2828	202.091	36.3	59	8355776	6216164	30788	8324988	0.00368464	8293476	31512	2120484	19128	2139612	2139612	6658330
D20002207a	NC_000962	1	4411532	5937360	4379061	99.264	194.146	36.4	59	7861583	5967225	29865	7831718	0.00379885	7803108	28610	1877794	16564	1894358	1894358	6745703
D20003419a_PE400	NC_000962	1	4411532	5397182	4354578	98.709	175.147	36.1	59.4	6256476	5423205	26023	6230453	0.00415937	6217406	13047	826792	6479	833271	833271	10627602
D20003712a_PE400	NC_000962	1	4411532	8545182	4363119	98.9026	279.134	36.6	59	11051831	8584948	39766	11012065	0.00359814	10985016	27049	2448632	18251	2466883	2466883	10411822
D20003379a_PE400	NC_000962	1	4411532	5067675	4366830	98.9867	164.753	36.2	59	6696384	5095646	27971	6668413	0.00417703	6645424	22989	1587516	13222	1600738	1600738	5796146
D20003648a_PE400	NC_000962	1	4411532	9266016	4373570	99.1395	302.509	36.6	59.1	12082497	9314365	48349	12034148	0.00400157	11997750	36398	2743528	24604	2768132	2768132	11030033
D20003383a_PE400	NC_000962	1	4411532	4752925	4323334	98.0007	154.748	36.3	59.2	6282105	4790256	37331	6244774	0.00594243	6221638	23136	1478670	13179	1491849	1491849	5460303
D20003688a_PE400	NC_000962	1	4411532	9837006	4379064	99.264	321.184	36.6	59	12803326	9882014	45008	12758318	0.00351534	12721510	36808	2896114	25198	2921312	2921312	11757917
D20003584a_PE400	NC_000962	1	4411532	6734695	4364276	98.9288	219.063	36.4	59	8400840	6766121	31426	8369414	0.00374082	8351228	18186	1623828	10891	1634719	1634719	9295073
D20003377a_PE400	NC_000962	1	4411532	5103609	4345880	98.5118	166.107	36.3	59	6833160	5133244	29635	6803525	0.00433694	6778798	24727	1685140	14776	1699916	1699916	5633174
D20002230a	NC_000962	1	4411532	6752892	4393780	99.5976	220.964	36.5	59.2	9298832	6787869	34977	9263855	0.00376144	9241298	22557	2497252	13711	2510963	2510963	6927717
D20003176a_PE400	NC_000962	1	4411532	9277759	4374351	99.1572	302.955	36.6	59.2	12242134	9326091	48332	12193802	0.003948	12153172	40630	2886900	29143	2916043	2916043	10672665
D20003266a_PE400	NC_000962	1	4411532	7844424	4380800	99.3034	255.325	36.3	59	9821758	7890499	46075	9775683	0.00469112	9734886	40797	1904010	27249	1931259	1931259	10761483
D20003521a_PE400	NC_000962	1	4411532	7005470	4364646	98.9372	227.586	36.4	58.9	8718162	7041055	35585	8682577	0.00408171	8658274	24303	1661888	15219	1677107	1677107	9782549
D20003336a_PE400	NC_000962	1	4411532	5803065	4372959	99.1256	188.012	36.1	59.2	6667620	5829011	25946	6641674	0.00389134	6617704	23970	826106	12503	838609	838609	12125577
D20002291a	NC_000962	1	4411532	8126759	4381055	99.3092	265.824	36.5	59	11650127	8168923	42164	11607963	0.00361919	11562044	45919	3449154	32050	3481204	3481204	7647429
D20003599a_PE400	NC_000962	1	4411532	7175350	4375518	99.1836	233.395	36.4	59.2	8907641	7215279	39929	8867712	0.00448256	8851618	16094	1682730	9632	1692362	1692362	10113029
D20003233a_PE400	NC_000962	1	4411532	5752592	4380731	99.3018	186.645	36.2	59	7016327	5781088	28496	6987831	0.00406138	6955892	31939	1216804	18435	1235239	1235239	8744193
D20002224a	NC_000962	1	4411532	5941418	4379359	99.2707	194.276	36.4	58.9	8059737	5972567	31149	8028588	0.00386477	7995730	32858	2066892	20278	2087170	2087170	6333188
D20003664a_PE400	NC_000962	1	4411532	8063031	4380203	99.2898	263.265	36.5	59	10517942	8101062	38031	10479911	0.00361582	10448306	31605	2396780	20100	2416880	2416880	9569240
1610432_FDSW210132434-1r	NC_000962	1	4411532	8552694	4369259	99.0418	277.907	36.2	59.1	11089464	8591381	38687	11050777	0.00348863	11006604	44173	2469670	28413	2498083	2498083	10350591
D20003562a_PE400	NC_000962	1	4411532	6768925	4371412	99.0906	220.055	36.4	58.9	8591293	6801000	32075	8559218	0.00373343	8536342	22876	1776360	13933	1790293	1790293	8776958
D20003337a_PE400	NC_000962	1	4411532	5772430	4374277	99.1555	187.063	36.1	59.3	6730759	5798033	25603	6705156	0.00380388	6683806	21350	921900	10826	932726	932726	10972801
D20003245a_PE400	NC_000962	1	4411532	5911937	4409766	99.96	191.361	36.1	59.3	6878349	5941159	29222	6849127	0.0042484	6791106	58021	904066	33124	937190	937190	11594327
D20003328a_PE400	NC_000962	1	4411532	6085019	4405083	99.8538	197.519	36.2	59.3	7366274	6119599	34580	7331694	0.00469437	7313836	17858	1237260	9415	1246675	1246675	9551758
D20003209a_PE400	NC_000962	1	4411532	8381306	4383989	99.3757	272.526	36.2	59.1	10274842	8493193	111887	10162955	0.0108894	10126560	36395	1758318	23331	1781649	1781649	12838573
D20003618a_PE400	NC_000962	1	4411532	5942789	4377983	99.2395	193.169	36.3	59	7285100	5971728	28939	7256161	0.00397235	7232868	23293	1300754	12618	1313372	1313372	8809070
D20003714a_PE400	NC_000962	1	4411532	8889330	4368193	99.0176	290.349	36.6	59	11348581	8936561	47231	11301350	0.00416184	11275420	25930	2394518	17502	2412020	2412020	11319006
D20003531a_PE400	NC_000962	1	4411532	7401426	4365516	98.9569	240.596	36.4	59	9431464	7438392	36966	9394498	0.00391943	9371638	22860	1978788	14284	1993072	1993072	9472005
D20003651a_PE400	NC_000962	1	4411532	9440637	4406566	99.8874	308.182	36.6	59.3	12545467	9490501	49864	12495603	0.00397466	12475038	20565	3040392	14574	3054966	3054966	10619801
D20003256a_PE400	NC_000962	1	4411532	6869823	4394454	99.6129	223.55	36.2	59.3	8384653	6910334	40511	8344142	0.00483157	8325842	18300	1463928	10391	1474319	1474319	10405320
D20003529a_PE400	NC_000962	1	4411532	7291869	4374662	99.1642	237.156	36.4	59.3	9108224	7350045	58176	9050048	0.00638719	9029932	20116	1746114	12065	1758179	1758179	10115201
D20003402a_PE400	NC_000962	1	4411532	6515789	4384926	99.3969	211.283	36.1	59.5	7523475	6545316	29527	7493948	0.00392465	7480884	13064	970900	7259	978159	978159	13134415
D20003683a_PE400	NC_000962	1	4411532	9427004	4378774	99.2574	307.853	36.6	58.9	12183375	9469430	42426	12140949	0.00348229	12103410	37539	2688272	25673	2713945	2713945	11520974
1917103367_FDSW210132413-1r	NC_000962	1	4411532	8092267	4374875	99.1691	262.913	36.2	59.1	10613685	8238329	146062	10467623	0.0137617	10411336	56287	2338316	37040	2375356	2375356	9779744
D20003718a_PE400	NC_000962	1	4411532	9565450	4369110	99.0384	312.303	36.6	59	12369858	9613392	47942	12321916	0.00387571	12289616	32300	2733442	23024	2756466	2756466	11678790
D20003615a	NC_000962	1	4411532	7498590	4408394	99.9289	254.76	36.1	59.2	9695150	7539093	40749	9654401	0.00420303	9603186	51215	2120894	32915	2153809	2153809	9202947
D20003565a_PE400	NC_000962	1	4411532	6347294	4403544	99.8189	206.443	36.4	59.2	7956793	6376859	29565	7927228	0.00371569	7913950	13278	1572752	7182	1579934	1579934	8587545
D20003695a_PE400	NC_000962	1	4411532	7448045	4379062	99.264	243.149	36.6	59.2	9507009	7483350	35305	9471704	0.00371358	9446304	25400	2008142	15517	2023659	2023659	9471302
D20003692a_PE400	NC_000962	1	4411532	7957245	4375732	99.1885	259.912	36.6	59.1	10261463	7998061	40816	10220647	0.0039776	10192334	28313	2245962	17440	2263402	2263402	9793651
D20003731a_PE400	NC_000962	1	4411532	7466320	4379100	99.2648	243.837	36.6	59	9533898	7501335	35015	9498883	0.00367268	9470068	28815	2013834	18729	2032563	2032563	9491566
D20003495a_PE400	NC_000962	1	4411532	6737272	4374991	99.1717	219.129	36.4	59.2	8332838	6772337	35065	8297773	0.00420805	8278492	19281	1549876	10625	1560501	1560501	9626940
D20003347a_PE400	NC_000962	1	4411532	6719232	4383721	99.3696	218.16	36.2	59.1	7887197	6750724	31492	7855705	0.0039928	7826710	28995	1119822	16651	1136473	1136473	12337513
D20003690a	NC_000962	1	4411532	9903754	4392938	99.5785	336.443	36.4	59.4	12796251	9979537	76218	12720033	0.00595628	12651252	68781	2763356	49437	2812793	2812793	12284254
68_PE400	NC_000962	1	4411532	8888079	4386671	99.4365	292.387	36.5	59.1	11098998	8929614	41535	11057463	0.00374223	11014940	42523	2141496	27888	2169384	2169384	12261623
D20003399a_PE400	NC_000962	1	4411532	5608714	4358885	98.8066	182.373	36.2	59.3	7442498	5643132	34418	7408080	0.00462452	7391222	16858	1789756	9610	1799366	1799366	6341679
D20003185a_PE400	NC_000962	1	4411532	8100563	4378219	99.2449	264.449	36.6	59.1	10466055	8147339	46776	10419279	0.00446931	10389080	30199	2299006	19710	2318716	2318716	9932675
D20003610a_PE400	NC_000962	1	4411532	5786856	4353628	98.6874	188.211	36.4	58.9	7182472	5814680	27824	7154648	0.00387388	7137026	17622	1357770	10022	1367792	1367792	8147211
D20003542a_PE400	NC_000962	1	4411532	6238984	4353541	98.6855	202.84	36.4	59	7716311	6268552	29568	7686743	0.00383188	7667762	18981	1436786	10973	1447759	1447759	8907786
D20002315a	NC_000962	1	4411532	7761039	4378960	99.2617	253.776	36.5	58.8	10845203	7797505	36466	10808737	0.00336241	10760722	48015	3013944	33754	3047698	3047698	7712150
D20002295a	NC_000962	1	4411532	8104279	4401942	99.7826	264.986	36.5	58.9	12185443	8146064	41785	12143658	0.00342909	12095968	47690	4005344	34035	4039379	4039379	6979651
D20003206a_PE400	NC_000962	1	4411532	5967626	4342713	98.44	193.832	36.1	59.1	6810282	5995300	27674	6782608	0.00406356	6758462	24146	800996	13986	814982	814982	13106065
D20003598a_PE400	NC_000962	1	4411532	9988428	4371284	99.0877	324.803	36.4	59	12676792	10040794	52366	12624426	0.00413086	12592264	32162	2613274	22724	2635998	2635998	12988549
D20003474a_PE400	NC_000962	1	4411532	6337768	4370317	99.0657	205.749	36.2	59.1	7415781	6367323	29555	7386226	0.00398542	7359422	26804	1032942	15516	1048458	1048458	11850818
D20003536a_PE400	NC_000962	1	4411532	6802452	4372953	99.1255	221.045	36.4	59.1	8399083	6835637	33185	8365898	0.00395103	8346430	19468	1551898	11548	1563446	1563446	9783138
D20003719a_PE400	NC_000962	1	4411532	9454885	4401410	99.7706	308.868	36.6	59.2	12217879	9504013	49128	12168751	0.00402099	12147586	21165	2699746	14120	2713866	2713866	11554546
20170110255_FDSW210172266-1r	NC_000962	1	4411532	7565669	4382843	99.3497	245.456	36.2	59.1	10152475	7608692	43023	10109452	0.00423769	10066908	42544	2515022	28761	2543783	2543783	8314838
D20003624a_PE400	NC_000962	1	4411532	7026592	4401577	99.7743	228.416	36.4	59.2	8850923	7061867	35275	8815648	0.00398546	8798326	17322	1779150	9906	1789056	1789056	9355476
191940042_FDSW210132455-1r	NC_000962	1	4411532	7095163	4385183	99.4027	229.994	36.1	59.4	8945164	7152064	56901	8888263	0.00636109	8845290	42973	1767322	25778	1793100	1793100	9538115
D20003315a_PE400	NC_000962	1	4411532	5802694	4377871	99.237	188.216	36.2	59.1	6907235	5828588	25894	6881341	0.00374882	6857634	23707	1066164	12483	1078647	1078647	9851885
D20002191a	NC_000962	1	4411532	5893676	4378309	99.2469	192.798	36.4	59	8076126	5923958	30282	8045844	0.00374957	8015818	30026	2134268	17900	2152168	2152168	6120851
D20003636a_PE400	NC_000962	1	4411532	6410480	4406026	99.8752	208.449	36.4	59.2	8013914	6444109	33629	7980285	0.00419633	7964802	15483	1561352	8453	1569805	1569805	8781488
D20002247a	NC_000962	1	4411532	7590069	4379218	99.2675	248.24	36.5	58.9	10617918	7630740	40671	10577247	0.00383041	10532052	45195	2956040	31138	2987178	2987178	7528484
D20003586a_PE400	NC_000962	1	4411532	7527803	4371247	99.0868	244.672	36.4	59	9623413	7565321	37518	9585895	0.00389862	9564272	21623	2044326	13766	2058092	2058092	9528083
D20003175a_PE400	NC_000962	1	4411532	8398584	4393354	99.5879	274.374	36.6	59.3	11063695	8446521	47937	11015758	0.00433282	10993458	22300	2602486	14688	2617174	2617174	9694268
D20002241a	NC_000962	1	4411532	7609377	4391471	99.5453	249.003	36.5	59.2	10693527	7651711	42334	10651193	0.00395884	10625968	25225	3025428	16388	3041816	3041816	7459309
D20002213a	NC_000962	1	4411532	7049706	4380766	99.3026	230.571	36.5	58.9	9830472	7086275	36569	9793903	0.00371996	9754714	39189	2718792	25405	2744197	2744197	7034529
D20002240a	NC_000962	1	4411532	4301203	4401308	99.7682	140.551	36.4	59.1	5948462	4325826	24623	5923839	0.00413939	5907558	16281	1614114	8522	1622636	1622636	4367865
D20003652a_PE400	NC_000962	1	4411532	10129544	4376242	99.2001	330.703	36.6	59	13169255	10182215	52671	13116584	0.00399954	13078994	37590	2961110	25930	2987040	2987040	12168405
D20003775a_PE400	NC_000962	1	4411532	7650452	4376051	99.1957	250.049	36.6	59	9855900	7686329	35877	9820023	0.00364015	9793552	26471	2152840	16731	2169571	2169571	9437738
71_PE400	NC_000962	1	4411532	8550368	4389403	99.4984	281.309	36.5	59.1	10564550	8590705	40337	10524213	0.00381815	10476518	47695	1942500	31345	1973845	1973845	12319649
D20003196a_PE400	NC_000962	1	4411532	8642054	4389588	99.5026	281.951	36.6	59.2	11232029	8714817	72763	11159266	0.00647817	11121054	38212	2491094	26118	2517212	2517212	10479545
D20003324a_PE400	NC_000962	1	4411532	6419026	4398213	99.6981	208.383	36.2	59.5	7661613	6460077	41051	7620562	0.00535801	7600774	19788	1190238	11298	1201536	1201536	10831553
D20002236a	NC_000962	1	4411532	6267214	4372192	99.1082	204.921	36.4	58.9	8652740	6300029	32815	8619925	0.00379244	8584472	35453	2330780	21931	2352711	2352711	6397351
D20003349a_PE400	NC_000962	1	4411532	5869903	4371346	99.0891	190.483	36.2	59.1	6859020	5896398	26495	6832525	0.0038628	6809532	22993	950274	12348	962622	962622	11035554
D20002242a	NC_000962	1	4411532	6916445	4407625	99.9114	226.139	36.4	59.2	9831280	6956695	40250	9791030	0.00409408	9768024	23006	2860138	14447	2874585	2874585	6617046
D20002204a	NC_000962	1	4411532	6449929	4380369	99.2936	210.697	36.3	58.9	9033510	6480436	30507	9003003	0.00337709	8957236	45767	2522234	30840	2553074	2553074	6376522
D20002187a	NC_000962	1	4411532	5759586	4408875	99.9398	188.441	36.5	59.1	7626233	5790188	30602	7595631	0.00401273	7576206	19425	1825116	10929	1836045	1836045	6541175
D20003668a_PE400	NC_000962	1	4411532	7598499	4396623	99.662	248.14	36.6	59.3	9750172	7636242	37743	9712429	0.00387101	9692030	20399	2100838	13092	2113930	2113930	9496726
D20003283a_PE400	NC_000962	1	4411532	6991765	4379847	99.2818	227.706	36.3	59	8530058	7029115	37350	8492708	0.00437863	8463230	29478	1483498	17445	1500943	1500943	10614385
20191713008_FDSW210132430-1r	NC_000962	1	4411532	6296794	4404023	99.8298	204.772	36.3	59.3	10100238	8106387	1809593	8290645	0.179163	8236002	54643	1960002	33849	1993851	1993851	7216642
D20003772a_PE400	NC_000962	1	4411532	5888322	4401519	99.773	192.47	36.6	59.4	7640710	5918959	30637	7610073	0.00400971	7599208	10865	1715612	6139	1721751	1721751	7094100
D20003710a_PE400	NC_000962	1	4411532	8914875	4366310	98.9749	291.065	36.6	59	11351482	8963256	48381	11303101	0.00426209	11276178	26923	2369838	18388	2388226	2388226	11459798
D20003681a_PE400	NC_000962	1	4411532	7877047	4382110	99.3331	257.187	36.6	59	10269014	7916488	39441	10229573	0.00384078	10200618	28955	2334100	18426	2352526	2352526	9370524
D20003485a_PE400	NC_000962	1	4411532	6243929	4374506	99.1607	202.654	36.2	59.2	7499819	6273678	29749	7470070	0.00396663	7446016	24054	1213416	12725	1226141	1226141	10144948
D20003722a_PE400	NC_000962	1	4411532	9007590	4354411	98.7052	294.138	36.6	59.1	11523266	9049423	41833	11481433	0.00363031	11453692	27741	2454976	18867	2473843	2473843	11373037
D20003403a_PE400	NC_000962	1	4411532	6217141	4358565	98.7994	201.489	36.1	59.2	7243738	6247439	30298	7213440	0.00418265	7189858	23582	983004	13295	996299	996299	11919151
2019171388_FDSW210132427-1r	NC_000962	1	4411532	7109147	4363683	98.9154	230.885	36.2	59.3	9015510	7144703	35556	8979954	0.00394387	8942606	37348	1849000	21807	1870807	1870807	9264246
D20003475a_PE400	NC_000962	1	4411532	6102800	4375130	99.1748	197.896	36.2	59.1	7163122	6130647	27847	7135275	0.00388755	7110442	24833	1018930	13545	1032475	1032475	11189002
D20003300a_PE400	NC_000962	1	4411532	8299656	4407152	99.9007	270.062	36.3	59.3	10188180	8349339	49683	10138497	0.00487653	10113154	25343	1823390	15451	1838841	1838841	12281043
D20003594a_PE400	NC_000962	1	4411532	6956673	4368907	99.0338	226.208	36.4	59.1	8644498	6996525	39852	8604646	0.0046101	8584380	20266	1635562	12411	1647973	1647973	9782491
D20003493a_PE400	NC_000962	1	4411532	6962102	4394596	99.6161	226.267	36.4	59	8641743	6993810	31708	8610035	0.00366917	8585528	24507	1633738	14195	1647933	1647933	9797956
D20002308a	NC_000962	1	4411532	7641479	4385419	99.4081	249.961	36.5	59.3	10694294	7711600	70121	10624173	0.00655686	10584590	39583	2956912	25782	2982694	2982694	7610820
D20003492a_PE400	NC_000962	1	4411532	7764263	4402340	99.7916	252.477	36.4	59.2	9736715	7803043	38780	9697935	0.00398286	9680120	17815	1923142	10530	1933672	1933672	10507887
D20003625a_PE400	NC_000962	1	4411532	7101215	4373018	99.127	230.853	36.3	58.9	8860899	7134115	32900	8827999	0.00371294	8802834	25165	1712218	14566	1726784	1726784	9793872
D20003541a_PE400	NC_000962	1	4411532	6359543	4368819	99.0318	206.74	36.4	59	7755517	6388599	29056	7726461	0.00374649	7707034	19427	1355680	11238	1366918	1366918	9627439
D20003358a_PE400	NC_000962	1	4411532	6502599	4325927	98.0595	210.887	36.1	59.1	7592842	6534725	32126	7560716	0.00423109	7533946	26770	1041780	16337	1058117	1058117	12334050
D20003766a_PE400	NC_000962	1	4411532	8234315	4378403	99.249	269.095	36.6	59	10640346	8274680	40365	10599981	0.00379358	10573002	26979	2347726	17940	2365666	2365666	10067423
D20003566a_PE400	NC_000962	1	4411532	6526486	4376138	99.1977	212.078	36.3	59	8115109	6558162	31676	8083433	0.00390334	8060186	23247	1543242	13705	1556947	1556947	9133108
D20003535a_PE400	NC_000962	1	4411532	6733504	4375098	99.1741	218.736	36.4	58.9	8388579	6765225	31721	8356858	0.00378145	8335900	20958	1610754	12600	1623354	1623354	9345526
D20003670a_PE400	NC_000962	1	4411532	7214943	4397394	99.6795	235.483	36.6	59.2	9216254	7234244	19301	9196953	0.00209423	9178484	18469	1970638	11372	1982010	1982010	9095650
D20003502a_PE400	NC_000962	1	4411532	6778509	4374277	99.1555	220.382	36.4	59.1	8333233	6811207	32698	8300535	0.00392381	8278890	21645	1509730	12296	1522026	1522026	9923310
D20003614a_PE400	NC_000962	1	4411532	6480075	4377210	99.222	210.676	36.3	59	8063899	6515982	35907	8027992	0.00445281	8003472	24520	1533946	13971	1547917	1547917	9058144
D20003549a_PE400	NC_000962	1	4411532	6966857	4404233	99.8345	226.317	36.4	58.9	8724541	7000585	33728	8690813	0.00386588	8668162	22651	1709990	13966	1723956	1723956	9487049
D20003376a_PE400	NC_000962	1	4411532	6155966	4360686	98.8474	200.388	36.3	59	8268597	6212788	56822	8211775	0.00687202	8182714	29061	2037456	18353	2055809	2055809	6786306
D20003237a_PE400	NC_000962	1	4411532	10567257	4379513	99.2742	339.826	36.5	58.8	14931163	10811690	244433	14686730	0.0163707	14558392	128338	4019444	100029	4119473	4119473	10624288
D20003390a_PE400	NC_000962	1	4411532	7039785	4374190	99.1535	229.046	36.3	59	9248922	7080277	40492	9208430	0.00437802	9171278	37152	2143956	24689	2168645	2168645	8211149
D20003473a_PE400	NC_000962	1	4411532	5474917	4374300	99.156	177.435	36.2	59.1	6350447	5498258	23341	6327106	0.00367549	6306210	20896	841312	10877	852189	852189	10741109
D20002178a	NC_000962	1	4411532	5827521	4372707	99.1199	190.546	36.4	59.2	7793239	5859048	31527	7761712	0.00404543	7734870	26842	1919286	14905	1934191	1934191	6442083
20191711055_FDSW210132416-1r	NC_000962	1	4411532	7806738	4375552	99.1844	253.912	36.3	59.1	10337381	7846633	39895	10297486	0.00385929	10249862	47624	2459862	30886	2490748	2490748	8890304
D20003193a_PE400	NC_000962	1	4411532	8157856	4364100	98.9248	266.361	36.6	59	10607497	8199974	42118	10565379	0.00397059	10534320	31059	2386630	20893	2407523	2407523	9792848
D20003404a_PE400	NC_000962	1	4411532	6294955	4359973	98.8313	204.266	36.2	59.1	7426033	6322792	27837	7398196	0.00374857	7375660	22536	1090512	12729	1103241	1103241	11209066
D20003605a_PE400	NC_000962	1	4411532	7243220	4369064	99.0373	235.312	36.3	59.4	9068364	7299937	56717	9011647	0.00625438	8993306	18341	1756938	11489	1768427	1768427	9955046
D20003507a_PE400	NC_000962	1	4411532	6819745	4371628	99.0955	221.811	36.4	59.1	8517152	6851846	32101	8485051	0.00376898	8464180	20871	1652884	12422	1665306	1665306	9373840
D20003240a_PE400	NC_000962	1	4411532	7591998	4369826	99.0546	247.915	36.5	59	11351328	7662608	70610	11280718	0.00622042	11236310	44408	3657360	31360	3688720	3688720	6633165
20172110182_FDSW210172272-1r	NC_000962	1	4411532	5320549	4400012	99.7389	172.922	36.2	59.4	7146240	5425445	104896	7041344	0.0146785	7012364	28980	1702822	17973	1720795	1720795	5996010
20191220165_FDSW210132419-1r	NC_000962	1	4411532	7943027	4361848	98.8738	258.47	36.3	59.2	10213713	7977498	34471	10179242	0.00337497	10141256	37986	2212864	23351	2236215	2236215	9858926
D20003758a_PE400	NC_000962	1	4411532	6531245	4373533	99.1386	213.38	36.6	59	8358621	6566533	35288	8323333	0.00422175	8301488	21845	1779286	12802	1792088	1792088	8243298
D20003261a_PE400	NC_000962	1	4411532	8149552	4375989	99.1943	264.832	36.2	59	9929813	8193637	44085	9885728	0.00443966	9844982	40746	1709628	26548	1736176	1736176	12479907
D20003197a_PE400	NC_000962	1	4411532	8468945	4374591	99.1626	276.498	36.6	59	10995124	8517960	49015	10946109	0.00445789	10905400	40709	2449200	27964	2477164	2477164	10244233
D20003667a_PE400	NC_000962	1	4411532	6445289	4380265	99.2912	210.528	36.6	59	8374826	6475039	29750	8345076	0.00355231	8320214	24862	1885270	14517	1899787	1899787	7733296
90_PE400	NC_000962	1	4411532	8140125	4388556	99.4792	267.659	36.4	59.1	9909469	8180773	40648	9868821	0.00410194	9829808	39013	1704530	24166	1728696	1728696	12481204
D20003242a_PE400	NC_000962	1	4411532	6328480	4354878	98.7158	205.294	36.2	59	7330601	6356912	28432	7302169	0.00387854	7269146	33023	953656	20033	973689	973689	12612033
D20003416a_PE400	NC_000962	1	4411532	6379818	4375591	99.1853	207.13	36.2	59.2	7551628	6410222	30404	7521224	0.00402615	7498478	22746	1128660	12746	1141406	1141406	11170509
D20003191a_PE400	NC_000962	1	4411532	9442171	4371544	99.0936	308.313	36.6	58.9	12651278	9495392	53221	12598057	0.00420677	12557826	40231	3126492	29394	3155886	3155886	10416197
D20002188a	NC_000962	1	4411532	5838351	4377519	99.229	191.029	36.5	59.2	7971580	5877509	39158	7932422	0.0049122	7905840	26582	2078760	15311	2094071	2094071	6131529
D20003579a_PE400	NC_000962	1	4411532	6507132	4370689	99.0742	211.515	36.4	59	8136819	6537406	30274	8106545	0.00372062	8088494	18051	1588970	10443	1599413	1599413	8895864
D20003241a_PE400	NC_000962	1	4411532	5924234	4384229	99.3811	191.976	36.1	59.3	6901074	5951345	27111	6873963	0.00392852	6836420	37543	926948	22781	949729	949729	11437777
D20003250a_PE400	NC_000962	1	4411532	5514020	4381561	99.3206	178.76	36.1	59.3	6630548	5541285	27265	6603283	0.00411203	6587206	16077	1080882	8381	1089263	1089263	8905235
D20003717a_PE400	NC_000962	1	4411532	9595941	4367131	98.9935	313.027	36.6	59	12340930	9630835	34894	12306036	0.0028275	12273380	32656	2686802	23293	2710095	2710095	11885847
D20003487a_PE400	NC_000962	1	4411532	6595782	4379799	99.2807	214.406	36.4	59	8234467	6623730	27948	8206519	0.00339403	8185102	21417	1598606	12131	1610737	1610737	9063317
D20003421a_PE400	NC_000962	1	4411532	5510178	4330691	98.1675	178.734	36.1	59.3	6349687	5538100	27922	6321765	0.00439738	6300724	21041	800486	11101	811587	811587	11324439
D20003537a_PE400	NC_000962	1	4411532	6776931	4369983	99.0582	220.289	36.4	59.1	8371850	6809456	32525	8339325	0.00388504	8320116	19209	1551118	11276	1562394	1562394	9722492
D20003340a_PE400	NC_000962	1	4411532	6099614	4364835	98.9415	198.037	36.2	59.2	7408615	6150355	50741	7357874	0.00684892	7331416	26458	1244110	14150	1258260	1258260	9540831
D20003294a_PE400	NC_000962	1	4411532	7186078	4379901	99.283	233.594	36.2	59.1	8738260	7225091	39013	8699247	0.00446462	8662058	37189	1490270	22899	1513169	1513169	11097484
D20003208a_PE400	NC_000962	1	4411532	7439402	4334081	98.2444	242.158	36.3	59.1	8993634	7479056	39654	8953980	0.00440912	8921692	32288	1493046	21532	1514578	1514578	11795290
D20003371a_PE400	NC_000962	1	4411532	5559550	4346856	98.5339	180.884	36.3	59.3	7532594	5602935	43385	7489209	0.00575964	7472556	16653	1919924	9735	1929659	1929659	5963388
D20003519a_PE400	NC_000962	1	4411532	6885614	4368213	99.0181	223.683	36.4	58.9	8606997	6919240	33626	8573371	0.00390682	8551446	21925	1674490	13267	1687757	1687757	9440481
D20003654a_PE400	NC_000962	1	4411532	7671708	4397293	99.6772	250.51	36.6	59.2	9778280	7709900	38192	9740088	0.0039058	9720384	19704	2056250	12130	2068380	2068380	9802938
D20003616a_PE400	NC_000962	1	4411532	6198181	4381215	99.3128	201.341	36.3	59	7704976	6230103	31922	7673054	0.00414304	7651326	21728	1462924	11949	1474873	1474873	8683796
D20003381a_PE400	NC_000962	1	4411532	4909180	4339595	98.3693	159.794	36.3	59.1	6363331	4941658	32478	6330853	0.00510393	6311194	19659	1410844	10829	1421673	1421673	5961475
D20003227a_PE400	NC_000962	1	4411532	6739440	4372903	99.1244	218.692	36.2	59.4	7868604	6777041	37601	7831003	0.00477861	7809182	21821	1078364	13199	1091563	1091563	12804009
D20003756a_PE400	NC_000962	1	4411532	8316978	4380888	99.3054	271.685	36.6	59.1	10884048	8359665	42687	10841361	0.00392198	10812544	28817	2505560	18823	2524383	2524383	9783269
D20002293a	NC_000962	1	4411532	7655620	4368378	99.0218	250.331	36.5	59	10945684	7696763	41143	10904541	0.00375883	10862926	41615	3220948	27973	3248921	3248921	7241336
D20003182a_PE400	NC_000962	1	4411532	8262470	4375486	99.1829	269.855	36.6	59.1	10767181	8308916	46446	10720735	0.00431366	10691532	29203	2438632	19633	2458265	2458265	9859130
D20002194a	NC_000962	1	4411532	6505311	4406149	99.878	212.775	36.4	59.2	9024727	6542649	37338	8987389	0.0041373	8963078	24311	2467326	14752	2482078	2482078	6565293
69_PE400	NC_000962	1	4411532	8495122	4409899	99.963	279.437	36.5	59.4	10409279	8535766	40644	10368635	0.00390459	10335030	33605	1851488	22025	1873513	1873513	12643041
D20003257a_PE400	NC_000962	1	4411532	7119154	4376601	99.2082	231.72	36.3	59	8763979	7159642	40488	8723491	0.00461982	8692618	30873	1584978	19359	1604337	1604337	10420719
D20002180a	NC_000962	1	4411532	6219206	4379119	99.2653	203.26	36.4	59.1	8258242	6246222	27016	8231226	0.0032714	8201826	29400	1994848	17172	2012020	2012020	6999464
D20003226a_PE400	NC_000962	1	4411532	7418525	4367596	99.0041	240.182	36.1	59.1	8636521	7451200	32675	8603846	0.00378335	8574428	29418	1166516	18805	1185321	1185321	14292432
88_PE400	NC_000962	1	4411532	7880417	4385638	99.413	259.123	36.4	59.2	9523691	7915608	35191	9488500	0.0036951	9437536	50964	1575480	32603	1608083	1608083	12512247
D20003369a_PE400	NC_000962	1	4411532	6502234	4350361	98.6134	211.697	36.3	59.3	8711035	6549684	47450	8663585	0.00544711	8646380	17205	2150850	10501	2161351	2161351	7179224
D20003635a_PE400	NC_000962	1	4411532	6359145	4368193	99.0176	206.676	36.4	59	7926390	6392035	32890	7893500	0.00414943	7869618	23882	1520778	13577	1534355	1534355	8821934
830365_FDSW210172258-1r	NC_000962	1	4411532	6899540	4396930	99.669	223.475	36.1	59.4	9162963	6948288	48748	9114215	0.00532011	9079906	34309	2191170	23505	2214675	2214675	7822914
D20003592a_PE400	NC_000962	1	4411532	6891536	4376189	99.1988	224.023	36.4	59	8765246	6932413	40877	8724369	0.00466353	8705176	19193	1821472	11361	1832833	1832833	8892902
20122007_FDSW210132439-1r	NC_000962	1	4411532	7974732	4361132	98.8575	258.956	36.2	59.1	10468845	8009814	35082	10433763	0.00335109	10385842	47921	2427866	31165	2459031	2459031	9298639
D20003612a_PE400	NC_000962	1	4411532	6816888	4403561	99.8193	221.553	36.3	59	8491197	6850501	33613	8457584	0.00395857	8432906	24678	1626544	14152	1640696	1640696	9474203
D20003440a_PE400	NC_000962	1	4411532	5863309	4366491	98.979	190.007	36.1	59.1	6821427	5888703	25394	6796033	0.00372268	6772110	23923	919260	13464	932724	932724	11316134
D20003621a_PE400	NC_000962	1	4411532	6727512	4378959	99.2616	218.736	36.4	58.9	8561592	6761662	34150	8527442	0.00398874	8502564	24878	1785240	14690	1799930	1799930	8650633
D20003395a_PE400	NC_000962	1	4411532	5499734	4332313	98.2043	179.082	36.3	59.1	7291912	5537056	37322	7254590	0.00511827	7230540	24050	1740550	14306	1754856	1754856	6248362
D20002229a	NC_000962	1	4411532	6470013	4375397	99.1809	211.48	36.4	59.1	8837947	6505919	35906	8802041	0.00406271	8769220	32821	2311772	20256	2332028	2332028	6779289
D20003739a_PE400	NC_000962	1	4411532	8008019	4370729	99.0751	261.6	36.6	59	10166312	8047485	39466	10126846	0.00388204	10100408	26438	2101436	17391	2118827	2118827	10387414
D20003686a_PE400	NC_000962	1	4411532	9098507	4361926	98.8755	297.039	36.6	59	11707439	9137444	38937	11668502	0.00332583	11633238	35264	2546390	23605	2569995	2569995	11267371
D20003645a_PE400	NC_000962	1	4411532	9016410	4381796	99.3259	294.506	36.6	58.9	12018974	9062044	45634	11973340	0.00379683	11935284	38056	2931100	25830	2956930	2956930	10066525
D20003321a_PE400	NC_000962	1	4411532	6140808	4371859	99.1007	199.096	36.1	59.1	7293333	6163811	23003	7270330	0.00315398	7243326	27004	1114302	15220	1129522	1129522	10529987
D20003317a_PE400	NC_000962	1	4411532	5968190	4411234	99.9932	193.838	36.2	59.1	7340212	5996588	28398	7311814	0.00386883	7290146	21668	1331982	11642	1343624	1343624	8718890
D20003747a_PE400	NC_000962	1	4411532	6536158	4369460	99.0463	213.502	36.6	59	8254460	6572455	36297	8218163	0.00439726	8197732	20431	1669958	12047	1682005	1682005	8642030
19130436_FDSW210132447-1r	NC_000962	1	4411532	1795306	4378566	99.2527	58.3094	36.2	59	9877418	9358997	7563691	2313727	0.765756	2227372	86355	477606	40815	518421	518421	2210632
D20003286a_PE400	NC_000962	1	4411532	7543786	4397400	99.6797	246.283	36.5	59.3	10806131	7597891	54105	10752026	0.00500688	10725906	26120	3190966	17274	3208240	3208240	7119398
64_PE400	NC_000962	1	4411532	4508177	4407919	99.9181	148.28	36.5	59.4	14513405	13501849	8993672	5519733	0.61968	5492264	27469	996440	15116	1011556	1011556	6622074
D20003743a_PE400	NC_000962	1	4411532	8091394	4401780	99.7789	264.286	36.6	59.2	10306623	8131180	39786	10266837	0.00386024	10243880	22957	2161018	14425	2175443	2175443	10364551
D20003357a_PE400	NC_000962	1	4411532	6323525	4318713	97.896	205.37	36.2	59.2	7370892	6357364	33839	7337053	0.0045909	7313468	23585	999494	14034	1013528	1013528	12129569
D20003310a_PE400	NC_000962	1	4411532	7692123	4386771	99.4387	249.755	36.2	59.4	9384551	7735568	43445	9341106	0.00462942	9322538	18568	1637844	11139	1648983	1648983	11661782
D20003666a_PE400	NC_000962	1	4411532	7571201	4379943	99.2839	247.269	36.6	58.9	9637803	7605458	34257	9603546	0.00355444	9574384	29162	2014526	17819	2032345	2032345	9716965
D20003305a_PE400	NC_000962	1	4411532	7297628	4379549	99.275	237.299	36.2	59.1	8977841	7336497	38869	8938972	0.00432944	8905180	33792	1620676	20668	1641344	1641344	10698695
D20003742a_PE400	NC_000962	1	4411532	8848861	4371353	99.0892	289.157	36.6	59.2	11432549	8892074	43213	11389336	0.00377982	11365982	23354	2525028	15447	2540475	2540475	10816250
D20003553a_PE400	NC_000962	1	4411532	6328726	4371313	99.0883	205.783	36.4	59	8044530	6361421	32695	8011835	0.00406425	7992518	19317	1671790	11319	1683109	1683109	8168125
D20002298a	NC_000962	1	4411532	7323767	4378935	99.2611	239.562	36.5	59	10707273	7362688	38921	10668352	0.00363501	10626352	42000	3315898	28687	3344585	3344585	6630823
D20003231a_PE400	NC_000962	1	4411532	5919828	4350447	98.6153	191.885	36.2	59	7028597	5948685	28857	6999740	0.00410566	6963616	36124	1057494	22418	1079912	1079912	10271254
D20003659a_PE400	NC_000962	1	4411532	9799512	4380804	99.3035	320.008	36.6	58.9	12647376	9844533	45021	12602355	0.00355971	12562862	39493	2775562	27281	2802843	2802843	12034038
D20002239a	NC_000962	1	4411532	6733205	4379778	99.2802	220.225	36.5	59	9253696	6768167	34962	9218734	0.00377817	9181856	36878	2461826	23703	2485529	2485529	6950718
D20002227a	NC_000962	1	4411532	5919093	4409571	99.9555	193.652	36.4	59.1	8070741	5951606	32513	8038228	0.0040285	8018034	20194	2107464	11671	2119135	2119135	6221454
D20003334a_PE400	NC_000962	1	4411532	6711924	4398397	99.7023	217.104	36	59.5	7835532	6747744	35820	7799712	0.00457148	7780012	19700	1076540	11248	1087788	1087788	12727272
D20002287a	NC_000962	1	4411532	7933105	4405851	99.8712	259.466	36.5	59.2	11637647	7975917	42812	11594835	0.00367875	11567372	27463	3643472	18258	3661730	3661730	7130305
201717103201_FDSW210172271-1r	NC_000962	1	4411532	5655230	4396367	99.6562	183.671	36.2	59.3	7444553	5688119	32889	7411664	0.00441786	7391106	20558	1744038	12396	1756434	1756434	6543184
D20003264a_PE400	NC_000962	1	4411532	8007880	4377438	99.2272	260.599	36.3	59	9829853	8055254	47374	9782479	0.0048194	9745120	37359	1750696	23903	1774599	1774599	11883252
D20003406a_PE400	NC_000962	1	4411532	6403341	4346324	98.5219	207.605	36.1	59.1	7403455	6431800	28459	7374996	0.00384402	7349778	25218	956838	14817	971655	971655	12860432
D20003463a	NC_000962	1	4411532	6293178	4381250	99.3136	213.863	35.8	59.1	7387518	6322055	29045	7358473	0.00393163	7301586	56887	1031216	32895	1064111	1064111	11676867
19071031_FDSW210132437-1r	NC_000962	1	4411532	8386753	4378726	99.2564	272.719	36.3	59.2	10792887	8425842	39089	10753798	0.00362174	10710108	43690	2339104	27941	2367045	2367045	10400775
D20003277a_PE400	NC_000962	1	4411532	7354666	4369413	99.0453	239.307	36.3	59.1	9006170	7408806	54140	8952030	0.00601143	8916280	35750	1575216	22148	1597364	1597364	11082840
D20002321a	NC_000962	1	4411532	7097713	4380854	99.3046	232.02	36.5	59	10062063	7136137	38424	10023639	0.0038187	9987134	36505	2902160	23766	2925926	2925926	6831396
D20003637a_PE400	NC_000962	1	4411532	6270969	4379418	99.272	203.816	36.4	59	7802194	6307578	36609	7765585	0.00469214	7744458	21127	1483094	11522	1494616	1494616	8773277
D20003583a_PE400	NC_000962	1	4411532	6249207	4361268	98.8606	203.271	36.4	59.1	7701730	6278335	29128	7672602	0.00378201	7655270	17332	1413594	9801	1423395	1423395	9044649
D20003679a_PE400	NC_000962	1	4411532	7565363	4406650	99.8893	247.138	36.6	59.2	9759400	7617820	52457	9706943	0.00537502	9686116	20827	2128658	12922	2141580	2141580	9337151
190610466_FDSW210132408-1r	NC_000962	1	4411532	7310813	4374238	99.1546	237.576	36.2	59.1	9342411	7344342	33529	9308882	0.0035889	9267882	41000	1972940	25129	1998069	1998069	9277241
D20003417a_PE400	NC_000962	1	4411532	5598110	4377369	99.2256	181.83	36.2	59.4	6457221	5624423	26313	6430908	0.00407497	6419474	11434	826944	5854	832798	832798	11363804
D20003699a_PE400	NC_000962	1	4411532	9917020	4381440	99.3179	323.775	36.6	58.9	13007916	9963685	46665	12961251	0.00358743	12927412	33839	3020720	23511	3044231	3044231	11580064
D20003701a_PE400	NC_000962	1	4411532	8626336	4378432	99.2497	281.657	36.6	59	11095179	8666531	40195	11054984	0.00362274	11022190	32794	2406674	21974	2428648	2428648	10706953
D20003663a_PE400	NC_000962	1	4411532	8836812	4381156	99.3114	288.584	36.6	58.9	11781572	8878156	41344	11740228	0.00350921	11704298	35930	2879276	24140	2903416	2903416	9851236
D20003284a_PE400	NC_000962	1	4411532	9062954	4377728	99.2337	294.814	36.3	59.1	11361907	9111427	48473	11313434	0.00426627	11277256	36178	2226546	23934	2250480	2250480	12330663
D20003580a_PE400	NC_000962	1	4411532	6926046	4372831	99.1227	225.149	36.4	59	8892076	6959600	33554	8858522	0.00377347	8839826	18696	1921262	11214	1932476	1932476	8634195
D20003441a_PE400	NC_000962	1	4411532	6071257	4362726	98.8937	196.898	36.1	59.2	7136553	6099510	28253	7108300	0.00395891	7083694	24606	1022900	14143	1037043	1037043	11052384
D20003214a_PE400	NC_000962	1	4411532	6588754	4347118	98.5399	214.126	36.2	59.1	8780668	6625972	37218	8743450	0.00423863	8715838	27612	2137098	17598	2154696	2154696	7365243
D20003409a_PE400	NC_000962	1	4411532	5688911	4363642	98.9144	184.532	36.1	59.3	6547487	5715921	27010	6520477	0.00412525	6505824	14653	823838	7728	831566	831566	11735196
D20003672a_PE400	NC_000962	1	4411532	8409347	4378502	99.2513	274.655	36.6	59	10853357	8449092	39745	10813612	0.003662	10780926	32686	2383110	21155	2404265	2404265	10320729
1917102880_FDSW210132449-1r	NC_000962	1	4411532	7486593	4377630	99.2315	243.014	36.2	59.1	9468891	7521348	34755	9434136	0.00367044	9394510	39626	1923548	23995	1947543	1947543	9844618
D20003587a_PE400	NC_000962	1	4411532	6831783	4363787	98.9177	222.305	36.4	58.9	8539387	6863874	32091	8507296	0.003758	8486000	21296	1662570	12943	1675513	1675513	9362366
D20003465a_PE400	NC_000962	1	4411532	6741909	4393244	99.5855	218.684	36.1	59.4	7924435	6762409	20500	7903935	0.00258694	7886886	17049	1152582	9444	1162026	1162026	12142827
D20003734a_PE400	NC_000962	1	4411532	8495872	4363738	98.9166	277.615	36.6	59	10820172	8538606	42734	10777438	0.00394948	10752002	25436	2264764	16802	2281566	2281566	10898168
D20003201a	NC_000962	1	4411532	6852720	4349583	98.5957	232.889	35.8	59.1	8071893	6885543	33011	8038882	0.00408962	7976798	62084	1145418	39696	1185114	1185114	12523810
D20002294a	NC_000962	1	4411532	3372547	4379061	99.264	110.167	36.5	58.8	11314606	9696050	6323503	4991103	0.55888	4764448	226655	1468826	149730	1618556	1618556	3020246
D20003640a_PE400	NC_000962	1	4411532	8125000	4369822	99.0545	265.109	36.6	59	10502953	8164517	39517	10463436	0.00376247	10433542	29894	2319260	19176	2338436	2338436	9921874
D20003754a_PE400	NC_000962	1	4411532	8473760	4372934	99.1251	276.811	36.6	59	10891415	8510906	37146	10854269	0.00341058	10824918	29351	2360718	19791	2380509	2380509	10530558
D20003288a_PE400	NC_000962	1	4411532	8544933	4381362	99.3161	278.121	36.3	59.1	10490534	8592460	47527	10443007	0.00453047	10406816	36191	1874580	23494	1898074	1898074	12651240
D20003308a_PE400	NC_000962	1	4411532	8476615	4367411	98.9999	275.813	36.3	59.2	10713802	8529490	52875	10660927	0.00493522	10621216	39711	2157820	26492	2184312	2184312	11232257
D20003183a_PE400	NC_000962	1	4411532	8976793	4371654	99.0961	293.077	36.6	58.9	11863726	9027389	50596	11813130	0.00426476	11764202	48928	2801274	35063	2836337	2836337	10300902
D20003653a_PE400	NC_000962	1	4411532	9013126	4379956	99.2842	294.273	36.6	59	11688087	9054397	41271	11646816	0.00353103	11613700	33116	2611658	22032	2633690	2633690	10892718
D20003649a_PE400	NC_000962	1	4411532	9671869	4365142	98.9484	315.832	36.6	59.1	12515210	9714772	42903	12472307	0.00342807	12438246	34061	2777688	22750	2800438	2800438	11763316
D20003499a_PE400	NC_000962	1	4411532	7046226	4374725	99.1657	229.117	36.4	59	8695648	7075371	29145	8666503	0.00335168	8644682	21821	1607596	12681	1620277	1620277	10130969
D20003773a_PE400	NC_000962	1	4411532	8387295	4371119	99.0839	274.096	36.6	59	11032647	8428754	41459	10991188	0.00375785	10962014	29174	2584576	19317	2603893	2603893	9713806
D20003674a_PE400	NC_000962	1	4411532	8750272	4374760	99.1665	285.784	36.6	58.9	11195176	8791246	40974	11154202	0.00365997	11118822	35380	2380554	23376	2403930	2403930	11055036
D20003420a_PE400	NC_000962	1	4411532	5661261	4342861	98.4434	183.666	36.1	59.2	6624361	5683423	22162	6602199	0.00334553	6579852	22347	928824	12114	940938	940938	10528439
D20003685a_PE400	NC_000962	1	4411532	9101667	4382305	99.3375	297.118	36.6	59	11698408	9142413	40746	11657662	0.00348304	11625058	32604	2534338	21657	2555995	2555995	11313578
D20003602a_PE400	NC_000962	1	4411532	6812407	4392829	99.576	221.347	36.4	59.2	8491207	6845286	32879	8458328	0.00387212	8445586	12742	1638704	7217	1645921	1645921	9423218
D20003177a_PE400	NC_000962	1	4411532	8296245	4399343	99.7237	270.742	36.6	59.1	10769576	8346516	50271	10719305	0.00466787	10688348	30957	2402336	20724	2423060	2423060	10030947
D20003311a_PE400	NC_000962	1	4411532	7985600	4374591	99.1626	259.983	36.3	59.1	9856154	8027906	42306	9813848	0.00429234	9780106	33742	1806984	21264	1828248	1828248	11547578
D20003520a_PE400	NC_000962	1	4411532	7706017	4376035	99.1954	250.291	36.4	59	9723151	7745096	39079	9684072	0.00401917	9662102	21970	1964218	13837	1978055	1978055	10210337
D20003627a_PE400	NC_000962	1	4411532	7031474	4406485	99.8856	228.561	36.3	59.2	9019929	7066535	35061	8984868	0.00388706	8967376	17492	1943184	10210	1953394	1953394	8789774
D20002217a	NC_000962	1	4411532	7030701	4376493	99.2057	229.791	36.4	58.9	9716433	7067764	37063	9679370	0.00381447	9641388	37982	2624134	24535	2648669	2648669	7163126
D20002223a	NC_000962	1	4411532	6672528	4375876	99.1918	218.306	36.5	58.9	9163460	6704544	32016	9131444	0.00349388	9095866	35578	2436036	22880	2458916	2458916	6895249
D20003720a_PE400	NC_000962	1	4411532	9115538	4378945	99.2613	297.785	36.6	59	11968054	9159360	43822	11924232	0.00366158	11892378	31854	2786682	22012	2808694	2808694	10616931
D20003243a_PE400	NC_000962	1	4411532	7120089	4344788	98.4871	230.944	36.2	59.1	8400232	7154826	34737	8365495	0.00413524	8331562	33933	1223278	22128	1245406	1245406	12760726
D20003657a_PE400	NC_000962	1	4411532	9512385	4380146	99.2885	310.626	36.6	58.9	12604722	9557104	44719	12560003	0.0035478	12520430	39573	3020148	27470	3047618	3047618	10792740
60_PE400	NC_000962	1	4411532	6436506	4397159	99.6742	210.688	36.3	59.1	7525510	6455268	18762	7506748	0.00249312	7472674	34074	1050488	19754	1070242	1070242	12012223
D20003236a_PE400	NC_000962	1	4411532	7192744	4373851	99.1459	234.84	36.5	58.9	10379296	7306648	113904	10265392	0.0109742	10225048	40344	3045204	27444	3072648	3072648	6777667
D20003423a_PE400	NC_000962	1	4411532	6478003	4359522	98.821	210.163	36.1	59.4	7563692	6510992	32989	7530703	0.00436149	7514604	16099	1043612	9088	1052700	1052700	12243570
D20003251a_PE400	NC_000962	1	4411532	5763260	4362453	98.8875	187.002	36.2	59.1	6726424	5787199	23939	6702485	0.00355895	6678326	24159	925668	13557	939225	939225	10904501
1917102566_FDSW210132433-1r	NC_000962	1	4411532	7836705	4402213	99.7888	254.677	36.2	59.1	10134845	7874301	37596	10097249	0.00370958	10053434	43815	2232638	27906	2260544	2260544	9571262
D20003449a_PE400	NC_000962	1	4411532	5512254	4374903	99.1697	178.917	36.2	59.1	6420751	5536934	24680	6396071	0.00384379	6373738	22333	872166	11651	883817	883817	10556261
D20003427a_PE400	NC_000962	1	4411532	5976652	4378554	99.2525	193.706	36.1	59.1	6885138	6001999	25347	6859791	0.00368141	6830908	28883	867456	15683	883139	883139	12283378
D20003452a_PE400	NC_000962	1	4411532	5358406	4397736	99.6873	173.644	36.1	59.4	6188432	5382601	24195	6164237	0.00390971	6151262	12975	799708	6123	805831	805831	10779587
D20003307a_PE400	NC_000962	1	4411532	7101160	4376074	99.1962	231.035	36.3	59.2	8696239	7140166	39006	8657233	0.00448539	8627852	29381	1538708	17365	1556073	1556073	10609194
D20003471a_PE400	NC_000962	1	4411532	6132736	4371371	99.0896	199.108	36.2	59.2	7299792	6159430	26694	7273098	0.00365682	7247510	25588	1126114	14248	1140362	1140362	10418891
D20003291a_PE400	NC_000962	1	4411532	7048969	4401219	99.7662	229.373	36.3	59.4	8583649	7090575	41606	8542043	0.00484712	8521764	20279	1481514	11560	1493074	1493074	10788663
D20003356a_PE400	NC_000962	1	4411532	5678937	4339394	98.3648	184.379	36.2	59.3	6707748	5815806	136869	6570879	0.0204046	6556012	14867	883924	8018	891942	891942	11037224
D20003467a	NC_000962	1	4411532	8274146	4381304	99.3148	281.056	36.4	58.9	12020389	8317148	43194	11977195	0.00359339	11913648	63547	3653560	45632	3699192	3699192	7604001
201717103201_FDSW210132409-1r	NC_000962	1	4411532	7671672	4397963	99.6924	249.392	36.3	59.2	9860494	7707787	36115	9824379	0.0036626	9790488	33891	2130526	22181	2152707	2152707	9548664
D20003729a_PE400	NC_000962	1	4411532	10335715	4387316	99.4511	337.661	36.6	59	13515295	10385558	49843	13465452	0.0036879	13427384	38068	3101952	27785	3129737	3129737	12194086
D20003331a_PE400	NC_000962	1	4411532	6181912	4378707	99.2559	200.542	36.2	59.1	7379077	6208909	26997	7352080	0.00365859	7327656	24424	1156772	13396	1170168	1170168	10347955
D20002290a	NC_000962	1	4411532	7961612	4380075	99.2869	260.358	36.5	59	11619783	7999068	37456	11582327	0.00322347	11536984	45343	3588808	31907	3620715	3620715	7228488
D20003205a_PE400	NC_000962	1	4411532	7422984	4341430	98.4109	241.247	36.2	59.2	8578570	7457747	34763	8543807	0.00405231	8513342	30465	1101468	19355	1120823	1120823	14998290
D20003581a_PE400	NC_000962	1	4411532	6590972	4372518	99.1156	214.184	36.4	59.1	8224944	6623267	32295	8192649	0.00392647	8175004	17645	1591422	10255	1601677	1601677	9086587
D20003341a_PE400	NC_000962	1	4411532	6273148	4406450	99.8848	203.597	36.2	59.5	7629064	6308960	35812	7593252	0.00469415	7578962	14290	1312110	7994	1320104	1320104	9640912
89_PE400	NC_000962	1	4411532	8661117	4397570	99.6835	284.882	36.5	59.5	10659126	8707861	46744	10612382	0.00438535	10579880	32502	1929654	21611	1951265	1951265	12678942
D20002170a	NC_000962	1	4411532	6963308	4379111	99.2651	227.727	36.4	59	9542549	7002441	39133	9503416	0.0041009	9466422	36994	2516622	23486	2540108	2540108	7242378
D20003512a_PE400	NC_000962	1	4411532	7183341	4368263	99.0192	233.424	36.3	59.2	8953971	7220007	36666	8917305	0.00409494	8894892	22413	1720254	13710	1733964	1733964	9962233
153_PE400	NC_000962	1	4411532	6740245	4377961	99.239	220.993	36.4	59.1	7943117	6773198	32953	7910164	0.00414862	7867254	42910	1144986	24933	1169919	1169919	12168318
D20003481a	NC_000962	1	4411532	6546186	4378969	99.2619	222.428	35.9	59.2	7987802	6580129	34146	7953656	0.00427477	7892118	61538	1368654	37159	1405813	1405813	10019795
D20003413a_PE400	NC_000962	1	4411532	6989924	4361241	98.86	227.003	36.2	59.4	8149014	7023928	34004	8115010	0.00417277	8097812	17198	1115118	9968	1125086	1125086	13318141
D20003218a_PE400	NC_000962	1	4411532	4910111	4327166	98.0876	159.672	36.2	59.1	6431204	4937657	27546	6403658	0.00428318	6381088	22570	1480398	13149	1493547	1493547	5765562
D20002171a	NC_000962	1	4411532	6816838	4371578	99.0943	222.787	36.4	58.9	9605412	6855180	38342	9567070	0.00399171	9520044	47026	2717810	32422	2750232	2750232	6660343
D20003563a_PE400	NC_000962	1	4411532	6212608	4366029	98.9685	202.021	36.4	59.1	7724553	6236378	23770	7700783	0.0030772	7681900	18883	1477470	10705	1488175	1488175	8659045
D20002306a	NC_000962	1	4411532	7425358	4386698	99.4371	242.644	36.5	59.3	10589873	7496425	71067	10518806	0.00671085	10476300	42506	3065358	28090	3093448	3093448	7103257
D20002212a	NC_000962	1	4411532	6353012	4378365	99.2482	207.669	36.4	59.1	8742898	6385321	32309	8710589	0.00369546	8675090	35499	2335082	22495	2357577	2357577	6535116
D20003361a_PE400	NC_000962	1	4411532	6436731	4326775	98.0787	209.299	36.2	59	8628868	6474356	37625	8591243	0.00436036	8561596	29647	2135188	19324	2154512	2154512	7086746
D20003436a_PE400	NC_000962	1	4411532	6206650	4352773	98.6681	201.33	36.1	59.1	7240643	6234171	27521	7213122	0.00380091	7189432	23690	992828	13644	1006472	1006472	11787272
D20003638a_PE400	NC_000962	1	4411532	6219507	4373922	99.1475	202.052	36.4	59.1	7776027	6248642	29135	7746892	0.00374677	7728682	18210	1517494	9891	1527385	1527385	8505295
D20003252a_PE400	NC_000962	1	4411532	5675401	4349438	98.5925	184.157	36.1	59.2	6537954	5700259	24858	6513096	0.00380211	6491082	22014	826012	11683	837695	837695	11645785
D20003415a_PE400	NC_000962	1	4411532	6256130	4368563	99.026	202.867	36.1	59.1	7302200	6283076	26946	7275254	0.00369012	7252100	23154	1005986	13138	1019124	1019124	11831093
D20003319a_PE400	NC_000962	1	4411532	6127229	4372179	99.108	198.828	36.2	59.2	7418639	6159398	32169	7386470	0.00433624	7360704	25766	1244944	14297	1259241	1259241	9615112
D20003628a_PE400	NC_000962	1	4411532	6180299	4407031	99.898	200.799	36.3	59.2	7731403	6209466	29167	7702236	0.00377254	7688508	13728	1514440	7497	1521937	1521937	8429667
D20003267a_PE400	NC_000962	1	4411532	7101408	4370767	99.0759	231.209	36.3	59.1	8673411	7138387	36979	8636432	0.00426349	8606516	29916	1516838	18186	1535024	1535024	10727260
D20003751a_PE400	NC_000962	1	4411532	7183306	4364762	98.9398	234.704	36.6	59.1	9133338	7219092	35786	9097552	0.00391817	9073666	23886	1899510	14736	1914246	1914246	9263968
D20003675a_PE400	NC_000962	1	4411532	9828137	4399358	99.724	320.989	36.6	59.3	13035121	9886927	58790	12976331	0.00451012	12946332	29999	3127264	20930	3148194	3148194	11140913
D20003238a_PE400	NC_000962	1	4411532	6127148	4364498	98.9338	198.616	36.1	59.2	7360099	6155774	28626	7331473	0.00388935	7306324	25149	1189690	14635	1204325	1204325	9963713
D20003330a_PE400	NC_000962	1	4411532	6057516	4378564	99.2527	196.665	36.2	59.1	7330782	6089534	32018	7298764	0.00436761	7270546	28218	1225294	15954	1241248	1241248	9536092
D20002313a	NC_000962	1	4411532	6905509	4376345	99.2024	225.773	36.5	59	9634569	6937773	32264	9602305	0.00334877	9566210	36095	2673160	23636	2696796	2696796	6876149
D20003247a_PE400	NC_000962	1	4411532	6193258	4395798	99.6433	200.798	36.1	59.4	7348112	6222347	29089	7319023	0.0039587	7302090	16933	1116292	9473	1125765	1125765	10690594
D20003396a_PE400	NC_000962	1	4411532	5045301	4357858	98.7833	164.002	36.2	59.3	6696876	5084794	39493	6657383	0.00589723	6641212	16171	1602922	9160	1612082	1612082	5720701
D20002208a	NC_000962	1	4411532	6679089	4377410	99.2265	218.298	36.4	59.1	9034799	6711344	32255	9002544	0.00357008	8964482	38062	2299366	24089	2323455	2323455	7168864
D20003394a_PE400	NC_000962	1	4411532	6699602	4334434	98.2524	218.094	36.3	59	8865759	6755936	56334	8809425	0.00635411	8778980	30445	2089886	19937	2109823	2109823	7689452
D20003184a_PE400	NC_000962	1	4411532	8633492	4369757	99.0531	281.895	36.6	59.1	11212984	8685988	52496	11160488	0.00468172	11124912	35576	2502810	24186	2526996	2526996	10428951
D20003365a_PE400	NC_000962	1	4411532	5375826	4355681	98.734	174.687	36.2	59.1	7199894	5406830	31004	7168890	0.00430617	7144534	24356	1778764	14300	1793064	1793064	5926069
D20003665a_PE400	NC_000962	1	4411532	7049353	4377543	99.2295	230.15	36.6	58.9	9114670	7082417	33064	9081606	0.00362756	9052474	29132	2014212	18041	2032253	2032253	8598618
D20002200a	NC_000962	1	4411532	5883623	4378830	99.2587	192.354	36.4	59	7978345	5912939	29316	7949029	0.00367445	7918564	30465	2047282	18124	2065406	2065406	6270792
D20003279a_PE400	NC_000962	1	4411532	1009328	4372145	99.1072	32.6889	36.2	58.5	8243400	7935983	6926655	1316745	0.840267	1072430	244315	182686	124731	307417	307417	1389549
D20002311a	NC_000962	1	4411532	7454115	4380653	99.3	243.717	36.5	59	10648343	7494726	40611	10607732	0.00381383	10567618	40114	3127234	26383	3153617	3153617	7062259
2017201355_FDSW210132418-1r	NC_000962	1	4411532	7369233	4392347	99.5651	239.172	36.2	59.2	9446591	7405262	36029	9410562	0.00381397	9375948	34614	2019454	21875	2041329	2041329	9256393
162210125_FDSW210132453-1r	NC_000962	1	4411532	7576451	4405896	99.8722	246.017	36.2	59.4	9788072	7612172	35721	9752351	0.00364944	9721246	31105	2156260	19640	2175900	2175900	9268330
D20003576a_PE400	NC_000962	1	4411532	7216301	4377482	99.2282	234.624	36.2	59.1	8453068	7251033	34732	8418336	0.0041088	8379006	39330	1177400	24635	1202035	1202035	13475454
D20003539a_PE400	NC_000962	1	4411532	6534630	4366351	98.9758	212.388	36.3	59	8066493	6563706	29076	8037417	0.00360454	8018944	18473	1492280	10507	1502787	1502787	9390037
D20002234a	NC_000962	1	4411532	6786922	4382173	99.3345	221.945	36.4	59	9514402	6819881	32959	9481443	0.00346412	9446754	34689	2671336	23185	2694521	2694521	6689204
D20003332a_PE400	NC_000962	1	4411532	6133622	4379227	99.2677	198.976	36.2	59.1	7166860	6161121	27499	7139361	0.00383697	7112468	26893	990916	14823	1005739	1005739	11547543
D20003303a_PE400	NC_000962	1	4411532	7354940	4392350	99.5652	239.191	36.3	59.2	8980128	7418127	63187	8916941	0.00703631	8872968	43973	1535712	26289	1562001	1562001	11290513
D20003462a_PE400	NC_000962	1	4411532	7412671	4373524	99.1384	240.419	36.2	59.3	8751904	7443293	30622	8721282	0.0034989	8695634	25648	1293652	14959	1308611	1308611	13124141
D20003622a_PE400	NC_000962	1	4411532	1864190	4378913	99.2606	60.4124	36.4	58.8	6937490	6366584	4502394	2435096	0.648995	2129478	305618	414882	156024	570906	570906	2364692
D20002176a	NC_000962	1	4411532	6652589	4372928	99.1249	217.468	36.4	59	9382694	6698113	45524	9337170	0.00485191	9294666	42504	2656144	28437	2684581	2684581	6494361
D20003194a_PE400	NC_000962	1	4411532	8511310	4364130	98.9255	277.996	36.6	59.1	11204202	8558943	47633	11156569	0.00425135	11126590	29979	2624826	20433	2645259	2645259	9853085
D20003219a_PE400	NC_000962	1	4411532	5031345	4307846	97.6497	163.548	36.2	59.1	6752427	5062554	31209	6721218	0.00462189	6696478	24740	1674532	15341	1689873	1689873	5524758
D20002211a	NC_000962	1	4411532	6248843	4382732	99.3472	204.328	36.4	59.4	8523234	6303341	54498	8468736	0.00639405	8438464	30272	2201764	18129	2219893	2219893	6607377
D20003274a_PE400	NC_000962	1	4411532	8879769	4379222	99.2676	289.038	36.3	59.1	10998051	8948209	68440	10929611	0.00622292	10887718	41893	2021880	27962	2049842	2049842	12780303
D20003260a_PE400	NC_000962	1	4411532	9652521	4399103	99.7183	314.098	36.3	59	12163894	9707868	55347	12108547	0.00455011	12052336	56211	2415356	40670	2456026	2456026	12950813
D20003517a_PE400	NC_000962	1	4411532	7254678	4366122	98.9707	235.812	36.4	59	9209261	7291124	36446	9172815	0.00395754	9150574	22241	1904208	13929	1918137	1918137	9408328
D20003448a_PE400	NC_000962	1	4411532	5601193	4374380	99.1578	181.584	36.1	59.2	6503771	5626950	25757	6478014	0.00396032	6454432	23582	864630	12191	876821	876821	10943883
D20002202a	NC_000962	1	4411532	6288151	4380716	99.3015	205.44	36.4	59	8486230	6317000	28849	8457381	0.00339951	8418976	38405	2144446	24784	2169230	2169230	6790588
D20003433a_PE400	NC_000962	1	4411532	5472071	4346955	98.5362	177.4	36.1	59.2	6381454	5498036	25965	6355489	0.00406882	6333278	22211	871324	12094	883418	883418	10426758
D20003189a_PE400	NC_000962	1	4411532	8409949	4378676	99.2552	274.541	36.6	59.2	10984058	8464008	54059	10929999	0.00492159	10894436	35563	2496272	23778	2520050	2520050	9991483
D20003244a_PE400	NC_000962	1	4411532	5642117	4345221	98.4969	182.361	36.2	59	6559048	5667235	25118	6533930	0.00382952	6499964	33966	871332	20481	891813	891813	11012677
D20003298a_PE400	NC_000962	1	4411532	7881867	4377292	99.2239	256.506	36.3	59.1	9678445	7926544	44677	9633768	0.00461613	9601074	32694	1731334	20567	1751901	1751901	11657096
190610315_FDSW210132454-1r	NC_000962	1	4411532	7036489	4377066	99.2187	228.428	36.2	59	8949071	7068354	31865	8917206	0.0035607	8877400	39806	1856330	24387	1880717	1880717	9075613
D20003373a_PE400	NC_000962	1	4411532	5434253	4352621	98.6646	176.721	36.2	59	7194545	5482180	47927	7146618	0.00666157	7122070	24548	1697856	14509	1712365	1712365	6227483
D20002192a	NC_000962	1	4411532	6326951	4401324	99.7686	206.798	36.4	59.2	8952771	6362528	35577	8917194	0.00397385	8895046	22148	2576974	13269	2590243	2590243	6107969
20191420010_FDSW210132422-1r	NC_000962	1	4411532	8173205	4381312	99.315	265.614	36.2	59.2	10506755	8211224	38019	10468736	0.00361853	10425514	43222	2268248	27283	2295531	2295531	10170488
D20002193a	NC_000962	1	4411532	7098721	4375849	99.1911	232.131	36.4	59.1	9739094	7140320	41599	9697495	0.00427134	9661414	36081	2576042	22732	2598774	2598774	7364526
D20003297a_PE400	NC_000962	1	4411532	7307510	4402984	99.8062	237.494	36.2	59.4	8909635	7351232	43722	8865913	0.00490727	8844116	21797	1545578	12825	1558403	1558403	11130474
D20003414a_PE400	NC_000962	1	4411532	5956128	4377617	99.2312	193.18	36.2	59.2	6900911	5984346	28218	6872693	0.00408903	6847770	24923	903470	13095	916565	916565	11807185
D20003246a_PE400	NC_000962	1	4411532	5714572	4369551	99.0484	185.216	36.1	59.1	6646732	5741486	26914	6619818	0.00404921	6592158	27660	889264	15982	905246	905246	11091648
D20003673a_PE400	NC_000962	1	4411532	8377602	4392927	99.5783	273.568	36.6	59.1	11185888	8905495	527893	10657995	0.0471928	10605490	52505	2244462	35931	2280393	2280393	10690072
D20003335a_PE400	NC_000962	1	4411532	6925457	4401883	99.7813	224.578	36.2	59.2	8112869	6957812	32355	8080514	0.00398811	8059632	20882	1143306	11751	1155057	1155057	12826224
D20003239a_PE400	NC_000962	1	4411532	7418724	4369382	99.0445	241.143	36.3	59	9953584	7469537	50813	9902771	0.005105	9862578	40193	2456082	27965	2484047	2484047	8178079
D20003333a_PE400	NC_000962	1	4411532	6974576	4394440	99.6126	225.777	36.1	59.4	8235196	7007319	32743	8202453	0.00397598	8183542	18911	1217122	10755	1227877	1227877	12355171
D20003366a_PE400	NC_000962	1	4411532	5086357	4361726	98.871	165.342	36.2	59.3	6914491	5124051	37694	6876797	0.00545145	6862066	14731	1782180	8260	1790440	1790440	5403873
D20003697a_PE400	NC_000962	1	4411532	9378583	4374534	99.1613	306.132	36.6	59.1	11878849	9420912	42329	11836520	0.00356339	11807260	29260	2438712	19225	2457937	2457937	12247202
D20003776a_PE400	NC_000962	1	4411532	7697733	4359276	98.8155	251.579	36.6	59	9896911	7755675	57942	9838969	0.00585455	9810244	28725	2122452	18784	2141236	2141236	9634079
D20003438a_PE400	NC_000962	1	4411532	6285576	4346265	98.5205	204.083	36.2	59.2	7302820	6313476	27900	7274920	0.00382044	7252112	22808	976270	13074	989344	989344	12229929
D20003422a_PE400	NC_000962	1	4411532	5559909	4332786	98.215	180.259	36.1	59.2	6406179	5585299	25390	6380789	0.00396336	6359420	21369	809448	11432	820880	820880	11406622
D20003223a	NC_000962	1	4411532	6213352	4371970	99.1032	211.018	36	59	8239368	6244644	31491	8207877	0.00382202	8145088	62789	1951890	40748	1992638	1992638	7077195
D20003609a_PE400	NC_000962	1	4411532	6060105	4366654	98.9827	197.141	36.4	59.3	7564427	6095599	35494	7528933	0.00469223	7516902	12031	1462106	6722	1468828	1468828	8363091
D20003646a_PE400	NC_000962	1	4411532	9281692	4395022	99.6258	303.11	36.6	59.3	12052692	9329220	47528	12005164	0.00394335	11980484	24680	2706580	16892	2723472	2723472	11175060
91_PE400	NC_000962	1	4411532	10349744	4383682	99.3687	340.544	36.5	59.1	12933373	10398801	49057	12884316	0.00379306	12815552	68764	2484552	50020	2534572	2534572	14312799
D20003386a_PE400	NC_000962	1	4411532	6211304	4333817	98.2384	202.245	36.3	59.1	8227190	6281496	70192	8156998	0.00853171	8129926	27072	1928780	16914	1945694	1945694	7150387
D20003429a_PE400	NC_000962	1	4411532	5993171	4376699	99.2104	194.215	36.1	59.5	6996112	6021346	28175	6967937	0.00402724	6954742	13195	967500	7266	974766	974766	11310105
D20003770a_PE400	NC_000962	1	4411532	7147883	4397094	99.6727	233.559	36.6	59.2	9188633	7185748	37865	9150768	0.00412085	9132958	17810	1992158	10727	2002885	2002885	8882354
D20003745a_PE400	NC_000962	1	4411532	4661809	4388542	99.4789	152.304	36.6	59.1	9145240	7754140	3092331	6052909	0.338136	6029114	23795	1376794	14306	1391100	1391100	5551909
D20003689a_PE400	NC_000962	1	4411532	8911901	4379949	99.2841	291.029	36.6	58.9	11604787	8953408	41507	11563280	0.00357671	11528964	34316	2628390	22989	2651379	2651379	10637428
20190130107_FDSW210172263-1r	NC_000962	1	4411532	6077483	4378077	99.2416	197.166	36.2	59	7985788	6112656	35173	7950615	0.00440445	7910410	40205	1847520	25612	1873132	1873132	7090056
D20003200a_PE400	NC_000962	1	4411532	7544800	4388927	99.4876	245.48	36.2	59.4	8797350	7576771	31971	8765379	0.00363416	8743142	22237	1207138	13441	1220579	1220579	14337913
D20003254a_PE400	NC_000962	1	4411532	5881127	4362585	98.8905	190.743	36.1	59.2	6801333	5909556	28429	6772904	0.00417992	6749698	23206	878816	12961	891777	891777	11808951
D20003204a_PE400	NC_000962	1	4411532	6449303	4352719	98.6668	209.658	36.2	59.1	7411718	6479433	30130	7381588	0.00406518	7356534	25054	917686	14599	932285	932285	13489790
D20002219a	NC_000962	1	4411532	7293981	4381030	99.3086	238.546	36.4	59	9905122	7329590	35609	9869513	0.00359501	9832674	36839	2551942	23590	2575532	2575532	7749778
D20003547a_PE400	NC_000962	1	4411532	6284116	4366399	98.9769	204.25	36.4	59	7770757	6313349	29233	7741524	0.00376192	7721490	20034	1445756	11652	1457408	1457408	8978061
D20003389a_PE400	NC_000962	1	4411532	5159621	4341940	98.4225	167.948	36.3	59.1	6791659	5189612	29991	6761668	0.00441586	6738790	22878	1588932	13115	1602047	1602047	5971061
19193176_FDSW210132426-1r	NC_000962	1	4411532	7214992	4385121	99.4013	233.99	36.1	59.4	9306124	7256427	41435	9264689	0.00445244	9227514	37175	2025494	24203	2049697	2049697	8907491
D20003295a_PE400	NC_000962	1	4411532	7476821	4380939	99.3065	243.186	36.2	59.1	9120719	7522010	45189	9075530	0.00495454	9038968	36562	1575482	23227	1598709	1598709	11409883
D20003360a_PE400	NC_000962	1	4411532	5538651	4330659	98.1668	180.185	36.3	59	7278891	5570690	32039	7246852	0.00440163	7223856	22996	1694360	13841	1708201	1708201	6441631
D20003207a_PE400	NC_000962	1	4411532	7637037	4333309	98.2269	248.209	36.2	59.1	9387203	7682028	44991	9342212	0.0047928	9307792	34420	1681542	23633	1705175	1705175	11277154
D20003694a_PE400	NC_000962	1	4411532	8007859	4383846	99.3724	261.483	36.6	59	10308621	8045991	38132	10270489	0.00369904	10242052	28437	2244680	17950	2262630	2262630	9905216
170730439_FDSW210132458-1r	NC_000962	1	4411532	7599182	4377916	99.238	246.96	36.2	59.2	9790472	7635809	36627	9753845	0.00374109	9715756	38089	2131872	22791	2154663	2154663	9382950
D20003290a_PE400	NC_000962	1	4411532	8161664	4379932	99.2837	265.616	36.3	59.1	10201213	8207600	45936	10155277	0.00450299	10118844	36433	1970522	23091	1993613	1993613	11242581
D20003561a_PE400	NC_000962	1	4411532	7061631	4370856	99.078	229.706	36.4	59	8715278	7096608	34977	8680301	0.0040133	8659450	20851	1605974	12696	1618670	1618670	10180092
D20003687a_PE400	NC_000962	1	4411532	10885395	4390024	99.5125	355.517	36.6	59.4	14583826	10942743	57348	14526478	0.0039323	14501626	24852	3622760	18323	3641083	3641083	11978496
D20003761a_PE400	NC_000962	1	4411532	7415046	4367093	98.9927	242.313	36.6	59	9695698	7449855	34809	9660889	0.00359015	9636468	24421	2230348	15495	2245843	2245843	8731753
D20003282a_PE400	NC_000962	1	4411532	7302259	4405285	99.8584	237.57	36.3	59.3	8885766	7333872	31613	8854153	0.00355771	8830526	23627	1538072	13822	1551894	1551894	11155688
D20002316a	NC_000962	1	4411532	7424088	4380448	99.2954	242.874	36.6	59	10543438	7464687	40599	10502839	0.00385064	10463478	39361	3052574	26177	3078751	3078751	7121378
D20003213a_PE400	NC_000962	1	4411532	9281728	4363923	98.9208	301.535	36.2	59.1	11611583	9387376	105648	11505935	0.0090985	11468654	37281	2198330	25877	2224207	2224207	12978267
D20003721a_PE400	NC_000962	1	4411532	8005045	4377989	99.2397	261.482	36.6	58.9	10597143	8046241	41196	10555947	0.00388746	10528426	27521	2532520	18382	2550902	2550902	9106561
D20002196a	NC_000962	1	4411532	6778225	4400091	99.7407	221.565	36.4	59.2	9336981	6815598	37373	9299608	0.00400269	9270354	29254	2503066	18317	2521383	2521383	6956560
D20002177a	NC_000962	1	4411532	6711112	4394445	99.6127	219.571	36.4	59.3	9153940	6748842	37730	9116210	0.00412172	9095904	20306	2392766	12332	2405098	2405098	7050522
D20003230a_PE400	NC_000962	1	4411532	6088712	4365904	98.9657	197.76	36.2	59.3	7267518	6115425	26713	7240805	0.00367567	7222626	18179	1141628	10465	1152093	1152093	10185194
D20003669a_PE400	NC_000962	1	4411532	8383151	4381778	99.3255	273.777	36.6	59	11127256	8424248	41097	11086159	0.00369336	11050788	35371	2679882	23126	2703008	2703008	9464516
D20003741a_PE400	NC_000962	1	4411532	9568065	4373502	99.1379	312.649	36.6	59	12346626	9614649	46584	12300042	0.00377301	12268058	31984	2709778	22199	2731977	2731977	11755006
D20003312a_PE400	NC_000962	1	4411532	7551609	4379518	99.2743	245.659	36.2	59.2	9123537	7592384	40775	9082762	0.00446921	9053050	29712	1513392	17761	1531153	1531153	11983639
20172110219_FDSW210132444-1r	NC_000962	1	4411532	8575375	4379502	99.2739	278.983	36.3	59.2	11640701	8627780	52405	11588296	0.00450188	11541514	46782	2982186	30735	3012921	3012921	9146577
D20003345a_PE400	NC_000962	1	4411532	6741545	4387796	99.462	218.635	36.1	59.3	8016382	6786872	45327	7971055	0.0056543	7941018	30037	1212542	16968	1229510	1229510	11641320
D20003425a_PE400	NC_000962	1	4411532	6511006	4340400	98.3876	211.517	36.2	59.1	7597976	6540130	29124	7568852	0.00383313	7542310	26542	1042214	15632	1057846	1057846	12357221
D20003765a_PE400	NC_000962	1	4411532	8455798	4369248	99.0415	276.356	36.6	59	10980506	8494404	38606	10941900	0.00351587	10913352	28548	2467224	18878	2486102	2486102	10171158
D20003480a_PE400	NC_000962	1	4411532	5299834	4380387	99.294	172.021	36.2	59.1	6190835	5323518	23684	6167151	0.00382566	6144448	22703	855862	11455	867317	867317	9978335
19171079_FDSW210132417-1r	NC_000962	1	4411532	7083271	4391335	99.5422	230.648	36.4	59.2	9218350	7111533	28262	9190088	0.00306584	9161322	28766	2089204	17613	2106817	2106817	8450005
D20002182a	NC_000962	1	4411532	6661251	4378195	99.2443	217.788	36.4	59	8861545	6695463	34212	8827333	0.00386073	8795408	31925	2146910	19172	2166082	2166082	7473356
D20003623a_PE400	NC_000962	1	4411532	6609150	4379957	99.2843	214.805	36.4	59	8281565	6641805	32655	8248910	0.0039431	8224972	23938	1626020	13740	1639760	1639760	8979694
D20002302a	NC_000962	1	4411532	7851295	4373211	99.1313	256.756	36.5	59.2	11541301	7892841	41546	11499755	0.00359977	11462218	37537	3622884	25576	3648460	3648460	7033495
2017201355_FDSW210172264-1r	NC_000962	1	4411532	7231897	4391999	99.5572	234.739	36.2	59.3	9753188	7273126	41229	9711959	0.00422723	9685300	26659	2463180	16882	2480062	2480062	7826863
D20003497a_PE400	NC_000962	1	4411532	6792425	4379716	99.2788	220.872	36.4	59	8623885	6829217	36792	8587093	0.00426629	8564790	22303	1781562	13106	1794668	1794668	8810379
D20003557a_PE400	NC_000962	1	4411532	6872409	4370276	99.0648	223.415	36.4	59	8569755	6902211	29802	8539953	0.00347758	8520672	19281	1656102	11442	1667544	1667544	9488143
D20003703a_PE400	NC_000962	1	4411532	9000329	4399648	99.7306	293.962	36.6	59.2	11591099	9026840	26511	11564588	0.00228719	11540970	23618	2548598	15661	2564259	2564259	11061320
D20003650a_PE400	NC_000962	1	4411532	9697284	4391829	99.5534	316.473	36.6	59.1	12473128	9763294	66010	12407118	0.00529218	12369688	37430	2684580	25254	2709834	2709834	12102585
D20003326a_PE400	NC_000962	1	4411532	1103558	4373044	99.1276	35.7552	36.2	58.6	5534052	5318598	4215040	1319012	0.761655	1171916	147096	155394	60060	215454	215454	2009553
D20003704a_PE400	NC_000962	1	4411532	7158466	4379617	99.2766	233.5	36.6	59	9013724	7191537	33071	8980653	0.00366896	8956930	23723	1807754	14433	1822187	1822187	9545490
D20003318a_PE400	NC_000962	1	4411532	5675725	4393331	99.5874	184.208	36.2	59.1	7393566	6220780	545055	6848511	0.0737202	6805782	42729	1148856	23930	1172786	1172786	8909849
D20003629a_PE400	NC_000962	1	4411532	7169456	4378241	99.2454	233.091	36.4	58.9	9012634	7202845	33389	8979245	0.00370469	8953034	26211	1794288	15501	1809789	1809789	9620154
191710289_FDSW210132450-1r	NC_000962	1	4411532	7286869	4378319	99.2471	236.896	36.3	59	9251586	7318489	31620	9219966	0.00341779	9180768	39198	1909092	24005	1933097	1933097	9447507
D20003348a_PE400	NC_000962	1	4411532	5766526	4385987	99.4209	186.996	36.1	59.3	6650084	5803451	36925	6613159	0.00555256	6586862	26297	833228	13405	846633	846633	11895008
D20003601a_PE400	NC_000962	1	4411532	6397087	4373612	99.1404	207.866	36.4	58.9	8025861	6428314	31227	7994634	0.0038908	7973538	21096	1584868	12679	1597547	1597547	8650461
D20003656a_PE400	NC_000962	1	4411532	7485493	4379723	99.279	244.457	36.6	59	9631715	7520918	35425	9596290	0.00367795	9567990	28300	2093472	17325	2110797	2110797	9271583
D20003443a_PE400	NC_000962	1	4411532	5300568	4350614	98.6191	171.931	36.1	59.1	6132556	5322306	21738	6110818	0.00354469	6091166	19652	800024	10226	810250	810250	10554996
D20003372a_PE400	NC_000962	1	4411532	5431656	4337762	98.3278	176.718	36.3	59.5	7251334	5490598	58942	7192392	0.00812844	7165394	26998	1743098	17638	1760736	1760736	6113559
191220020_FDSW210132432-1r	NC_000962	1	4411532	6828015	4377103	99.2196	222.075	36.3	59	8657343	6857852	29837	8627506	0.00344644	8591616	35890	1778428	21063	1799491	1799491	8888880
D20003680a_PE400	NC_000962	1	4411532	6070972	4378753	99.257	198.305	36.6	59	7888226	6307090	236118	7652108	0.029933	7631180	20928	1569580	11556	1581136	1581136	7954535
D20003459a_PE400	NC_000962	1	4411532	6162810	4371458	99.0916	200.18	36.2	59.1	7176299	6189806	26996	7149303	0.00376183	7126120	23183	973870	12623	986493	986493	11819117
D20003210a_PE400	NC_000962	1	4411532	8107169	4367001	98.9906	263.786	36.2	59	9993368	8214986	107817	9885551	0.0107889	9846870	38681	1751710	26672	1778382	1778382	12142976
D20003460a	NC_000962	1	4411532	6576533	4378238	99.2453	223.485	35.8	59.1	7753924	6601392	25037	7728887	0.00322895	7667780	61107	1115304	35789	1151093	1151093	11867499
D20003619a_PE400	NC_000962	1	4411532	6376645	4380652	99.3	207.294	36.4	59	7967842	6409571	32926	7934916	0.00413236	7910624	24292	1544606	13665	1558271	1558271	8761976
D20002222a	NC_000962	1	4411532	7227153	4379353	99.2706	236.347	36.4	58.9	10251108	7265861	38708	10212400	0.00377598	10172810	39590	2959136	26111	2985247	2985247	6949348
D20003359a_PE400	NC_000962	1	4411532	5861884	4331205	98.1792	190.206	36.1	59.2	6753067	5889216	27332	6725735	0.00404735	6704156	21579	851718	12133	863851	863851	12049889
D20003604a_PE400	NC_000962	1	4411532	7335956	4394178	99.6066	238.37	36.4	59	9308683	7370104	34148	9274535	0.0036684	9245810	28725	1919928	18651	1938579	1938579	9530103
D20003398a_PE400	NC_000962	1	4411532	4868102	4330507	98.1633	158.202	36.2	59.1	6305634	4895546	27444	6278190	0.0043523	6256954	21236	1398198	11890	1410088	1410088	5912866
D20003302a_PE400	NC_000962	1	4411532	8245794	4379946	99.284	268.349	36.3	59	10294836	8293732	47938	10246898	0.00465651	10207314	39584	1975770	25334	2001104	2001104	11420752
D20003608a_PE400	NC_000962	1	4411532	6890055	4341688	98.4168	223.962	36.4	59	8511998	6921647	31592	8480406	0.00371147	8457166	23240	1575894	14457	1590351	1590351	9888240
D20003684a_PE400	NC_000962	1	4411532	9113686	4381857	99.3273	297.516	36.6	59	11843792	9158050	44364	11799428	0.00374576	11764982	34446	2662424	23318	2685742	2685742	10951733
D20002221a	NC_000962	1	4411532	6790070	4380116	99.2879	222.04	36.4	59	9298845	6825014	34944	9263901	0.00375789	9228640	35261	2451672	22159	2473831	2473831	7066674
D20003702a_PE400	NC_000962	1	4411532	8683951	4380994	99.3078	283.606	36.6	59	10952667	8721947	37996	10914671	0.00346911	10885142	29529	2211682	19038	2230720	2230720	11509889
D20002228a	NC_000962	1	4411532	6802317	4393517	99.5916	222.47	36.4	59.2	9625778	6840765	38448	9587330	0.00399427	9565922	21408	2771676	13337	2785013	2785013	6567604
D20003516a_PE400	NC_000962	1	4411532	6541602	4373500	99.1379	212.783	36.4	59.3	8130544	6574359	32757	8097787	0.00402888	8085758	12029	1549426	6759	1556185	1556185	9153264
D20003593a_PE400	NC_000962	1	4411532	7985178	4375497	99.1832	259.455	36.3	59	9923955	8023835	38657	9885298	0.00389532	9864094	21204	1886674	13446	1900120	1900120	11190541
D20002231a	NC_000962	1	4411532	6290149	4378969	99.2619	205.759	36.4	58.9	8339200	6324530	34381	8304819	0.00412282	8271672	33147	1994312	20358	2014670	2014670	7134433
D20003554a_PE400	NC_000962	1	4411532	6639012	4366474	98.9786	215.71	36.3	59	8217307	6670337	31325	8185982	0.00381208	8163848	22134	1533912	13058	1546970	1546970	9454348
D20003287a_PE400	NC_000962	1	4411532	7533428	4380452	99.2955	245.413	36.3	59	9118235	7581612	48184	9070051	0.00528436	9038538	31513	1517222	19401	1536623	1536623	11908484
D20003607a_PE400	NC_000962	1	4411532	6473282	4341699	98.417	210.28	36.4	59	8138361	6506071	32789	8105572	0.00402894	8084316	21256	1619230	13060	1632290	1632290	8692700
D20003744a_PE400	NC_000962	1	4411532	8786582	4380187	99.2895	286.972	36.6	59	11341155	8827975	41393	11299762	0.0036498	11268662	31100	2492544	20636	2513180	2513180	10779300
D20003418a_PE400	NC_000962	1	4411532	5319949	4348010	98.5601	172.522	36.1	59.1	6148463	5341186	21237	6127226	0.00345403	6105054	22172	795500	11777	807277	807277	10671999
D20003217a_PE400	NC_000962	1	4411532	5496852	4354158	98.6995	178.738	36.2	59.3	7268509	5529062	32210	7236299	0.00443145	7219910	16389	1730036	9411	1739447	1739447	6273949
92_PE400	NC_000962	1	4411532	8617397	4396258	99.6538	283.538	36.5	59.5	10545084	8660564	43167	10501917	0.00409357	10473870	28047	1865926	18594	1884520	1884520	12894982
D20003764a_PE400	NC_000962	1	4411532	9579438	4371575	99.0943	313.081	36.6	59	12624505	9624816	45378	12579127	0.00359444	12544814	34313	2975632	24057	2999689	2999689	11035834
D20003713a_PE400	NC_000962	1	4411532	8753369	4355751	98.7356	285.788	36.6	59.1	11385254	8797348	43979	11341275	0.0038628	11312046	29229	2567954	19952	2587906	2587906	10490737
D20003513a_PE400	NC_000962	1	4411532	7195541	4390886	99.532	234.072	36.4	59.4	9033594	7232385	36844	8996750	0.00407855	8977714	19036	1789166	12043	1801209	1801209	9710048
D20003617a_PE400	NC_000962	1	4411532	6844545	4403920	99.8275	222.478	36.4	59.2	8554026	6878637	34092	8519934	0.00398549	8503072	16862	1666044	9345	1675389	1675389	9380354
D20003387a_PE400	NC_000962	1	4411532	6140749	4352367	98.6589	199.8	36.3	59	8178200	6176133	35384	8142816	0.00432662	8116414	26402	1985788	16279	2002067	2002067	6876924
191940046_FDSW210132457-1r	NC_000962	1	4411532	7291401	4395968	99.6472	236.542	36.2	59.4	9285838	7334080	42679	9243159	0.00459614	9210464	32695	1931194	20564	1951758	1951758	9386176
D20003588a_PE400	NC_000962	1	4411532	6673065	4398821	99.7119	216.798	36.4	59.1	8273934	6705391	32326	8241608	0.00390697	8219756	21852	1556326	12217	1568543	1568543	9434989
D20003338a_PE400	NC_000962	1	4411532	5600583	4406025	99.8752	181.542	36.1	59.3	6500414	5627512	26929	6473485	0.00414266	6456644	16841	864734	8168	872902	872902	10950320
D20003455a_PE400	NC_000962	1	4411532	6139829	4374139	99.1524	199.351	36.2	59.1	7177627	6166406	26577	7151050	0.00370276	7126430	24620	997684	13537	1011221	1011221	11508237
D20002288a	NC_000962	1	4411532	7444682	4373397	99.1356	243.583	36.6	58.9	10383286	7483572	38890	10344396	0.00374544	10309978	34418	2877128	22586	2899714	2899714	7423321
D20003514a_PE400	NC_000962	1	4411532	7252450	4369878	99.0558	235.919	36.4	58.9	8917270	7286223	33773	8883497	0.00378737	8860806	22691	1617116	13931	1631047	1631047	10611239
D20003469a_PE400	NC_000962	1	4411532	5851118	4377694	99.233	189.58	36.1	59.1	6853445	5880234	29116	6824329	0.00424837	6797552	26777	958492	14719	973211	973211	10890167
D20003378a_PE400	NC_000962	1	4411532	5119257	4368381	99.0219	166.608	36.3	59	6678102	5137433	18176	6659926	0.00272173	6636012	23914	1527138	13531	1540669	1540669	6054423
D20002246a	NC_000962	1	4411532	7991664	4382449	99.3408	261.335	36.4	58.9	11157142	8033261	41597	11115545	0.00372828	11070568	44977	3092988	30893	3123881	3123881	7959246
D20003344a_PE400	NC_000962	1	4411532	6014668	4375054	99.1731	195.106	36.2	59.1	7003119	6042810	28142	6974977	0.0040185	6949406	25571	946554	13755	960309	960309	11568649
D20003453a_PE400	NC_000962	1	4411532	6211936	4372233	99.1092	201.382	36.1	59.1	7285806	6238928	26992	7258814	0.00370474	7230818	27996	1031158	15720	1046878	1046878	11440026
D20002314a	NC_000962	1	4411532	7790669	4377544	99.2296	254.879	36.5	58.9	11137015	7833097	42428	11094587	0.00380964	11053658	40929	3276230	27688	3303918	3303918	7372149
D20003509a_PE400	NC_000962	1	4411532	6525780	4360078	98.8336	212.297	36.4	59	8115475	6560198	34418	8081057	0.00424103	8060752	20305	1543322	11955	1555277	1555277	9133944
D20003494a_PE400	NC_000962	1	4411532	7230628	4378751	99.2569	235.124	36.4	58.9	9011864	7272225	41597	8970267	0.0046158	8942744	27523	1723120	16519	1739639	1739639	10058909
D20003262a_PE400	NC_000962	1	4411532	8583902	4372853	99.1232	279.368	36.3	59	10536208	8633496	49594	10486614	0.00470701	10438818	47796	1870086	32626	1902712	1902712	12769970
D20003477a_PE400	NC_000962	1	4411532	5410017	4374063	99.1507	175.542	36.2	59	6299394	5433998	23981	6275413	0.00380687	6252884	22529	853404	11992	865396	865396	10385953
D20003367a_PE400	NC_000962	1	4411532	6986186	4331740	98.1913	227.642	36.3	59.1	9323578	7032776	46590	9276988	0.00499701	9247072	29916	2270710	20092	2290802	2290802	7800102
D20003585a_PE400	NC_000962	1	4411532	6516496	4365939	98.9665	211.946	36.4	59	8110521	6547421	30925	8079596	0.00381295	8059468	20128	1551098	12002	1563100	1563100	9077784
D20003641a_PE400	NC_000962	1	4411532	8561491	4401821	99.7799	279.466	36.6	59.1	11067667	8602610	41119	11026548	0.00371524	11003444	23104	2449886	15171	2465057	2465057	10443767
D20003523a_PE400	NC_000962	1	4411532	7149536	4361712	98.8707	232.369	36.4	58.9	9185487	7183373	33837	9151650	0.00368375	9128910	22740	1988062	14052	2002114	2002114	8895443
D20003596a_PE400	NC_000962	1	4411532	6928607	4360670	98.8471	225.334	36.4	59	8601089	6965531	36924	8564165	0.00429294	8544036	20129	1623462	12096	1635558	1635558	9767147
D20003353a_PE400	NC_000962	1	4411532	5671725	4382428	99.3403	184.017	36.1	59.3	6641753	5698801	27076	6614677	0.00407663	6600936	13741	935736	7216	942952	942952	10512877
D20003198a_PE400	NC_000962	1	4411532	8681023	4404964	99.8511	283.474	36.6	59.2	11559774	8740356	59333	11500441	0.00513271	11475598	24843	2802764	16654	2819418	2819418	9743767
D20003525a_PE400	NC_000962	1	4411532	7753556	4377340	99.2249	252.157	36.4	59.1	9711209	7791570	38014	9673195	0.00391445	9651102	22093	1905930	13709	1919639	1919639	10549730
D20002312a	NC_000962	1	4411532	7032136	4379201	99.2671	230.004	36.5	59	9745748	7071254	39118	9706630	0.00401385	9671516	35114	2651780	22714	2674494	2674494	7119608
D20003708a_PE400	NC_000962	1	4411532	9801202	4376146	99.1979	320.108	36.6	59	12790842	9846975	45773	12745069	0.00357858	12713754	31315	2921822	22045	2943867	2943867	11618463
D20003503a_PE400	NC_000962	1	4411532	7336383	4380335	99.2928	238.258	36.4	58.9	9102050	7373865	37482	9064568	0.00411797	9039166	25402	1712930	15255	1728185	1728185	10365339
D20003278a_PE400	NC_000962	1	4411532	8337608	4378726	99.2564	271.167	36.3	59.1	10466120	8413148	75540	10390580	0.00721757	10349668	40912	2025756	27216	2052972	2052972	11431229
D20003489a_PE400	NC_000962	1	4411532	6598323	4376120	99.1973	214.501	36.4	59	8105275	6628652	30329	8074946	0.00374188	8052948	21998	1464274	12349	1476623	1476623	9684705
D20003611a_PE400	NC_000962	1	4411532	7551919	4361290	98.8611	245.525	36.4	58.9	9639687	7588192	36273	9603414	0.00376288	9579912	23502	2036410	15085	2051495	2051495	9606016
D20002243a	NC_000962	1	4411532	7166926	4381990	99.3303	234.252	36.4	59	9872146	7209076	42150	9829996	0.00426959	9789904	40092	2637006	26064	2663070	2663070	7368482
D20003498a_PE400	NC_000962	1	4411532	6721067	4396507	99.6594	218.548	36.4	59.3	8228961	6760239	39172	8189789	0.00476026	8172654	17135	1459052	9670	1468722	1468722	10037437
D20003569a_PE400	NC_000962	1	4411532	6669184	4395889	99.6454	216.858	36.3	59.4	8301618	6701834	32650	8268968	0.00393297	8258816	10152	1593732	6052	1599784	1599784	9273441
1918190199_FDSW210132451-1r	NC_000962	1	4411532	7663133	4407264	99.9033	248.928	36.2	59.3	9876531	7698743	35610	9840921	0.00360552	9807546	33375	2156586	21202	2177788	2177788	9447736
53_PE400	NC_000962	1	4411532	8797699	4373263	99.1325	289.487	36.5	59.3	10875417	8821273	23574	10851843	0.00216764	10812272	39571	2027750	26394	2054144	2054144	12548346
18201117_FDSW210132414-1r	NC_000962	1	4411532	7208915	4374127	99.1521	234.18	36.2	59.1	9259155	7253507	44592	9214563	0.00481599	9174948	39615	1981820	23828	2005648	2005648	9027346
D20003568a_PE400	NC_000962	1	4411532	6724443	4369838	99.0549	218.658	36.4	58.9	8598278	6760134	35691	8562587	0.00415095	8540502	22085	1824598	13546	1838144	1838144	8513152
D20003447a_PE400	NC_000962	1	4411532	5598105	4393200	99.5845	181.768	36.2	59.4	6480427	5623073	24968	6455459	0.00385283	6442820	12639	851204	6150	857354	857354	11092257
D20003466a	NC_000962	1	4411532	6370498	4375924	99.1928	216.476	35.8	59.2	7535592	6399738	29386	7506206	0.00389963	7444848	61358	1098396	35944	1134340	1134340	11341174
D20003351a_PE400	NC_000962	1	4411532	6225159	4401864	99.7808	201.839	36.1	59.3	7325654	6249076	23917	7301737	0.00326483	7282964	18773	1066554	10024	1076578	1076578	11186908
D20003364a_PE400	NC_000962	1	4411532	5590179	4389243	99.4948	181.771	36.2	59.1	7364764	5621375	31196	7333568	0.00423585	7311178	22390	1730270	13119	1743389	1743389	6449441
1917103079_FDSW210132429-1r	NC_000962	1	4411532	6380011	4403740	99.8234	207.227	36.2	59.4	8267777	6413111	33100	8234677	0.00400349	8209732	24945	1839850	14816	1854666	1854666	7731714
D20003228a_PE400	NC_000962	1	4411532	5405464	4360753	98.8489	175.445	36.2	59	6258864	5429197	23733	6235131	0.0037919	6206536	28595	812758	16909	829667	829667	10790151
D20003552a_PE400	NC_000962	1	4411532	6823804	4356693	98.7569	221.768	36.4	59.1	8488517	6858508	34704	8453813	0.00408835	8431860	21953	1616960	13049	1630009	1630009	9536768
D20003508a_PE400	NC_000962	1	4411532	6910351	4368306	99.0202	224.684	36.4	58.9	8596935	6944277	33926	8563009	0.00394629	8540840	22169	1639202	13456	1652658	1652658	9650859
20191710952_FDSW210132441-1r	NC_000962	1	4411532	5752029	4407644	99.9119	186.796	36.2	59.2	8658326	7100210	1348181	7310145	0.155709	7282794	27351	1542856	15260	1558116	1558116	7331992
D20003540a_PE400	NC_000962	1	4411532	6586810	4371786	99.099	214.137	36.4	59	8147644	6618795	31985	8115659	0.00392567	8090980	24679	1514042	14807	1528849	1528849	9414109
D20003735a_PE400	NC_000962	1	4411532	8285615	4394615	99.6165	270.763	36.6	59.2	10563564	8329342	43727	10519837	0.00413942	10502568	17269	2223492	10730	2234222	2234222	10581771
D20003352a_PE400	NC_000962	1	4411532	3762609	4365445	98.9553	121.757	36.3	59	7337273	6537829	2775220	4562053	0.378236	4537192	24861	787020	12424	799444	799444	5758907
D20003746a_PE400	NC_000962	1	4411532	8682764	4376708	99.2106	283.635	36.6	59.1	11009394	8727739	44975	10964419	0.00408515	10935698	28721	2262506	19149	2281655	2281655	11320743
D20003488a_PE400	NC_000962	1	4411532	7070315	4376123	99.1974	229.746	36.4	59.2	8833680	7105390	35075	8798605	0.0039706	8775260	23345	1714646	13644	1728290	1728290	9711671
D20003354a_PE400	NC_000962	1	4411532	5632975	4332845	98.2163	182.864	36.2	59.1	6661043	5660292	27317	6633726	0.00410101	6607778	25948	985606	15145	1000751	1000751	9944001
D20003222a_PE400	NC_000962	1	4411532	11060978	4365597	98.9588	356.955	36.5	59	16022433	11193902	132924	15889509	0.00829612	15794876	94633	4753354	75177	4828531	4828531	10329962
D20003559a_PE400	NC_000962	1	4411532	7299758	4384194	99.3803	237.492	36.4	59.3	9051679	7337144	37386	9014293	0.00413028	9000532	13761	1706300	8235	1714535	1714535	10316203
D20003709a_PE400	NC_000962	1	4411532	8631630	4370183	99.0627	281.932	36.6	59	11385339	8674187	42557	11342782	0.00373788	11313242	29540	2690942	20210	2711152	2711152	9919166
D20003424a_PE400	NC_000962	1	4411532	6230058	4348879	98.5798	202.14	36.1	59.1	7222936	6259060	29002	7193934	0.00401526	7168692	25242	949190	14686	963876	963876	12312070
D20002244a	NC_000962	1	4411532	7200429	4399496	99.7272	235.49	36.4	59.3	9946211	7239862	39433	9906778	0.00396463	9883582	23196	2691676	14673	2706349	2706349	7337528
D20003255a_PE400	NC_000962	1	4411532	6228974	4354629	98.7101	202.131	36.2	59.3	7330717	6248791	19817	7310900	0.00270328	7294534	16366	1072608	9318	1081926	1081926	11153923
D20003750a_PE400	NC_000962	1	4411532	6451147	4362554	98.8898	210.818	36.6	59	8206857	6480332	29185	8177672	0.00355617	8156806	20866	1714384	12141	1726525	1726525	8288928
D20003188a_PE400	NC_000962	1	4411532	8779966	4387106	99.4463	286.727	36.6	59.2	11553028	8858906	78940	11474088	0.00683284	11436548	37540	2668428	25694	2694122	2694122	10262727
20191210136_FDSW210132445-1r	NC_000962	1	4411532	7782591	4376879	99.2145	253.048	36.2	59.1	10173827	7818443	35852	10137975	0.00352394	10094832	43143	2327918	27466	2355384	2355384	9187293
D20002307a	NC_000962	1	4411532	7758622	4402436	99.7938	253.639	36.5	59.2	11374924	7806251	47629	11327295	0.00418719	11298980	28315	3549890	18783	3568673	3568673	6988086
191710152_FDSW210132431-1r	NC_000962	1	4411532	6443929	4376094	99.1967	209.616	36.3	59.2	8149140	6475623	31694	8117446	0.00388924	8085032	32414	1655412	18105	1673517	1673517	8472504
94_PE400	NC_000962	1	4411532	9731328	4393160	99.5835	319.797	36.4	59.2	12026969	9770608	39280	11987689	0.00326599	11938922	48767	2222800	33561	2256361	2256361	13972761
D20003388a_PE400	NC_000962	1	4411532	5017872	4369927	99.0569	163.223	36.3	59.2	6606777	5065342	47470	6559307	0.00718505	6536352	22955	1528918	12517	1541435	1541435	5847808
D20003749a	NC_000962	1	4411532	7195026	4383626	99.3674	244.414	36.5	59.3	9349258	7229027	34214	9315044	0.00365954	9283664	31380	2097942	19845	2117787	2117787	8656502
D20003733a_PE400	NC_000962	1	4411532	7955246	4377987	99.2396	259.904	36.6	59	10412269	7994055	38809	10373460	0.00372724	10344984	28476	2399818	18396	2418214	2418214	9348010
D20002189a	NC_000962	1	4411532	5723467	4380052	99.2864	187.209	36.5	58.9	7943758	5753424	29957	7913801	0.00377114	7881128	32673	2170614	19720	2190334	2190334	5769035
D20003269a_PE400	NC_000962	1	4411532	8626342	4376785	99.2124	281.045	36.4	59	10752071	8693615	67273	10684798	0.00625675	10639058	45740	2028020	30436	2058456	2058456	12117124
D20003482a_PE400	NC_000962	1	4411532	5716702	4386919	99.4421	185.249	36.1	59.4	6693625	5744388	27686	6665939	0.00413617	6650144	15795	941260	7977	949237	949237	10609382
D20003727a_PE400	NC_000962	1	4411532	8777193	4346730	98.5311	286.785	36.6	59.1	11306908	8816752	39559	11267349	0.00349866	11238200	29149	2470544	19612	2490156	2490156	10829180
D20003320a_PE400	NC_000962	1	4411532	5766214	4401148	99.7646	187.21	36.2	59.2	6736323	5785517	19303	6717020	0.00286551	6702404	14616	943254	7552	950806	950806	10760741
D20003472a_PE400	NC_000962	1	4411532	5578272	4379262	99.2685	181.22	36.3	59	6491846	5602814	24542	6467304	0.00378043	6444158	23146	876818	12214	889032	889032	10739977
D20002297a	NC_000962	1	4411532	7228094	4370158	99.0621	236.281	36.5	58.9	10305464	7267077	38983	10266481	0.00378275	10225642	40839	3011072	27315	3038387	3038387	6877246
D20003755a_PE400	NC_000962	1	4411532	8003986	4404409	99.8385	261.443	36.6	59.1	10293851	8041283	37297	10256554	0.00362323	10226444	30110	2233416	19152	2252568	2252568	9931370
62_PE400	NC_000962	1	4411532	9210794	4384261	99.3818	302.918	36.4	59.2	11326555	9256252	45458	11281097	0.0040134	11242866	38231	2045656	24647	2070303	2070303	13510693
D20003180a_PE400	NC_000962	1	4411532	8635668	4386175	99.4252	281.964	36.6	59.4	11173749	8692393	56725	11117024	0.00507663	11093282	23742	2465754	15602	2481356	2481356	10550070
D20003572a_PE400	NC_000962	1	4411532	7095253	4364771	98.94	230.698	36.4	59	8872879	7126703	31450	8841429	0.00354451	8822514	18915	1734956	11220	1746176	1746176	9691511
D20003655a_PE400	NC_000962	1	4411532	10210292	4381016	99.3083	333.37	36.6	58.9	13243569	10258335	48043	13195526	0.00362765	13157020	38506	2958390	26844	2985234	2985234	12341851
87_PE400	NC_000962	1	4411532	8451153	4407038	99.8981	277.809	36.4	59.3	10418233	8489756	38603	10379630	0.00370533	10333258	46372	1897794	30683	1928477	1928477	12285011
D20003285a_PE400	NC_000962	1	4411532	7567708	4381655	99.3228	246.009	36.2	59	9232525	7612109	44401	9188124	0.00480919	9149202	38922	1595848	24568	1620416	1620416	11539517
D20003558a_PE400	NC_000962	1	4411532	6541771	4341638	98.4157	212.748	36.4	59.1	8024710	6569438	27667	7997043	0.00344773	7977890	19153	1444156	11116	1455272	1455272	9643803
D20003203a_PE400	NC_000962	1	4411532	6785072	4353775	98.6908	220.465	36.2	59.1	7827975	6823336	38264	7789711	0.00488811	7762008	27703	987992	16647	1004639	1004639	13922107
D20003524a_PE400	NC_000962	1	4411532	6945865	4366824	98.9866	225.711	36.3	59	8671532	6978577	32712	8638820	0.00377234	8617208	21612	1679984	12971	1692955	1692955	9561688
D20003589a_PE400	NC_000962	1	4411532	7014867	4401789	99.7791	228.04	36.4	59.4	8768554	7059907	45040	8723514	0.00513654	8707582	15932	1699106	9541	1708647	1708647	9652038
D20003505a_PE400	NC_000962	1	4411532	7955725	4377885	99.2373	258.532	36.4	59	9926395	7998251	42526	9883869	0.00428413	9855674	28195	1910508	17636	1928144	1928144	11008536
D20003271a_PE400	NC_000962	1	4411532	8382034	4377831	99.2361	272.991	36.3	59	10339876	8437384	55350	10284526	0.00535306	10246594	37932	1877540	24952	1902492	1902492	12214349
D20003410a_PE400	NC_000962	1	4411532	5670350	4344351	98.4772	184.003	36.2	59.1	6574728	5699991	29641	6545087	0.00450832	6516120	28967	858542	16195	874737	874737	11252224
D20003464a_PE400	NC_000962	1	4411532	5779362	4406899	99.895	187.391	36.1	59.3	6713851	5804319	24957	6688894	0.00371724	6672972	15922	901696	7836	909532	909532	11206583
D20003323a_PE400	NC_000962	1	4411532	6746001	4398029	99.6939	218.811	36.2	59.2	7887861	6775367	29366	7858495	0.00372294	7838404	20091	1101348	11146	1112494	1112494	12607150
D20003281a_PE400	NC_000962	1	4411532	7036094	4381073	99.3096	229.146	36.3	59.2	8673263	7079798	43704	8629559	0.00503893	8599878	29681	1575944	17521	1593465	1593465	10250344
D20002201a	NC_000962	1	4411532	6668188	4379231	99.2678	218.109	36.4	58.9	9104804	6703549	35361	9069443	0.00388377	9032974	36469	2378228	23027	2401255	2401255	6994388
D20003603a_PE400	NC_000962	1	4411532	6293665	4359256	98.815	204.627	36.4	59	7867550	6323409	29744	7837806	0.00378059	7819316	18490	1533316	10825	1544141	1544141	8617920
D20003706a_PE400	NC_000962	1	4411532	8872826	4369291	99.0425	289.845	36.6	59	11385885	8914071	41245	11344640	0.00362247	11314702	29938	2451484	20330	2471814	2471814	11092505
D20002218a	NC_000962	1	4411532	6883672	4381175	99.3119	225.098	36.4	58.9	9621805	6919216	35544	9586261	0.00369411	9549778	36483	2679180	23409	2702589	2702589	6830081
D20003444a_PE400	NC_000962	1	4411532	5449191	4375829	99.1907	176.749	36.1	59.1	6312823	5472947	23756	6289067	0.00376313	6267306	21761	828606	11270	839876	839876	10781616
D20003595a_PE400	NC_000962	1	4411532	6427206	4359012	98.8095	209.022	36.4	59	7898268	6461989	34783	7863485	0.00440388	7846092	17393	1426224	10055	1436279	1436279	9439256
D20003551a_PE400	NC_000962	1	4411532	6611169	4375643	99.1865	214.859	36.4	59.1	8195626	6642626	31457	8164169	0.00383827	8144392	19777	1541602	11398	1553000	1553000	9351670
D20003591a_PE400	NC_000962	1	4411532	6296269	4370197	99.063	204.756	36.4	59.2	7819083	6324688	28419	7790664	0.00363457	7775468	15196	1486116	8279	1494395	1494395	8828429
D20003299a_PE400	NC_000962	1	4411532	7600049	4382072	99.3322	247.109	36.2	59.1	9151394	7645892	45843	9105551	0.0050094	9067276	38275	1481376	24126	1505502	1505502	12318460
D20003578a_PE400	NC_000962	1	4411532	6272853	4366583	98.9811	203.87	36.4	59.2	7812679	6298484	25631	7787048	0.00328069	7772248	14800	1506108	8087	1514195	1514195	8684955
D20003270a_PE400	NC_000962	1	4411532	8134811	4379657	99.2775	264.485	36.2	59.1	9964929	8196951	62140	9902789	0.00623587	9867326	35463	1745630	22348	1767978	1767978	12245739
D20003350a_PE400	NC_000962	1	4411532	5858905	4396068	99.6495	189.788	36.1	59.3	6753102	5885276	26371	6726731	0.00390502	6711424	15307	860218	7608	867826	867826	11946385
D20003486a_PE400	NC_000962	1	4411532	6475318	4376915	99.2153	210.458	36.4	58.9	7987780	6506039	30721	7957059	0.003846	7933840	23219	1468500	13241	1481741	1481741	9348304
19130029_FDSW210172269-1b	NC_000962	1	4411532	8626303	4396527	99.6599	281.308	36.4	59.3	11779054	8670674	44371	11734683	0.00376694	11706572	28111	3089720	18660	3108380	3108380	9037042
D20003313a_PE400	NC_000962	1	4411532	8748288	4376496	99.2058	284.802	36.3	59.1	10809229	8803519	55231	10753998	0.00510962	10716686	37312	1981382	24328	2005710	2005710	12643459
D20003491a_PE400	NC_000962	1	4411532	7241369	4377287	99.2237	235.417	36.4	59	8956155	7274169	32800	8923355	0.00366229	8899200	24155	1667820	14166	1681986	1681986	10336317
D20002198a	NC_000962	1	4411532	6909713	4404241	99.8347	226.049	36.4	59.1	9716967	6949921	40208	9676759	0.00413792	9650644	26115	2750628	16418	2767046	2767046	6765611
D20003382a_PE400	NC_000962	1	4411532	6024706	4337341	98.3182	196.081	36.3	59	7973958	6091816	67110	7906848	0.00841615	7877938	28910	1863570	18572	1882142	1882142	6953136
80_PE400	NC_000962	1	4411532	8554573	4377803	99.2354	281.204	36.4	59.2	10516828	8590335	35762	10481066	0.00340045	10427018	54048	1891114	35379	1926493	1926493	12576679
D20002245a	NC_000962	1	4411532	7334020	4366942	98.9892	239.785	36.4	59.1	10478331	7367601	33581	10444750	0.0032048	10404604	40146	3084018	26712	3110730	3110730	6938796
D20003304a_PE400	NC_000962	1	4411532	7318283	4377355	99.2253	238.127	36.3	59.1	8985199	7356727	38444	8946755	0.00427859	8915388	31367	1609856	18616	1628472	1628472	10807840
D20003634a	NC_000962	1	4411532	6881175	4377224	99.2223	233.622	36.1	58.9	8728875	6915121	34137	8694738	0.00391081	8644142	50596	1780764	31025	1811789	1811789	8993574
D20003759a_PE400	NC_000962	1	4411532	5809542	4370378	99.0671	189.837	36.6	59	7626999	5843347	33805	7593194	0.00443228	7572536	20658	1771610	12042	1783652	1783652	6773374
18192062_FDSW210172255-1r	NC_000962	1	4411532	7610077	4381577	99.321	247.2	36.2	59.5	10395201	7657497	47420	10347781	0.00456172	10299150	48631	2700772	36932	2737704	2737704	8014399
D20002235a	NC_000962	1	4411532	6387248	4381270	99.314	208.994	36.5	59	8621940	6421538	34290	8587650	0.00397706	8556088	31562	2181038	19364	2200402	2200402	6894696
93_PE400	NC_000962	1	4411532	9607682	4405995	99.8745	316.063	36.5	59.4	12092530	9731871	124189	11968341	0.0102699	11933910	34431	2336980	23679	2360659	2360659	13173565
D20003329a_PE400	NC_000962	1	4411532	6250083	4378869	99.2596	202.78	36.2	59.1	7528326	6283630	33547	7494779	0.0044561	7464868	29911	1227776	16920	1244696	1244696	10064969
D20002199a	NC_000962	1	4411532	6514478	4376702	99.2105	213.116	36.4	59	8897122	6547606	33128	8863994	0.00372345	8826234	37760	2325484	24032	2349516	2349516	6828161
D20003528a_PE400	NC_000962	1	4411532	7428801	4370161	99.0622	241.597	36.4	59	9152788	7462632	33831	9118957	0.00369625	9097082	21875	1676910	13246	1690156	1690156	10769714
D20002318a	NC_000962	1	4411532	8963323	4404816	99.8478	292.986	36.5	59.2	13008967	9017158	53835	12955132	0.0041383	12923330	31802	3969648	22161	3991809	3991809	8231063
D20003582a_PE400	NC_000962	1	4411532	6409373	4368392	99.0221	208.464	36.4	59	8042085	6439100	29727	8012358	0.00369643	7994280	18078	1592360	10625	1602985	1602985	8651571
171610363_FDSW210172259-1r	NC_000962	1	4411532	6751690	4378951	99.2615	218.868	36.2	59.1	8960616	6791805	40115	8920501	0.00447681	8880212	40289	2142988	25823	2168811	2168811	7650829
D20003412a_PE400	NC_000962	1	4411532	6698134	4343755	98.4636	217.317	36.1	59.2	7777965	6728372	30238	7747727	0.00388765	7723264	24463	1035284	14309	1049593	1049593	13085743
D20003677a_PE400	NC_000962	1	4411532	8231103	4406254	99.8804	268.833	36.6	59.3	10596068	8271397	40294	10555774	0.00380273	10536052	19722	2312086	12585	2324671	2324671	10173991
D20003232a_PE400	NC_000962	1	4411532	5239345	4355836	98.7375	170.196	36.2	59.1	6849635	5859147	619802	6229833	0.0904869	6201010	28823	973398	17090	990488	990488	8812776
D20003293a_PE400	NC_000962	1	4411532	7183421	4374911	99.1699	233.773	36.3	59.1	8837798	7227122	43701	8794097	0.00494478	8760828	33269	1590016	20660	1610676	1610676	10558641
D20003763a_PE400	NC_000962	1	4411532	6763056	4366227	98.973	221.026	36.6	59.1	8661709	6795985	32929	8628780	0.00380167	8608950	19830	1853798	11926	1865724	1865724	8501644
D20002299a	NC_000962	1	4411532	7341005	4378213	99.2447	240.032	36.5	59	10781828	7381760	40755	10741073	0.00377997	10700136	40937	3372514	27554	3400068	3400068	6590090
20190310038_FDSW210132423-1r	NC_000962	1	4411532	7130388	4389814	99.5077	231.457	36.2	59.4	9285437	7170945	40557	9244880	0.00436781	9208776	36104	2090948	23544	2114492	2114492	8537934
D20002317a	NC_000962	1	4411532	8062825	4381491	99.319	263.573	36.5	58.9	11544683	8105667	42842	11501841	0.00371097	11455670	46171	3406578	32438	3439016	3439016	7608065
D20003534a_PE400	NC_000962	1	4411532	6293786	4374983	99.1715	204.552	36.4	59	7732273	6322491	28705	7703568	0.00371236	7683560	20008	1398510	11272	1409782	1409782	9229829
D20003600a_PE400	NC_000962	1	4411532	7014641	4398586	99.7065	228.01	36.4	59.3	8716750	7049424	34783	8681967	0.00399036	8667160	14807	1658876	8450	1667326	1667326	9824857
D20003375a_PE400	NC_000962	1	4411532	6538609	4345195	98.4963	212.775	36.3	59	8857368	6578201	39592	8817776	0.00446995	8786548	31228	2258650	20517	2279167	2279167	7007715
2019122007_FDSW210132443-1r	NC_000962	1	4411532	7562173	4361471	98.8652	245.666	36.2	59.2	9961089	7595889	33716	9927373	0.00338477	9884230	43143	2338534	26666	2365200	2365200	8722266
D20002301a	NC_000962	1	4411532	6827344	4402349	99.7918	223.302	36.5	59	9796750	6865287	37943	9758807	0.00387302	9724058	34749	2908780	22683	2931463	2931463	6409207
D20003393a_PE400	NC_000962	1	4411532	5074533	4344357	98.4773	165.117	36.2	59	6575639	5106804	32271	6543368	0.00490766	6520964	22404	1456026	12809	1468835	1468835	6168254
D20002220a	NC_000962	1	4411532	7038130	4379842	99.2817	230.15	36.4	58.9	9730120	7074386	36256	9693864	0.00372616	9658266	35598	2632732	23002	2655734	2655734	7162017
D20003597a_PE400	NC_000962	1	4411532	6965661	4382319	99.3378	226.606	36.4	59.4	8603015	7010642	44981	8558034	0.00522852	8544316	13718	1584166	8207	1592373	1592373	10048066
D20003510a_PE400	NC_000962	1	4411532	7517313	4360957	98.8536	244.337	36.4	59	9586182	7554779	37466	9548716	0.00390833	9522574	26142	2014544	16859	2031403	2031403	9602668
D20003501a_PE400	NC_000962	1	4411532	7435210	4381555	99.3205	241.735	36.4	59.3	9333053	7488570	53360	9279693	0.00571731	9254080	25613	1828906	15577	1844483	1844483	10106846
D20002304a	NC_000962	1	4411532	7727506	4380752	99.3023	252.794	36.6	58.9	11240383	7770196	42690	11197693	0.00379791	11155114	42579	3441074	29113	3470187	3470187	7065829
D20003705a_PE400	NC_000962	1	4411532	12341471	4404086	99.8312	403.055	36.6	59.3	16189899	12405426	63955	16125944	0.0039503	16096830	29114	3762376	22097	3784473	3784473	14414238
61_PE400	NC_000962	1	4411532	9594447	4381964	99.3298	315.586	36.5	59.1	12101110	9646043	51596	12049514	0.00426374	12004858	44656	2424628	30439	2455067	2455067	12783097
D20003391a_PE400	NC_000962	1	4411532	7033488	4361086	98.8565	228.882	36.3	59.1	9452191	7087803	54315	9397876	0.00574629	9367336	30540	2344522	19866	2364388	2364388	7719770
D20003280a_PE400	NC_000962	1	4411532	7006966	4372298	99.1106	227.918	36.3	59.1	8553915	7046767	39801	8514114	0.00465296	8481318	32796	1487456	19692	1507148	1507148	10630640
72_PE400	NC_000962	1	4411532	9138583	4391533	99.5467	300.451	36.4	59.3	11452709	9169440	30857	11421852	0.0026943	11376660	45192	2252492	30777	2283269	2283269	12398713
D20003740a_PE400	NC_000962	1	4411532	8338132	4368415	99.0226	272.424	36.6	59	10877444	8371499	33367	10844077	0.00306754	10815904	28173	2487038	18907	2505945	2505945	9877572
D20003451a_PE400	NC_000962	1	4411532	5710059	4375189	99.1762	185.19	36.1	59.1	6595561	5734677	24618	6570943	0.00373251	6549474	21469	849650	11234	860884	860884	11504583
D20003276a_PE400	NC_000962	1	4411532	8531649	4377804	99.2355	277.882	36.3	59	10579376	8606288	74639	10504737	0.00705514	10464902	39835	1946570	26518	1973088	1973088	12260660
D20003385a_PE400	NC_000962	1	4411532	5778602	4336617	98.3018	188.131	36.3	59.1	7576424	5813190	34588	7541836	0.00456521	7518740	23096	1749410	13824	1763234	1763234	6769764
D20003179a_PE400	NC_000962	1	4411532	9428000	4380427	99.2949	307.768	36.6	59	12573383	9487835	59835	12513548	0.00475886	12473398	40150	3056510	29038	3085548	3085548	10548643
D20003496a_PE400	NC_000962	1	4411532	7557874	4379795	99.2806	245.697	36.4	59.1	9476270	7595366	37492	9438778	0.00395641	9418422	20356	1868530	12374	1880904	1880904	10240525
D20003711a_PE400	NC_000962	1	4411532	8622041	4353348	98.6811	281.493	36.6	59	11017042	8677954	55913	10961129	0.00507514	10931782	29347	2318852	20236	2339088	2339088	10989058
D20003275a_PE400	NC_000962	1	4411532	8552359	4380689	99.3009	278.376	36.3	59.1	10403011	8616571	64212	10338799	0.00617244	10299452	39347	1760630	25810	1786440	1786440	13292084
D20003411a	NC_000962	1	4411532	6858257	4332809	98.2155	233.079	35.8	59.1	8108168	6891852	33779	8074389	0.00416605	8012936	61453	1175902	39129	1215031	1215031	12279624
D20002172a	NC_000962	1	4411532	7086259	4380025	99.2858	231.799	36.4	59	9832928	7125834	39575	9793353	0.00402474	9758386	34967	2685012	22082	2707094	2707094	7151995
D20003370a_PE400	NC_000962	1	4411532	5433439	4343084	98.4484	176.859	36.3	59.4	7273065	5477153	43714	7229351	0.0060104	7213620	15731	1786642	9270	1795912	1795912	6021518
D20003468a_PE400	NC_000962	1	4411532	5730305	4378029	99.2406	185.901	36.2	59.1	6662728	5750675	20370	6642358	0.00305731	6620438	21920	900566	11487	912053	912053	11036983
D20002309a	NC_000962	1	4411532	6734373	4373310	99.1336	220.121	36.5	58.9	9370458	6768622	34249	9336209	0.003655	9298730	37479	2577454	24382	2601836	2601836	6752365
D20003661a_PE400	NC_000962	1	4411532	9202333	4388770	99.484	300.503	36.6	59.3	11887817	9249122	46789	11841028	0.00393588	11821674	19354	2625496	13199	2638695	2638695	11253816
D20003292a_PE400	NC_000962	1	4411532	6919757	4381294	99.3146	225.187	36.3	59.1	8462568	6962529	42772	8419796	0.00505426	8388098	31698	1480810	19229	1500039	1500039	10435118
20191220268_FDSW210132436-1r	NC_000962	1	4411532	7039204	4391953	99.5562	228.402	36.1	59.3	8982971	7071805	32601	8950370	0.0036292	8920678	29692	1893370	17796	1911166	1911166	8961192
D20003456a_PE400	NC_000962	1	4411532	5538482	4383165	99.357	179.637	36.2	59.4	6445545	5568627	30145	6415400	0.00467687	6398140	17260	868430	8488	876918	876918	10692139
D20003678a_PE400	NC_000962	1	4411532	7770466	4386520	99.433	253.784	36.6	59.2	9775114	7792182	21716	9753398	0.00222156	9732942	20456	1970516	12416	1982932	1982932	10334702
D20003221a_PE400	NC_000962	1	4411532	5327319	4377838	99.2362	172.927	36.2	59	6953714	5353755	26436	6927278	0.00380171	6896792	30486	1581606	18353	1599959	1599959	6318819
D20003573a_PE400	NC_000962	1	4411532	7079408	4394234	99.6079	230.337	36.4	59.3	8893433	7217887	138479	8754954	0.0155709	8741880	13074	1667930	7616	1675546	1675546	9945662
D20003564a_PE400	NC_000962	1	4411532	6352853	4400322	99.7459	206.525	36.4	59.1	7921790	6384127	31274	7890516	0.00394785	7874136	16380	1528630	9033	1537663	1537663	8780248
D20003339a_PE400	NC_000962	1	4411532	6012687	4374998	99.1719	195.053	36.2	59.1	7384205	6064469	51782	7332423	0.00701254	7303744	28679	1303352	16384	1319736	1319736	8974794
D20003571a_PE400	NC_000962	1	4411532	6008883	4367578	99.0037	195.447	36.4	59	7397333	6037977	29094	7368239	0.00393304	7350262	17977	1349198	10158	1359356	1359356	8744116
D20003263a	NC_000962	1	4411532	8467044	4395884	99.6453	287.708	36.1	59.4	10293699	8517270	50465	10243234	0.00490251	10183602	59632	1735606	39099	1774705	1774705	13187543
D20002174a	NC_000962	1	4411532	6358555	4376571	99.2075	207.86	36.4	59	8725665	6394510	35955	8689710	0.0041206	8656968	32742	2311024	20131	2331155	2331155	6588935
D20002195a	NC_000962	1	4411532	7022644	4411439	99.9979	229.84	36.5	59.2	9357156	7061787	39143	9318013	0.00418322	9295140	22873	2281446	13923	2295369	2295369	7845117
D20003769a_PE400	NC_000962	1	4411532	7764839	4404669	99.8444	253.719	36.6	59.2	10281549	7804335	39496	10242053	0.00384144	10221688	20365	2464492	12722	2477214	2477214	8816226
63_PE400	NC_000962	1	4411532	10648703	4378581	99.2531	350.299	36.5	59	13167781	10697324	48621	13119160	0.00369242	13055960	63200	2424764	45693	2470457	2470457	15323731
D20003479a_PE400	NC_000962	1	4411532	5929361	4380870	99.305	192.297	36.2	59.2	6916888	5958106	28745	6888143	0.00415577	6864908	23235	946626	12156	958782	958782	11273456
D20003296a_PE400	NC_000962	1	4411532	7742872	4403784	99.8244	251.747	36.2	59.4	9687282	7787866	44994	9642288	0.00464465	9618398	23890	1884928	14488	1899416	1899416	10608439
D20003405a_PE400	NC_000962	1	4411532	5919098	4378144	99.2432	192.231	36.2	59.5	6828362	5947831	28733	6799629	0.00420789	6788254	11375	874550	5981	880531	880531	12015104
D20003187a_PE400	NC_000962	1	4411532	8207540	4395201	99.6298	267.992	36.6	59.4	10754800	8267077	59537	10695263	0.00553585	10672900	22363	2472528	15195	2487723	2487723	9660076
D20003186a	NC_000962	1	4411532	11078718	4391376	99.5431	376.394	36.5	59.2	14925237	11183259	104911	14820326	0.0070291	14728078	92248	3666022	69927	3735949	3735949	12219558
D20003220a_PE400	NC_000962	1	4411532	5324802	4343735	98.4632	173.307	36.3	59.5	7056710	5360780	35978	7020732	0.00509841	7007072	13660	1687698	8232	1695930	1695930	6051154
D20003215a_PE400	NC_000962	1	4411532	5113751	4348751	98.5769	166.323	36.3	59	6769154	5142440	28689	6740465	0.0042382	6716242	24223	1612212	14502	1626714	1626714	5823714
D20002225a	NC_000962	1	4411532	6042256	4400752	99.7556	197.639	36.5	59.4	8607125	6396869	354613	8252512	0.0411999	8223226	29286	2191736	18520	2210256	2210256	6271234
D20002232a	NC_000962	1	4411532	7529514	4376865	99.2142	246.279	36.4	59	10276319	7569449	39935	10236384	0.00388612	10197628	38756	2681620	25250	2706870	2706870	7908029
D20003181a_PE400	NC_000962	1	4411532	7744911	4383353	99.3612	252.639	36.6	58.9	9914517	7788010	43099	9871418	0.00434706	9838596	32822	2104510	21997	2126507	2126507	9792847
D20003253a_PE400	NC_000962	1	4411532	6419742	4371526	99.0931	208.142	36.1	59.5	7467384	6450724	30982	7436402	0.00414898	7421246	15156	1008168	8492	1016660	1016660	12390058
D20003314a_PE400	NC_000962	1	4411532	6294768	4371878	99.1011	204.064	36.1	59.1	7319432	6322372	27604	7291828	0.00377133	7265390	26438	982560	14500	997060	997060	12190346
D20003642a_PE400	NC_000962	1	4411532	7794588	4379867	99.2822	254.504	36.6	58.9	9925779	7832542	37954	9887825	0.00382378	9857976	29849	2074402	18835	2093237	2093237	10003610
D20003762a_PE400	NC_000962	1	4411532	6061763	4362708	98.8933	198.134	36.6	59	7782911	6090054	28291	7754620	0.00363502	7734750	19870	1681430	11427	1692857	1692857	7552977
D20003265a_PE400	NC_000962	1	4411532	8597621	4392680	99.5727	279.533	36.2	59.3	10432653	8641979	44358	10388295	0.00425184	10363398	24897	1775322	15352	1790674	1790674	13342376
D20003363a_PE400	NC_000962	1	4411532	6258786	4329724	98.1456	204.013	36.4	59	8698669	6475592	216806	8481863	0.024924	8449634	32229	2201524	21553	2223077	2223077	6627844
D20002203a	NC_000962	1	4411532	5818762	4378391	99.2488	190.261	36.4	59	7887012	5843223	24461	7862551	0.00310143	7830372	32179	2024140	19649	2043789	2043789	6202239
D20003575a_PE400	NC_000962	1	4411532	7083937	4368368	99.0216	230.321	36.4	58.9	8886956	7142620	58683	8828273	0.00660327	8804142	24131	1729288	15048	1744336	1744336	9684703
D20003225a_PE400	NC_000962	1	4411532	7275171	4357594	98.7773	235.759	36.1	59	8617703	7308548	33377	8584326	0.00387307	8547412	36914	1285184	23971	1309155	1309155	12748178
D20003504a_PE400	NC_000962	1	4411532	7124959	4370530	99.0706	231.534	36.4	59	8991054	7157162	32203	8958851	0.00358167	8933942	24909	1818904	14988	1833892	1833892	9424369
D20003660a_PE400	NC_000962	1	4411532	8263767	4379204	99.2672	269.883	36.6	58.9	10747995	8304948	41181	10706814	0.00383151	10674546	32268	2422064	20983	2443047	2443047	9905248
D20003700a_PE400	NC_000962	1	4411532	8697743	4366532	98.9799	283.918	36.6	59	11151956	8738725	40982	11110974	0.00367487	11079696	31278	2392734	20497	2413231	2413231	10904246
65_PE400	NC_000962	1	4411532	7745461	4386100	99.4235	254.816	36.5	59.2	9461986	7811088	65627	9396359	0.00693586	9362796	33563	1630890	20008	1650898	1650898	11827208
D20003757a_PE400	NC_000962	1	4411532	7711897	4373868	99.1462	251.953	36.6	59.1	10184522	7749987	38090	10146432	0.00373999	10121564	24868	2418902	15633	2434535	2434535	8823730
D20003760a_PE400	NC_000962	1	4411532	5012491	4373716	99.1428	163.813	36.6	59	6497488	5037156	24665	6472823	0.00379608	6455110	17713	1450778	9554	1460332	1460332	6058510
D20003289a_PE400	NC_000962	1	4411532	6814690	4374671	99.1644	221.738	36.3	59	8288808	6851224	36534	8252274	0.00440763	8220766	31508	1418970	18614	1437584	1437584	10493047
D20003178a_PE400	NC_000962	1	4411532	9331806	4378497	99.2512	304.584	36.6	59	12378475	9395096	63290	12315185	0.00511291	12269084	46101	2950284	33095	2983379	2983379	10616223
D20003199a_PE400	NC_000962	1	4411532	9152892	4389889	99.5094	298.955	36.6	59.3	12028811	9212056	59164	11969647	0.00491852	11949770	19877	2803584	13171	2816755	2816755	10652335
D20002181a	NC_000962	1	4411532	6934932	4380523	99.2971	226.722	36.4	59.1	9535244	6977820	42888	9492356	0.00449784	9459336	33020	2536642	20782	2557424	2557424	7159301
D20003327a_PE400	NC_000962	1	4411532	6233935	4380570	99.2982	202.271	36.2	59.1	7587872	6270984	37049	7550823	0.00488266	7522294	28529	1300452	16436	1316888	1316888	9584320
D20003248a_PE400	NC_000962	1	4411532	5851255	4365648	98.9599	190.01	36.2	59	7081514	5877671	26416	7055098	0.00373028	7026018	29080	1186668	17175	1203843	1203843	9192585
D20002233a	NC_000962	1	4411532	6324524	4380574	99.2982	206.831	36.4	58.9	8507858	6356766	32242	8475616	0.00378967	8439974	35642	2129106	21986	2151092	2151092	6888800
2119192363_FDSW210132412-1r	NC_000962	1	4411532	7684848	4375058	99.1732	249.993	36.3	59.2	9869162	7724836	39988	9829174	0.00405181	9792250	36924	2121520	22806	2144326	2144326	9600509
D20003450a_PE400	NC_000962	1	4411532	6528354	4407889	99.9174	211.518	36.1	59.5	7635342	6558891	30537	7604805	0.00399943	7589308	15497	1068000	8451	1076451	1076451	12185572
D20003316a	NC_000962	1	4411532	6377253	4373435	99.1364	216.713	35.9	59.1	7791896	6413049	35964	7755932	0.00461556	7693588	62344	1338800	38273	1377073	1377073	9729685
D20003753a_PE400	NC_000962	1	4411532	8900208	4366948	98.9894	290.821	36.6	59	11472382	8938272	38064	11434318	0.00331788	11402890	31428	2512798	21312	2534110	2534110	10956438
D20003428a_PE400	NC_000962	1	4411532	6073605	4393623	99.594	196.763	36.1	59.4	7049023	6102543	28938	7020085	0.00410525	7003968	16117	937956	8524	946480	946480	11879697
D20003430a_PE400	NC_000962	1	4411532	5569527	4355954	98.7402	180.754	36.2	59.1	6395608	5596352	26825	6368783	0.00419428	6343642	25141	785460	13796	799256	799256	11727688
D20002249a	NC_000962	1	4411532	7572944	4381546	99.3203	247.589	36.4	59	10741288	7617182	44238	10697050	0.0041185	10656842	40208	3096880	27226	3124106	3124106	7289160
D20003445a_PE400	NC_000962	1	4411532	5394780	4379153	99.266	174.78	36.1	59.2	6307779	5418476	23696	6284083	0.00375663	6263016	21067	878900	10403	889303	889303	10087249
D20003771a_PE400	NC_000962	1	4411532	8212251	4373643	99.1411	268.377	36.6	59.1	10699851	8416071	203820	10496031	0.0190489	10468382	27649	2266042	17738	2283780	2283780	10273942
D20003322a_PE400	NC_000962	1	4411532	5870076	4381064	99.3094	190.045	36.1	59.1	6832768	5895371	25295	6807473	0.00370201	6781888	25585	923808	13589	937397	937397	11288823
D20003548a_PE400	NC_000962	1	4411532	6818557	4383534	99.3653	221.555	36.4	59.1	8459118	6851953	33396	8425722	0.00394793	8405112	20610	1595192	11973	1607165	1607165	9621384
59_PE400	NC_000962	1	4411532	8662501	4408281	99.9263	284.833	36.4	59.2	10604966	8703844	41343	10563623	0.00389846	10518076	45547	1870896	30226	1901122	1901122	12972427
D20003446a_PE400	NC_000962	1	4411532	5597602	4379987	99.2849	181.555	36.1	59.1	6610861	5623216	25614	6585247	0.00387453	6561850	23397	975262	12383	987645	987645	9914396
D20003748a_PE400	NC_000962	1	4411532	5883046	4373312	99.1336	192.197	36.6	59	7506700	5911227	28181	7478519	0.00375411	7460386	18133	1585214	10259	1595473	1595473	7484316
191940122-1_FDSW210132440-1r	NC_000962	1	4411532	7272088	4380265	99.2912	235.88	36.2	59.1	9387824	7305356	33268	9354556	0.00354374	9310946	43610	2055602	26866	2082468	2082468	8926759
D20002289a	NC_000962	1	4411532	7151060	4381157	99.3115	233.8	36.5	59	10218469	7189700	38640	10179829	0.00378139	10138880	40949	3000786	27983	3028769	3028769	6774501
D20003457a_PE400	NC_000962	1	4411532	6124131	4378343	99.2477	198.52	36.1	59.1	7206141	6149555	25424	7180717	0.0035281	7154532	26185	1042350	14236	1056586	1056586	11053034
D20002210a	NC_000962	1	4411532	6905193	4379521	99.2744	225.686	36.4	58.9	9559446	6938690	33497	9525949	0.00350407	9483772	42177	2592914	27842	2620756	2620756	7006333
D20003574a_PE400	NC_000962	1	4411532	7472269	4365686	98.9608	242.969	36.4	58.9	9535802	7508535	36266	9499536	0.00380314	9475632	23904	2012146	15121	2027267	2027267	9513141
D20003325a	NC_000962	1	4411532	6146989	4378918	99.2607	208.889	35.7	59.3	7220235	6180530	33713	7186522	0.00466924	7128820	57702	1004854	33575	1038429	1038429	11425278
D20003545a_PE400	NC_000962	1	4411532	6733701	4373027	99.1272	218.935	36.4	59	8455828	6764900	31199	8424629	0.00368964	8401776	22853	1677290	13638	1690928	1690928	9068788
D20003342a_PE400	NC_000962	1	4411532	5287798	4378700	99.2558	171.481	36.2	59.1	6176594	5311916	24118	6152476	0.00390474	6128648	23828	852520	12158	864678	864678	9967439
D20003738a_PE400	NC_000962	1	4411532	7934744	4369574	99.0489	259.27	36.6	59	10138977	7989789	55045	10083932	0.00542905	10058608	25324	2132766	16422	2149188	2149188	10116166
D20003682a_PE400	NC_000962	1	4411532	8406004	4392455	99.5676	274.479	36.6	59.3	10703945	8446578	40574	10663371	0.00379057	10640880	22491	2242368	14999	2257367	2257367	10779809
D20003736a_PE400	NC_000962	1	4411532	7540207	4362634	98.8916	246.405	36.6	59	9698710	7575376	35169	9663541	0.00362615	9640112	23429	2108494	14840	2123334	2123334	9345459
D20003577a_PE400	NC_000962	1	4411532	6894795	4378032	99.2406	224.064	36.4	59	8673581	6925672	30877	8642704	0.00355989	8621324	21380	1735100	12809	1747909	1747909	9218283
191510090_FDSW210132415-1r	NC_000962	1	4411532	7287154	4388571	99.4795	236.89	36.3	59.1	9414565	7319248	32094	9382471	0.00340897	9342414	40057	2070458	24859	2095317	2095317	8916232
D20003258a_PE400	NC_000962	1	4411532	7244343	4382080	99.3324	235.426	36.2	59.2	8834935	7292176	47833	8787102	0.00541407	8749752	37350	1519338	23421	1542759	1542759	11092365
D20003515a_PE400	NC_000962	1	4411532	6450148	4359226	98.8143	209.858	36.4	59	8006683	6481392	31244	7975439	0.00390224	7956870	18569	1514552	10739	1525291	1525291	9077460
D20003752a_PE400	NC_000962	1	4411532	9258809	4365375	98.9537	302.591	36.6	59	12063723	9282196	23387	12040336	0.00193862	12007126	33210	2758502	23025	2781527	2781527	10977128
D20003346a_PE400	NC_000962	1	4411532	6504516	4398526	99.7052	210.63	36.1	59.4	7587289	6540190	35674	7551615	0.00470181	7531260	20355	1035886	11213	1047099	1047099	12402424
D20003626a_PE400	NC_000962	1	4411532	6634037	4369918	99.0567	215.659	36.3	58.9	8311759	6664585	30548	8281211	0.00367527	8254574	26637	1631850	15324	1647174	1647174	9012155
