# Supplementary material for: Whole-genome sequencing and transcriptome-characterized in vitro evolution of aminoglycoside resistance in Mycobacterium tuberculosis
Source: Microb Genom. 2023 May 24;9(5):mgen001022. doi: 10.1099/mgen.0.001022 (PMC10272870; doi:10.1099/mgen.0.001022)
Supplement: Supplementary material 2 [file mgen-9-1022-s002.xlsx]

## Sheet: AKM (gene-based GWAS)
Supplemental Table S3(a). GWAS analysis of AKM resistant Mtb isolates in Guangdong province using Pyseer（v1.3.9）with Parameter --max-dimensions 6 --min-af 0.001 for burden test（lrt-pvalue<9.44e-6).
variant	af	filter-pvalue	lrt-pvalue	beta	beta-std-err	intercept	PC1	PC2	PC3	PC4	PC5	PC6
Rv1312	0.0098	2.07e-06	0.000168	2.93	1.2	-2.02	-0.455	0.314	-0.68	0.854	0.139	0.21
gpgS	0.0098	2.07e-06	0.000495	2.62	1.23	-2.01	-0.428	0.408	-0.59	0.611	0.0996	0.0371
cysT	0.007	4.48e-06	0.000905	3.01	0.964	-2	-0.487	0.372	-0.607	0.475	0.0638	-0.111
uvrB	0.0336	0.000159	0.00115	1.57	0.448	-2.1	-0.581	0.63	-0.703	0.624	0.32	0.133
PPE47	0.927	0.00471	0.00121	2.65	8.84	-4.52	-0.383	-0.125	-0.602	0.684	0.0519	0.179
mctB	0.0168	7.19e-05	0.00127	2.07	0.608	-2.07	-0.637	0.649	-0.59	0.516	0.264	0.0518
PE_PGRS33	0.52	0.0108	0.0021	-0.724	0.238	-1.68	-0.618	0.418	-0.873	0.717	0.124	0.379
Rv3839	0.763	0.0157	0.0021	4.85	2.67	-5.76	2.79	4.59	-0.592	-0.128	-0.902	0.289
Rv0133-ephF	0.07	0.433	0.00277	1.94	0.64	-2.2	-1.09	0.114	-1.15	0.311	1.32	0.0989
pcp-Rv0320	0.0028	0.000175	0.00337	5.09	0.482	-2.01	-0.571	1.63	-0.605	0.795	0.129	0.153
Rv1491c	0.0028	0.000175	0.00374	4.54	0.495	-2	-0.569	0.254	-0.816	0.787	0.0201	0.137
Rv2267c	0.0252	0.000587	0.00396	1.61	0.522	-2.08	-0.584	0.975	-0.653	0.472	0.103	-0.0292
lprN	0.0154	0.000843	0.00399	1.97	0.639	-2.07	-0.596	0.676	-0.736	0.653	0.254	0.215
mce3C	0.0476	0.000321	0.00406	1.21	0.392	-2.09	-0.559	0.677	-0.609	0.429	0.174	0.0639
uspB	0.0098	0.000323	0.00433	2.26	1.28	-2	-0.505	0.372	-0.642	0.367	0.0518	0.158
leuS	0.754	0.00898	0.0045	2.35	0.821	-3.84	0.887	0.625	-0.824	0.472	1.82	-1.17
panD	0.0028	0.000175	0.00454	4.52	0.489	-2	-0.573	0.257	-0.815	0.695	-0.025	0.00801
PE31	0.0098	0.000323	0.00472	2.27	1.28	-2	-0.469	0.654	-0.592	0.466	0.015	-0.207
argA	0.0028	0.000175	0.00477	4.45	0.492	-2	-0.568	0.272	-0.801	0.695	-0.0111	0.0245
Rv1225c-Rv1226c	0.0056	0.000146	0.0055	2.76	0.917	-1.99	-0.438	0.401	-0.591	0.765	0.167	0.179
amiD	0.0434	0.0215	0.00567	1.39	0.468	-2.1	-0.668	1.4	-0.661	0.634	0.353	0.197
gpgP	0.0126	0.00347	0.00594	2.03	1.45	-2.01	-0.538	0.721	-0.541	0.724	0.091	0.0737
thyA	0.0378	0.000818	0.0061	1.31	0.446	-2.08	-0.58	0.682	-0.679	0.272	0.0493	0.244
Rv2001	0.0196	0.000507	0.00614	1.66	0.565	-2.06	-0.611	0.682	-0.549	0.507	0.152	0.0715
fpg	0.0084	0.00519	0.00654	2.5	1.17	-2.01	-0.54	0.625	-0.716	0.766	0.0741	0.129
lprA	0.0406	0.825	0.00662	3.03	1.28	-2.21	-1.21	-0.0943	-1.85	0.703	-0.177	0.476
whiB3-groEL1	0.0126	0.00347	0.00682	1.95	1.46	-2.01	-0.494	0.549	-0.603	0.79	0.116	0.17
guaB2	0.724	0.248	0.00731	-1.73	0.607	-0.775	-1.91	0.927	-0.641	0.984	0.569	0.417
Rv3005c-lppZ	0.007	0.00124	0.00736	2.54	1.08	-2	-0.542	0.325	-0.597	0.482	0.266	0.337
upp	0.0406	0.427	0.00755	2.07	0.777	-2.14	-0.915	0.251	-1.31	0.844	-0.183	0.167
Rv2415c	0.0476	0.349	0.00816	1.71	0.6	-2.11	-0.719	2.25	-0.642	0.711	0.33	0.204
ino1	0.783	0.524	0.00838	-1.71	0.627	-0.7	-1.68	0.534	-0.645	1.45	-0.901	0.471
Rv3836	0.0616	0.819	0.00873	3.2	1.41	-2.22	-1.07	3.48	-0.622	-0.258	2.7	-0.00956
Rv2003c	0.0952	0.84	0.00883	1.36	0.493	-2.17	-0.888	1.63	-1.13	0.884	-0.066	0.23
Rv0611c	0.0084	0.00519	0.00892	2.4	1.18	-2	-0.587	0.272	-0.587	0.735	-0.022	0.0622
fadD29	0.228	0.0881	0.00916	-0.805	0.33	-1.86	-0.707	0.818	-0.623	1.03	0.378	0.0548
PPE24	0.814	0.0125	0.0094	1.72	0.662	-3.45	0.248	1.76	-0.73	-0.0459	1.18	0.199
Rv1156	0.0392	0.0013	0.011	1.22	0.453	-2.08	-0.544	0.748	-0.666	0.293	0.147	-0.191
cydD	0.0154	0.000843	0.0113	1.68	0.619	-2.05	-0.554	0.732	-0.622	0.567	0.18	0.118
Rv3094c-Rv3095	0.0168	0.00201	0.0115	1.66	0.611	-2.06	-0.544	0.876	-0.648	0.67	0.236	0.214
Rv3217c	0.0126	0.00347	0.0115	1.84	1.48	-2	-0.554	0.322	-0.492	0.581	0.02	-0.0231
lipA	0.0084	0.00519	0.0117	2.23	1.18	-2	-0.521	0.59	-0.603	0.725	0.0782	0.0848
glpK	0.0504	0.434	0.0117	1.6	0.585	-2.11	-0.746	2.12	-0.731	0.703	0.127	0.149
pntAa	0.0126	0.00347	0.012	1.79	1.47	-2	-0.478	0.567	-0.591	0.535	0.21	-0.0176
PPE46	0.0364	0.004	0.0129	1.22	0.455	-2.07	-0.616	0.656	-0.626	0.538	0.0881	0.00867
Rv2506	0.105	0.327	0.0132	2.04	0.797	-2.24	-1.21	0.0282	0.579	0.965	-0.346	0.0591
rplT	0.0028	0.000175	0.0138	3.51	0.527	-1.98	-0.45	0.406	-0.591	0.739	0.156	0.159
PPE48	0.0028	0.000175	0.0139	3.5	0.527	-1.98	-0.449	0.405	-0.591	0.738	0.156	0.156
Rv1084-Rv1085c	0.0028	0.000175	0.014	3.5	0.527	-1.98	-0.447	0.399	-0.59	0.741	0.157	0.154
Rv1204c-Rv1205	0.0028	0.000175	0.014	3.5	0.527	-1.98	-0.447	0.399	-0.59	0.741	0.157	0.154
engA	0.084	0.15	0.0144	1.03	0.394	-2.12	-0.646	1.61	-0.729	0.665	0.12	0.0919
Rv2954c-Rv2955c	0.007	0.00124	0.0147	2.34	1.1	-1.99	-0.483	0.401	-0.579	0.278	0.222	0.449
PE_PGRS50	0.637	0.0221	0.0147	-0.579	0.236	-1.67	-0.598	0.57	-0.65	0.873	0.0979	0.267
fadE7	0.0224	0.0214	0.0149	1.58	0.601	-2.07	-0.705	0.589	-0.713	0.509	0.231	0.0749
mptA	0.07	0.219	0.0154	1.16	0.444	-2.11	-0.624	1.73	-0.691	0.868	0.256	0.346
Rv1458c	0.746	0.354	0.0157	-1.59	0.619	-0.851	-1.74	0.257	-0.612	0.886	0.548	0.372
dnaJ1	0.021	0.372	0.0158	2.39	0.947	-2.1	-0.811	2.18	-0.74	0.707	0.357	0.22
Rv0037c-Rv0038	0.0028	0.000175	0.0159	3.43	0.527	-1.98	-0.451	0.404	-0.59	0.689	0.132	0.0907
gshA	0.0154	0.0156	0.016	1.79	0.686	-2.06	-0.612	1.01	-0.723	0.681	0.186	0.215
moeB1	0.129	0.125	0.0162	1.19	0.464	-2.18	-0.935	0.4	0.0291	0.668	-0.238	0.175
thyX-hsdS.1	0.0126	0.00347	0.0164	1.66	1.49	-1.99	-0.437	0.404	-0.591	0.705	0.136	0.0913
canB	0.0028	0.000175	0.0166	3.41	0.527	-1.98	-0.456	0.415	-0.592	0.654	0.116	0.0521
lipF-Rv3488	0.129	0.232	0.0167	1.54	0.597	-2.23	-1.09	0.3	0.22	0.293	-0.42	0.891
lprO-Rv0180c	0.0028	0.000175	0.0168	3.4	0.527	-1.98	-0.454	0.408	-0.59	0.659	0.117	0.0497
Rv2451	0.0084	0.00519	0.0172	2.06	1.2	-1.99	-0.486	0.588	-0.562	0.723	0.112	0.102
Rv0121c-Rv0122	0.0084	0.00519	0.0173	2.08	1.19	-1.99	-0.489	0.597	-0.587	0.567	0.274	0.02
kdpB	0.106	0.0174	0.0174	-1.22	0.608	-1.92	-0.553	0.362	-0.643	0.482	0.147	0.126
folD	0.0448	0.58	0.0179	1.69	0.661	-2.1	-0.729	2.23	-0.647	0.792	0.161	0.243
Rv2411c	0.0504	0.434	0.0182	1.48	0.597	-2.12	-0.801	0.541	-1.12	0.714	-0.0545	0.151
Rv2553c	0.199	0.0572	0.0184	-0.985	0.455	-1.85	-0.367	0.816	-1.15	0.216	0.407	0.0974
PE_PGRS1-Rv0110	0.0182	0.00419	0.0192	1.53	0.606	-2.05	-0.549	0.703	-0.667	0.534	0.183	0.496
TB16.3	0.007	0.00124	0.0194	2.12	1.1	-1.99	-0.456	0.423	-0.592	0.542	0.0644	-0.0694
Rv3502c	0.0406	0.825	0.0197	1.98	0.79	-2.11	-0.754	2.49	-0.732	0.82	0.202	0.285
rhlE	0.0266	0.0106	0.0201	1.31	0.521	-2.06	-0.601	0.784	-0.674	0.615	0.14	0.109
PE_PGRS57	0.501	0.202	0.0206	-0.555	0.24	-1.76	-0.744	0.68	-0.71	0.811	0.227	0.216
polA	0.762	0.396	0.0208	-1.59	0.652	-0.816	-1.67	-0.52	-0.632	0.81	0.567	0.34
PE_PGRS19	0.965	0.0167	0.021	-1.19	0.478	-0.882	-0.636	0.894	-0.572	0.665	0.198	0.166
lpqE	0.0098	0.0144	0.021	1.94	1.27	-1.99	-0.484	0.361	-0.664	0.759	0.117	0.158
csoR	0.0042	0.0044	0.0213	2.89	0.8	-1.99	-0.528	0.76	-0.543	0.721	0.0908	0.0975
Rv0681	0.0252	0.00663	0.0214	1.3	0.524	-2.06	-0.546	0.702	-0.648	0.735	0.243	0.284
Rv3639c	0.021	0.0134	0.0214	1.45	0.581	-2.06	-0.618	0.785	-0.678	0.608	0.135	0.136
Rv2308-metV	0.0042	0.0044	0.0216	2.87	0.8	-1.99	-0.49	0.782	-0.596	0.746	0.145	0.152
Rv2282c-Rv2283	0.0028	0.000175	0.0222	3.34	0.527	-1.98	-0.467	0.422	-0.59	0.462	0.0387	-0.083
PE_PGRS5	0.0924	0.0149	0.0223	-1.48	0.792	-1.92	-0.466	-0.209	-0.591	0.565	0.281	0.17
ribF	0.0224	0.00217	0.0225	1.37	0.566	-2.05	-0.54	0.75	-0.646	0.373	0.1	-0.165
Rv3361c	0.0042	0.0044	0.0227	2.82	0.807	-1.99	-0.493	0.351	-0.667	0.753	0.111	0.147
Rv3401-Rv3402c	0.175	0.0961	0.0233	-1.29	0.658	-1.82	-0.179	0.894	-1.33	0.337	0.794	0.382
Rv0345	0.0182	0.0438	0.0235	2.58	1.53	-2.02	-0.452	0.414	-0.57	-0.326	-0.232	1.54
tesB1-Rv1619	0.0364	0.884	0.0246	3.3	1.71	-2.15	-1.1	-0.428	-1.86	1.11	-0.524	0.161
PE18	0.035	0.943	0.0246	2.88	1.49	-2.18	-1.14	0.009	-1.73	0.932	-0.259	0.226
Rv0945	0.766	0.0183	0.0248	2.2	1.01	-3.72	0.913	2.45	-0.54	0.296	-0.344	0.222
Rv0077c-Rv0078	0.0042	0.0044	0.0253	2.79	0.798	-1.99	-0.499	0.367	-0.669	0.677	0.0752	0.07
Rv2778c	0.0084	0.00519	0.0253	1.9	1.22	-1.99	-0.487	0.392	-0.559	0.576	0.222	-0.00464
MTS2975-Rv3844	0.0882	0.0194	0.0256	-1.6	0.922	-1.91	-0.461	-0.641	-0.624	0.484	0.179	0.0933
PE_PGRS59	0.13	0.0265	0.0265	-1.01	0.504	-1.91	-0.495	0.164	-0.661	0.708	0.328	0.518
uvrD1	0.115	0.0635	0.0267	-0.96	0.484	-1.93	-0.649	0.783	-0.647	0.426	0.166	0.0159
Rv2052c	0.0448	0.0289	0.0267	-2.03	0.71	-1.91	-0.388	0.547	-0.442	0.721	0.22	0.113
PE_PGRS11-PPE12	0.763	0.0316	0.027	4.14	2.83	-5.2	2.33	4.06	-0.661	-0.0479	-0.701	0.277
Rv1684	0.0084	0.00519	0.0272	1.86	1.22	-1.99	-0.446	0.409	-0.591	0.707	0.14	0.112
Rv2714	0.763	0.0316	0.0272	4.11	2.81	-5.18	2.31	4.04	-0.661	-0.0443	-0.694	0.275
echA18	0.0574	0.665	0.0273	1.75	0.733	-2.13	-0.749	2.28	-0.76	0.0695	-0.118	1.18
celA2a	0.0378	0.828	0.0278	3.27	1.72	-2.15	-1.1	-0.433	-1.86	1.12	-0.528	0.161
argG-argH	0.0378	0.828	0.0278	3.27	1.72	-2.15	-1.1	-0.433	-1.86	1.12	-0.528	0.161
Rv2722	0.0196	0.00782	0.0279	1.37	0.576	-2.05	-0.561	0.712	-0.651	0.659	0.207	0.197
PE6	0.035	0.943	0.0283	2.53	1.35	-2.06	-0.662	2.72	-0.621	0.809	0.0705	0.0852
rplX	0.0042	0.0044	0.0283	2.76	0.794	-1.99	-0.5	0.367	-0.667	0.614	0.0447	-0.0179
Rv0528	0.063	0.012	0.0287	0.872	0.376	-2.08	-0.525	0.774	-0.656	0.667	0.352	0.244
gltD	0.0196	0.0654	0.0287	2.44	1.09	-2.07	-0.617	1.01	-0.589	-0.387	-0.193	1.45
Rv0650	0.116	0.348	0.0288	1.41	0.603	-2.19	-1.05	0.401	0.0979	0.938	-0.395	0.0145
Rv0653c-Rv0654	0.0308	0.253	0.0288	48.1	1.04	-3.5	-4.47	44.7	-1.21	4.21	-0.492	1.29
ncRv10685-Rv0686	0.0308	0.253	0.0288	48.1	1.04	-3.5	-4.47	44.7	-1.21	4.21	-0.492	1.29
ncRv10699	0.0308	0.253	0.0288	48.1	1.04	-3.5	-4.47	44.7	-1.21	4.21	-0.492	1.29
pdc-Rv0854	0.0308	0.253	0.0288	48.1	1.04	-3.5	-4.47	44.7	-1.21	4.21	-0.492	1.29
TB16.3-Rv2186c	0.0308	0.253	0.0288	48.1	1.04	-3.5	-4.47	44.7	-1.21	4.21	-0.492	1.29
Rv2632c-Rv2633c	0.0308	0.253	0.0288	48.1	1.04	-3.5	-4.47	44.7	-1.21	4.21	-0.492	1.29
Rv2953-Rv2954c	0.0308	0.253	0.0288	48.1	1.04	-3.5	-4.47	44.7	-1.21	4.21	-0.492	1.29
Rv2959c-Rv2960c	0.0308	0.253	0.0288	48.1	1.04	-3.5	-4.47	44.7	-1.21	4.21	-0.492	1.29
fadB4-Rv3142c	0.0308	0.253	0.0288	48.1	1.04	-3.5	-4.47	44.7	-1.21	4.21	-0.492	1.29
rmlC-Rv3466	0.0308	0.253	0.0288	48.1	1.04	-3.5	-4.47	44.7	-1.21	4.21	-0.492	1.29
hsaA	0.0308	0.253	0.0288	48.1	1.04	-3.5	-4.47	44.7	-1.21	4.21	-0.492	1.29
Rv3694c-Rv3695	0.0308	0.253	0.0288	48.1	1.04	-3.5	-4.47	44.7	-1.21	4.21	-0.492	1.29
narI	0.0084	0.00519	0.0289	1.85	1.22	-1.99	-0.451	0.412	-0.589	0.617	0.112	0.313
pstP-fhaB	0.007	0.0614	0.0291	2.46	1.07	-2	-0.598	0.267	-0.708	0.674	0.256	0.108
Rv2954c	0.0686	0.0656	0.0292	-1.32	0.735	-1.95	-0.618	0.777	-0.631	0.536	0.162	0.0733
Rv2169c-Rv2170	0.0056	0.0227	0.0295	2.53	0.956	-1.99	-0.547	0.304	-0.662	0.763	0.052	0.133
mutT1	0.0098	0.0144	0.0296	1.78	1.29	-1.99	-0.497	0.357	-0.569	0.729	0.0863	0.102
mazF7	0.035	0.943	0.0299	2.52	1.36	-2.06	-0.662	2.7	-0.616	0.731	0.0534	0.429
rnpA	0.0448	0.271	0.0301	1.49	0.637	-2.09	-0.712	0.588	-0.708	0.0672	1.32	0.361
agpS	0.0322	0.0658	0.0303	-1.99	0.694	-1.92	-0.455	0.421	-0.656	0.646	0.193	0.148
thyX	0.0084	0.00519	0.0304	1.82	1.22	-1.98	-0.47	0.4	-0.564	0.637	0.0852	0.017
lipF	0.761	0.0273	0.0308	1.67	0.799	-3.32	0.387	0.411	-1.19	1.13	-0.227	-0.692
Rv3167c	0.0952	0.174	0.031	0.862	0.379	-2.11	-0.571	1.51	-0.656	0.815	0.33	0.344
inhA	0.0098	0.0144	0.0313	1.76	1.29	-1.99	-0.497	0.526	-0.54	0.69	0.0844	0.0589
Rv2926c	0.0616	0.808	0.0313	1.78	0.834	-2.16	-0.945	1.24	-1.19	0.0985	-0.407	1.12
Rv0500B	0.028	0.728	0.0314	3.45	1.75	-2.13	-0.879	1.12	-0.587	-0.326	2.97	0.0605
PPE31-PPE32	0.035	0.0167	0.0314	1.2	0.527	-2.07	-0.611	0.671	-0.715	0.21	0.0624	-0.176
Rv0454-Rv0455c	0.0112	0.0311	0.0316	1.72	1.35	-1.99	-0.504	0.483	-0.566	0.78	0.102	0.15
Rv0647c	0.15	0.289	0.0316	-1.63	0.886	-1.8	-0.102	1.12	-1.61	0.727	1.05	-0.456
Rv3209	0.028	0.016	0.0319	1.27	0.561	-2.06	-0.673	0.629	-0.472	0.551	0.0225	0.0246
Rv3267	0.0168	0.0273	0.0321	1.53	0.653	-2.05	-0.644	0.789	-0.634	0.582	0.246	0.116
Rv3338	0.0224	0.0214	0.0325	1.32	0.569	-2.06	-0.578	0.907	-0.653	0.692	0.217	0.228
Rv0339c-Rv0340	0.0196	0.00782	0.0328	1.33	0.578	-2.05	-0.558	0.707	-0.608	0.63	0.207	0.357
Rv0210-pckA	0.0364	0.884	0.033	2.34	1.06	-2.11	-0.78	2.84	-0.73	0.781	0.152	0.212
ndh	0.0168	0.0273	0.033	1.51	0.65	-2.05	-0.597	0.663	-0.725	0.691	0.199	0.228
TB22.2	0.0098	0.0144	0.033	1.74	1.29	-1.99	-0.463	0.388	-0.62	0.712	0.123	0.107
Rv0961	0.0252	0.0464	0.0331	1.78	0.773	-2.07	-0.632	0.673	-0.647	-0.16	-0.152	1.07
Rv2003c-Rv2004c	0.0056	0.0227	0.0335	2.45	0.96	-1.99	-0.513	0.334	-0.697	0.755	0.0962	0.145
Rv1104-Rv1105	0.0154	0.0156	0.0336	1.52	0.658	-2.05	-0.589	0.848	-0.677	0.568	0.222	0.105
Rv0426c	0.063	0.012	0.0337	0.857	0.382	-2.08	-0.498	0.733	-0.648	0.767	0.286	0.327
rrs	0.0714	0.0131	0.0338	0.802	0.357	-2.08	-0.576	0.719	-0.622	0.55	0.173	0.0441
Rv1534-Rv1535	0.13	0.0265	0.0339	-0.978	0.52	-1.91	-0.562	-0.0832	-0.65	0.38	0.127	0.0646
Rv2307c-Rv2307A	0.0938	0.0909	0.0349	-1.01	0.538	-1.94	-0.655	0.796	-0.658	0.414	0.144	0.0542
bioF1	0.0112	0.0311	0.035	1.72	1.34	-1.99	-0.519	0.506	-0.635	0.573	0.0762	-0.0363
Rv1835c	0.567	0.0856	0.0353	1.04	0.482	-2.62	0.0254	0.642	-0.667	1.82	0.849	1.24
Rv2565	0.0756	0.587	0.0354	1.07	0.481	-2.11	-0.788	0.521	-1.01	0.647	0.0913	0.279
Rv2008c-vapB15	0.0252	0.0464	0.0355	1.72	0.755	-2.07	-0.589	0.704	-0.701	-0.0641	-0.0731	1.1
Rv1996-ctpF	0.0406	0.825	0.0357	1.76	0.781	-2.09	-0.733	2.32	-0.638	0.638	0.144	0.361
eis-Rv2417c	0.0168	0.0273	0.0357	1.48	0.646	-2.05	-0.612	0.673	-0.697	0.6	0.274	0.155
lppC-fadB5	0.0014	0.00801	0.0359	5.25	0.433	-2	-0.59	1.7	-0.605	0.775	0.119	0.133
Rv1954A	0.0014	0.00801	0.0359	5.25	0.433	-2	-0.59	1.7	-0.605	0.775	0.119	0.133
Rv1974	0.0014	0.00801	0.0359	5.25	0.433	-2	-0.59	1.7	-0.605	0.775	0.119	0.133
Rv2166c	0.0014	0.00801	0.0359	5.25	0.433	-2	-0.59	1.7	-0.605	0.775	0.119	0.133
mbtA	0.0574	0.665	0.0359	1.28	0.58	-2.11	-0.794	0.698	-1.05	0.719	-0.0564	0.11
Rv3115	0.0014	0.00801	0.0359	5.25	0.433	-2	-0.59	1.7	-0.605	0.775	0.119	0.133
rfbE	0.0014	0.00801	0.0359	5.25	0.433	-2	-0.59	1.7	-0.605	0.775	0.119	0.133
Rv0133	0.0448	0.58	0.036	1.47	0.652	-2.09	-0.696	2.02	-0.667	0.544	0.106	0.372
Rv2081c-Rv2082	0.0126	0.0565	0.036	1.87	0.832	-2.05	-0.667	0.647	-0.749	0.357	0.519	0.0386
PE_PGRS53	0.473	0.0215	0.0365	-0.501	0.244	-1.79	-0.532	0.505	-0.65	0.765	-0.0125	0.169
cyp140	0.0616	0.0334	0.0369	0.983	0.442	-2.09	-0.656	0.692	-0.594	0.168	-0.0846	0.582
ceoC	0.758	0.346	0.0369	-1.42	0.638	-0.948	-1.56	-0.386	-0.635	0.798	0.526	0.327
trcR	0.0322	0.0658	0.0375	-1.92	0.691	-1.92	-0.471	0.462	-0.582	0.631	0.166	0.12
Rv3433c	0.619	0.625	0.038	-0.595	0.279	-1.66	-0.884	0.383	-0.617	0.784	0.355	0.239
thrA	0.0098	0.0144	0.0381	1.69	1.29	-1.99	-0.504	0.368	-0.563	0.571	0.0291	0.189
fadD23	0.751	0.00763	0.0381	1.52	0.722	-3.18	0.449	1.22	-0.653	0.271	0.0197	0.172
fabD2	0.0448	0.58	0.0386	1.4	0.644	-2.1	-0.761	0.461	-1.07	0.764	-0.00436	0.2
Rv1598c	0.0448	0.102	0.0391	-1.23	1.18	-1.92	-0.512	0.428	-0.589	0.593	0.11	0.0484
Rv2395	0.0784	0.395	0.0395	0.943	0.428	-2.1	-0.687	1.51	-0.695	0.666	0.168	0.123
leuA	0.0364	0.023	0.0397	1.04	0.471	-2.06	-0.594	0.771	-0.654	0.505	0.297	0.0365
bioA	0.028	0.0869	0.0401	-1.91	0.684	-1.93	-0.499	0.429	-0.609	0.635	0.132	0.0934
Rv1217c	0.727	0.00877	0.0406	1.54	0.739	-3.15	0.524	0.728	-0.548	0.944	0.0276	-0.646
Rv2023c-ncRv12023	0.0014	0.00801	0.0407	4.51	0.433	-1.99	-0.586	0.255	-0.823	0.763	0.00667	0.119
Rv3161c-Rv3162c	0.0014	0.00801	0.0407	4.51	0.433	-1.99	-0.586	0.255	-0.823	0.763	0.00667	0.119
Rv3613c	0.0014	0.00801	0.0407	4.51	0.433	-1.99	-0.586	0.255	-0.823	0.763	0.00667	0.119
Rv3779	0.0322	0.0444	0.0407	1.12	0.507	-2.06	-0.609	0.758	-0.735	0.579	0.186	0.124
Rv1085c-Rv1086	0.0042	0.0044	0.0415	2.4	0.839	-1.98	-0.454	0.414	-0.592	0.727	0.151	0.154
Rv2433c	0.73	0.0103	0.0417	3.2	2.02	-4.37	1.93	0.403	-0.617	-0.144	-0.457	0.171
pckA	0.0308	0.0722	0.0418	-1.89	0.691	-1.92	-0.447	0.471	-0.622	0.661	0.142	0.139
thrC	0.158	0.0664	0.042	0.638	0.306	-2.13	-0.501	1.01	-0.679	0.894	0.339	0.408
nuoB	0.0042	0.0044	0.042	2.4	0.839	-1.98	-0.45	0.402	-0.59	0.736	0.155	0.153
Rv3768-Rv3769	0.118	0.00861	0.0422	-1.83	1.1	-1.83	-0.112	1.44	0.35	0.219	0.746	0.156
Rv1152	0.136	0.0223	0.0424	0.656	0.315	-2.11	-0.459	0.736	-0.639	0.89	0.329	0.418
metH	0.217	0.00781	0.0425	0.527	0.254	-2.14	-0.519	0.685	-0.602	0.481	0.079	0.0463
Rv0823c	0.0252	0.0464	0.0428	1.25	0.57	-2.06	-0.618	0.673	-0.68	0.503	0.477	0.139
narX	0.0672	0.362	0.0436	1	0.463	-2.09	-0.673	1.61	-0.634	0.581	0.109	0.28
rnhB	0.0322	0.0444	0.0438	1.1	0.507	-2.06	-0.626	0.803	-0.594	0.713	0.166	0.22
Rv0311	0.724	0.248	0.0444	-1.32	0.629	-1.07	-1.57	0.894	-0.63	0.437	0.356	0.899
Rv2271-Rv2272	0.0042	0.0044	0.0446	2.36	0.838	-1.98	-0.453	0.407	-0.591	0.708	0.142	0.121
fadE6-Rv0272c	0.0294	0.798	0.0451	2.99	1.48	-2.11	-0.845	0.513	-0.684	-0.215	2.6	0.076
Rv0737	0.0896	0.115	0.0451	-0.96	0.538	-1.95	-0.657	0.788	-0.652	0.439	0.161	0.0856
cysQ	0.0112	0.0311	0.0451	1.57	1.37	-1.99	-0.458	0.525	-0.592	0.749	0.155	0.161
mmaA2	0.744	0.0222	0.0454	2.81	1.66	-4.12	1.41	0.277	-0.586	0.282	2.32	-1.45
Rv2751	0.0112	0.0311	0.0462	1.56	1.36	-1.99	-0.501	0.488	-0.53	0.705	0.0855	0.0715
PPE64	0.07	0.0202	0.0463	-1.61	1.36	-1.87	-0.297	-0.963	-0.532	0.542	0.168	0.0938
umaA	0.0588	0.0414	0.0465	-1.67	1.35	-1.88	-0.343	-1.09	-0.572	0.759	0.206	0.274
prrB	0.0056	0.0227	0.0465	2.24	0.976	-1.99	-0.525	0.587	-0.515	0.746	0.0893	0.124
pra	0.0364	0.884	0.0466	2.17	1.06	-2.1	-0.764	2.72	-0.666	0.578	0.326	0.14
hns	0.0182	0.0438	0.0471	1.38	0.638	-2.05	-0.609	0.677	-0.715	0.641	0.156	0.164
PE_PGRS45	0.0658	0.0779	0.0474	-1.9	1.2	-1.92	-0.411	0.409	-0.675	1.36	-1.13	0.195
deoA	0.0098	0.0144	0.0476	1.57	1.31	-1.98	-0.467	0.405	-0.571	0.649	0.0965	0.0373
pks17	0.0644	0.0289	0.0485	-1.6	1.36	-1.87	-0.323	-0.981	-0.593	0.536	0.215	0.117
Rv0365c	0.0462	0.951	0.0486	1.66	0.826	-2.12	-0.879	0.493	-1.24	0.792	-0.0571	0.192
PE_PGRS25-vapC10	0.007	0.0614	0.0491	2.37	1	-1.99	-0.525	1.04	-0.597	0.584	0.0633	-0.00637
Rv2414c	0.0266	0.0639	0.0492	1.18	0.552	-2.06	-0.603	0.855	-0.689	0.698	0.237	0.251
Rv1043c	0.0588	0.0218	0.0493	0.916	0.452	-2.08	-0.573	0.773	-0.675	0.292	-0.00235	-0.342
PE_PGRS39	0.042	0.202	0.0496	1.13	0.54	-2.07	-0.637	1.4	-0.704	0.52	0.112	0.0441
eccCb1-PE35	0.102	0.125	0.0498	-0.862	0.485	-1.94	-0.66	0.785	-0.641	0.468	0.175	0.127
PPE12	0.0854	0.872	0.05	1.1	0.523	-2.12	-0.78	1.62	-0.633	0.387	1.03	0.129
frr-pyrH	0.0154	0.0156	0.05	1.37	0.645	-2.04	-0.551	0.716	-0.627	0.696	0.244	0.256
Rv3178	0.0098	0.0144	0.05	1.6	1.31	-1.98	-0.468	0.41	-0.588	0.514	0.179	-0.0945
Rv0776c	0.0462	0.0264	0.0503	-1.9	0.707	-1.9	-0.362	0.479	-0.372	0.563	0.237	0.0736
Rv3784	0.042	0.0347	0.0504	-1.96	0.74	-1.91	-0.373	-0.235	-0.581	0.676	-0.0592	0.0915
fadD4	0.0518	0.0649	0.0505	-1.19	1.23	-1.91	-0.444	0.00094	-0.579	0.727	0.209	0.209
Rv2432c	0.0168	0.0273	0.0506	1.36	0.641	-2.05	-0.582	0.716	-0.669	0.541	0.33	0.322
ponA2-Rv3683	0.731	0.0111	0.0508	3.13	2.01	-4.32	1.87	0.406	-0.614	-0.122	-0.442	0.172
hisF	0.0434	0.94	0.051	1.55	0.769	-2.11	-0.846	0.755	-1.11	0.802	-0.0624	0.201
Rv0257	0.0518	0.843	0.0512	1.9	0.916	-2.12	-0.74	2.46	-0.696	-0.0642	-0.136	1.18
Rv0762c	0.0098	0.0144	0.0519	1.54	1.31	-1.98	-0.47	0.408	-0.571	0.598	0.0805	0.0309
Rv1319c	0.141	0.0322	0.0519	-0.855	0.483	-1.91	-0.502	0.0202	-0.582	0.789	0.195	0.338
eccA1	0.042	0.883	0.0519	1.55	0.74	-2.09	-0.707	2.12	-0.667	0.725	0.165	0.183
PE_PGRS7	0.725	0.365	0.0524	-0.525	0.265	-1.65	-0.664	0.598	-0.866	0.591	0.456	0.298
Rv0111	0.028	0.0852	0.0533	1.15	0.549	-2.06	-0.621	0.832	-0.688	0.701	0.217	0.245
Rv1272c	0.0406	0.0118	0.0534	0.895	0.435	-2.06	-0.549	0.714	-0.612	0.553	0.164	0.162
Rv1429	0.0602	0.435	0.0538	1.13	0.544	-2.09	-0.705	0.983	-0.694	0.311	1.12	0.116
ugpB	0.042	0.0656	0.054	1.12	0.537	-2.07	-0.617	0.84	-0.627	0.17	0.161	0.802
mmpS3	0.0056	0.0227	0.0543	2.14	0.967	-1.98	-0.478	0.38	-0.635	0.718	0.116	0.122
panC	0.0112	0.0311	0.0543	1.49	1.36	-1.99	-0.479	0.385	-0.591	0.626	0.0815	0.232
Rv1425	0.182	0.0344	0.0545	-0.747	0.42	-1.89	-0.531	0.163	-0.685	0.595	-0.39	0.115
Rv1322A-fadA4	0.0056	0.0227	0.0547	2.14	0.967	-1.98	-0.477	0.379	-0.634	0.717	0.116	0.119
Rv3169-aofH	0.014	0.00794	0.0548	1.39	0.678	-2.04	-0.568	0.732	-0.624	0.404	0.111	0.0818
Rv1333	0.0126	0.0565	0.0549	1.59	0.757	-2.04	-0.617	0.844	-0.711	0.58	0.208	0.134
Rv2022c	0.125	0.16	0.055	-0.825	0.472	-1.93	-0.633	0.813	-0.624	0.787	0.304	-0.339
Rv1903-Rv1904	0.0042	0.0044	0.0552	2.29	0.836	-1.98	-0.49	0.399	-0.552	0.561	0.0509	-0.00924
Rv0775	0.168	0.0148	0.0555	0.547	0.279	-2.12	-0.468	0.708	-0.642	0.716	0.273	0.194
rplI	0.0056	0.0227	0.056	2.18	0.98	-1.98	-0.495	0.39	-0.582	0.538	0.47	0.0537
Rv0585c-mce2R	0.063	0.0316	0.0564	-1.56	1.35	-1.88	-0.338	-0.962	-0.582	0.522	0.166	0.069
PE32-lpqG	0.0266	0.0955	0.0566	-1.8	0.686	-1.93	-0.475	0.447	-0.601	0.686	0.178	0.166
qcrB-Rv2197c	0.035	0.0755	0.0569	1.03	0.503	-2.06	-0.595	0.657	-0.736	0.657	0.221	0.337
PE_PGRS37	0.0434	0.111	0.0583	-1.11	1.19	-1.92	-0.483	0.405	-0.582	0.686	0.0684	0.122
Rv2254c	0.007	0.0614	0.0583	2.02	1.07	-1.99	-0.513	0.546	-0.601	0.752	0.102	0.145
dapE	0.0042	0.0044	0.0585	2.26	0.839	-1.98	-0.46	0.414	-0.59	0.574	0.0765	-0.0603
mbtI-Rv2387	0.106	0.353	0.059	0.728	0.368	-2.1	-0.643	0.597	-0.884	0.737	0.17	0.295
Rv1510-gmdA	0.0056	0.0227	0.0591	2.09	0.971	-1.98	-0.476	0.599	-0.593	0.687	0.125	0.0917
mpt63-Rv1927	0.0112	0.0311	0.0593	1.44	1.38	-1.98	-0.446	0.404	-0.591	0.742	0.157	0.159
ureA	0.0952	0.569	0.0596	-2.52	1.29	-1.79	0.118	1.57	-2.1	-0.0616	1.12	0.22
pks11	0.0812	0.0479	0.0597	0.707	0.358	-2.08	-0.54	0.782	-0.666	0.763	0.246	0.298
Rv0150c	0.0042	0.0044	0.0599	2.24	0.84	-1.98	-0.464	0.415	-0.588	0.511	0.0655	0.26
pepB	0.0182	0.0438	0.0602	1.29	0.633	-2.05	-0.591	0.707	-0.683	0.542	0.365	0.165
TB27.3	0.0994	0.116	0.0604	0.729	0.37	-2.1	-0.576	0.729	-0.626	0.522	0.874	0.259
PE_PGRS54	0.658	0.182	0.0604	-0.461	0.243	-1.72	-0.615	0.508	-0.794	0.693	0.0762	0.355
xerC	0.0112	0.0311	0.0611	1.42	1.38	-1.98	-0.462	0.399	-0.572	0.716	0.13	0.123
rplY-lpqT	0.0042	0.0044	0.0613	2.23	0.838	-1.98	-0.465	0.42	-0.59	0.539	0.0704	-0.0226
Rv0909	0.0336	0.533	0.0615	2.98	1.56	-2.12	-0.858	3.4	-0.772	0.867	0.14	0.281
fadA2	0.056	0.0496	0.062	-1.13	1.2	-1.91	-0.407	0.525	-0.429	0.657	0.237	0.148
Rv1056-Rv1057	0.118	0.00861	0.0621	-1.74	1.11	-1.84	-0.0739	1.41	0.248	0.298	0.628	0.19
Rv1459c	0.896	0.231	0.0632	-1.6	0.805	-0.585	-1.06	0.0949	-1.61	0.866	-0.266	0.397
tcrA	0.0238	0.0323	0.0633	1.16	0.588	-2.05	-0.581	0.968	-0.632	0.475	0.126	-0.0566
mce2C	0.147	0.00365	0.0636	-1.57	0.99	-1.8	-0.0487	-0.0899	0.226	0.246	0.732	0.231
whiB4	0.0952	0.18	0.0637	1.94	1	-2.21	-1.19	0.345	-1.74	1	-0.381	0.21
Rv0260c	0.0294	0.0233	0.0638	0.999	0.502	-2.05	-0.56	0.709	-0.633	0.603	0.189	0.262
Rv2297-Rv2298	0.007	0.0614	0.064	1.97	1.07	-1.99	-0.513	0.348	-0.631	0.745	0.0944	0.137
Rv3740c	0.0308	0.0327	0.0641	0.993	0.498	-2.05	-0.585	0.699	-0.623	0.644	0.174	0.166
PPE16	0.0266	0.0955	0.0642	-1.76	0.691	-1.93	-0.462	0.399	-0.613	0.702	0.126	0.169
Rv3070	0.0056	0.0227	0.0642	2.07	0.963	-1.98	-0.479	0.383	-0.63	0.646	0.0831	0.0206
valS	0.0672	0.362	0.0643	0.878	0.449	-2.08	-0.686	0.618	-0.854	0.618	0.0284	0.198
oppC	0.0112	0.0311	0.0647	1.39	1.38	-1.98	-0.463	0.399	-0.572	0.694	0.119	0.0925
PE_PGRS52	0.557	0.0826	0.065	-0.438	0.237	-1.78	-0.632	0.717	-0.546	0.717	0.054	0.279
Rv0177	0.007	0.0614	0.0653	1.96	1.08	-1.99	-0.509	0.361	-0.626	0.641	0.339	0.121
Rv2791c	0.028	0.0869	0.0653	-1.76	0.689	-1.93	-0.441	0.47	-0.598	0.687	0.167	0.155
Rv0380c	0.714	0.173	0.0655	-1.35	0.683	-1.06	-1.62	0.861	-0.625	0.419	0.297	0.959
Rv0144	0.035	0.0548	0.0656	-3.46	0.707	-1.87	-0.266	-1.94	-0.572	0.562	0.21	0.0103
fhaA	0.0714	0.47	0.0664	0.896	0.464	-2.09	-0.709	0.547	-0.901	0.586	-0.0159	0.128
Rv0144-Rv0145	0.0112	0.0311	0.0664	1.39	1.38	-1.98	-0.452	0.414	-0.592	0.685	0.131	0.0952
lppI	0.0168	0.0273	0.0666	1.26	0.632	-2.04	-0.556	0.719	-0.666	0.641	0.217	0.187
Rv0863	0.007	0.0614	0.0669	1.95	1.07	-1.98	-0.491	0.361	-0.657	0.747	0.118	0.15
nadB	0.154	0.928	0.0669	1.12	0.587	-2.2	-1.1	0.177	-0.365	1.02	-0.402	0.3
Rv2286c	0.0434	0.235	0.067	1.17	0.596	-2.07	-0.63	0.68	-0.621	0.246	1.11	0.234
pcnA	0.0448	0.0289	0.0672	-1.85	0.709	-1.9	-0.32	0.557	-0.378	0.611	0.247	0.126
Rv1353c	0.0168	0.0273	0.0673	1.25	0.627	-2.04	-0.58	0.711	-0.618	0.644	0.217	0.199
Rv3168	0.0238	0.115	0.0673	-1.76	0.692	-1.93	-0.491	0.371	-0.592	0.775	0.126	0.103
Rv2314c	0.021	0.0924	0.0679	1.27	0.648	-2.05	-0.612	0.698	-0.675	0.5	0.592	0.183
embB	0.234	0.0979	0.0682	0.48	0.257	-2.14	-0.596	1.09	-0.59	0.532	0.252	0.117
Rv1507c	0.021	0.14	0.0683	-1.82	0.677	-1.93	-0.484	0.428	-0.594	0.848	0.224	0.3
MTS2823	0.0168	0.0273	0.0688	1.25	0.634	-2.04	-0.562	0.734	-0.664	0.574	0.198	0.307
ppsE	0.106	0.353	0.0689	0.745	0.387	-2.1	-0.652	1.35	-0.692	0.423	0.0686	0.557
Rv3142c-Rv3143	0.716	0.0195	0.069	2.71	1.71	-3.98	1.55	0.452	-0.679	0.957	0.349	-1.3
pflA	0.0616	0.475	0.0697	0.958	0.494	-2.08	-0.629	1.59	-0.668	0.608	0.23	0.112
rocA	0.0518	0.0249	0.0699	0.781	0.407	-2.06	-0.534	0.718	-0.645	0.62	0.211	0.265
Rv0940c	0.0238	0.0323	0.0703	1.08	0.554	-2.05	-0.564	0.728	-0.677	0.561	0.179	0.248
lpqW	0.0406	0.133	0.0708	-1.06	1.18	-1.93	-0.493	0.372	-0.599	0.622	0.133	0.0967
Rv0525	0.0112	0.0311	0.0714	1.35	1.38	-1.98	-0.465	0.397	-0.572	0.621	0.0953	0.202
Rv0765c	0.0168	0.0273	0.0718	1.22	0.628	-2.04	-0.581	0.732	-0.617	0.56	0.274	0.167
fadD14	0.0378	0.417	0.0724	-2.36	1.94	-1.95	-0.588	0.769	-0.657	1.56	0.592	-1.05
argS	0.179	0.243	0.0727	-0.868	0.532	-1.87	-0.37	1.08	-1.15	0.248	0.48	0.111
Rv2897c	0.115	0.134	0.0729	-0.736	0.446	-1.94	-0.636	0.75	-0.64	0.509	0.176	0.104
dop	0.101	0.13	0.0733	0.678	0.361	-2.09	-0.589	0.759	-0.619	0.502	0.769	0.213
mmpL8	0.0742	0.0465	0.0747	-1.36	0.937	-1.93	-0.471	-0.456	-0.629	0.548	0.257	0.264
ctpF	0.787	0.0998	0.0751	1.31	0.78	-3.07	0.0834	1.46	-1.1	1.08	-0.155	-0.486
PPE9-purT	0.007	0.0614	0.0752	2.11	1.06	-1.99	-0.524	0.754	-0.559	0.458	0.0143	0.463
Rv2989	0.0168	0.185	0.0752	2.79	1.52	-2.07	-0.62	0.702	-0.708	-0.572	-0.273	1.61
Rv0268c	0.0154	0.134	0.0753	1.51	0.793	-2.05	-0.653	0.673	-0.662	0.416	0.642	0.113
uvrC	0.745	0.223	0.0758	-1.19	0.635	-1.14	-1.45	0.496	-0.633	0.813	0.472	0.31
nat	0.113	0.454	0.0761	-1.94	1.25	-1.81	-0.0168	1.42	-1.79	0.142	0.887	0.282
folC	0.0252	0.0464	0.0776	1.05	0.55	-2.05	-0.588	0.78	-0.649	0.577	0.162	0.12
Rv0918	0.763	0.0316	0.0781	2.12	1.28	-3.64	0.888	2.42	-0.616	0.275	-0.278	0.222
Rv3686c-rsfB	0.0126	0.0565	0.0784	1.42	0.738	-2.04	-0.579	0.844	-0.671	0.648	0.218	0.21
PE27	0.8	0.0534	0.0788	2.1	1.2	-3.72	0.639	2.2	-0.806	-0.373	1.55	0.133
mshA	0.576	0.86	0.0789	-0.996	0.566	-1.45	-1.2	0.921	-0.685	-0.706	-0.254	-0.843
cobI	0.0434	0.235	0.0793	0.945	0.503	-2.06	-0.623	1.14	-0.678	0.623	0.259	0.28
tatD-rpfB	0.0308	0.0327	0.0794	0.941	0.501	-2.05	-0.535	0.741	-0.647	0.683	0.251	0.25
Rv2658c	0.0056	0.0227	0.08	1.88	1	-1.98	-0.454	0.408	-0.591	0.726	0.151	0.147
mmpL7	0.0336	0.211	0.0801	-1.07	1.17	-1.93	-0.49	0.394	-0.607	0.8	0.204	0.271
Rv1134-PPE16	0.12	0.0465	0.0805	3.13	2.19	-2.35	-1.64	2.06	-2.45	1.55	-0.806	0.293
pbpA	0.0308	0.0722	0.0807	-1.7	0.701	-1.92	-0.398	0.513	-0.587	0.693	0.139	0.165
lipW	0.063	0.517	0.0807	0.925	0.497	-2.08	-0.639	1.58	-0.667	0.547	0.267	0.0791
recC	0.0882	0.254	0.0807	-0.938	0.605	-1.95	-0.578	0.766	-0.655	1.1	0.315	-0.2
hemY	0.0378	0.828	0.081	1.74	0.927	-2.08	-0.736	2.31	-0.637	0.665	0.291	0.202
Rv1053c-Rv1054	0.0238	0.0323	0.0812	1.03	0.549	-2.04	-0.58	0.725	-0.618	0.557	0.249	0.12
rpfA-moaD2	0.014	0.0909	0.0822	1.39	0.733	-2.04	-0.62	0.816	-0.669	0.54	0.254	0.292
ethR	0.0168	0.0273	0.0824	1.18	0.63	-2.04	-0.559	0.728	-0.628	0.587	0.202	0.304
Rv3222c	0.0028	0.108	0.0827	3.39	0.707	-1.99	-0.581	0.263	-0.812	0.759	0.0124	0.119
Rv1254	0.007	0.0614	0.0829	1.87	1.05	-1.98	-0.496	0.372	-0.649	0.589	0.0593	0.266
Rv1667c	0.0252	0.105	0.0829	-1.68	0.685	-1.93	-0.484	0.397	-0.581	0.634	0.139	0.103
espK	0.818	0.0344	0.0831	1.2	0.68	-3.01	0.0209	1.47	-0.702	0.111	0.877	0.155
Rv0792c	0.0364	0.023	0.0833	0.888	0.486	-2.05	-0.56	0.748	-0.649	0.42	0.112	-0.0555
Rv1719-proT	0.0098	0.195	0.0835	1.77	1.17	-1.99	-0.533	0.318	-0.676	0.754	0.0626	0.132
murI	0.0056	0.0227	0.0836	1.85	0.999	-1.98	-0.475	0.397	-0.564	0.69	0.112	0.0894
oxcA	0.776	0.0309	0.0839	1.42	0.8	-3.13	0.308	1.75	-0.777	0.426	-0.174	0.213
ligC-Rv3732	0.0056	0.0227	0.0839	1.96	0.966	-1.98	-0.486	0.392	-0.621	0.483	0.032	0.185
Rv2951c-Rv2952	0.0056	0.0227	0.084	1.85	0.999	-1.98	-0.474	0.394	-0.563	0.692	0.112	0.0888
mce3D	0.0266	0.0955	0.0841	-1.67	0.695	-1.93	-0.454	0.412	-0.572	0.715	0.192	0.0859
Rv1006	0.0224	0.127	0.0842	-1.68	0.687	-1.93	-0.482	0.435	-0.603	0.722	0.175	0.0775
Rv0584	0.056	0.141	0.0843	-1.09	0.737	-1.97	-0.6	0.712	-0.633	0.622	0.255	0.193
PPE13	0.405	0.064	0.0848	-0.445	0.263	-1.84	-0.47	0.619	-0.771	0.686	0.247	0.333
nuoH	0.0182	0.0438	0.0849	1.16	0.623	-2.04	-0.555	0.825	-0.647	0.657	0.238	0.225
fadE34	0.0644	0.0849	0.0851	-1.1	0.746	-1.96	-0.582	0.394	-0.641	0.526	0.22	0.0908
acn	0.0336	0.207	0.0853	1.04	0.563	-2.06	-0.609	1.23	-0.638	0.608	0.257	0.171
Rv1505c	0.73	0.0103	0.0861	1.64	1	-3.23	0.659	0.527	-0.694	0.236	-0.104	0.215
lipN	0.021	0.14	0.0862	-1.69	0.68	-1.94	-0.495	0.417	-0.592	0.747	0.114	0.211
Rv3066	0.0126	0.0565	0.0864	1.4	0.754	-2.04	-0.597	0.714	-0.691	0.496	0.242	0.0465
Rv1046c-Rv1047	0.007	0.0614	0.0865	1.79	1.08	-1.98	-0.507	0.534	-0.563	0.605	0.215	0.0315
mbtI	0.0798	0.428	0.0865	0.79	0.437	-2.09	-0.657	1.08	-0.632	0.562	0.743	0.253
Rv1288	0.049	0.39	0.0873	1.08	0.585	-2.07	-0.687	0.719	-0.589	0.333	1.05	0.135
Rv2309c	0.0224	0.125	0.0876	1.65	0.89	-2.06	-0.596	0.885	-0.665	-0.0588	-0.0482	1.06
PE_PGRS61	0.127	0.14	0.0876	-0.66	0.416	-1.94	-0.607	0.764	-0.633	0.668	0.0596	0.212
Rv1780	0.0056	0.0227	0.0878	1.83	1	-1.98	-0.456	0.41	-0.591	0.69	0.134	0.102
Rv2390c-sirA	0.0182	0.0438	0.088	1.16	0.63	-2.04	-0.6	0.801	-0.603	0.543	0.179	0.0818
msrA	0.007	0.0614	0.0882	1.76	1.08	-1.98	-0.488	0.376	-0.592	0.734	0.112	0.139
Rv0963c	0.0336	0.0586	0.0887	1.14	0.625	-2.06	-0.595	0.718	-0.643	0.0191	-0.0476	0.657
Rv0547c	0.0308	0.0722	0.0893	-1.77	0.72	-1.92	-0.439	-0.2	-0.582	0.665	0.164	0.148
Rv3722c	0.731	0.13	0.0899	-1.23	0.683	-1.12	-1.53	0.854	-0.63	0.853	0.47	0.326
Rv2293c	0.766	0.0364	0.0909	1.86	1.1	-3.46	0.672	2.16	-0.771	0.34	-0.264	0.221
Rv3197	0.0336	0.0586	0.0909	0.891	0.492	-2.05	-0.573	0.709	-0.676	0.597	0.25	0.149
Rv0680c-Rv0681	0.0224	0.127	0.0912	-1.66	0.676	-1.93	-0.499	0.424	-0.586	0.624	0.109	0.0685
Rv1101c	0.0182	0.0438	0.0914	1.13	0.621	-2.04	-0.567	0.721	-0.66	0.568	0.278	0.134
Rv2797c	0.0364	0.175	0.0915	-0.999	1.18	-1.93	-0.457	0.442	-0.609	0.771	0.107	0.208
mycP1	0.0714	0.245	0.0916	0.832	0.466	-2.08	-0.667	1.14	-0.576	0.356	0.000789	0.624
Rv3707c-asd	0.0084	0.12	0.0917	1.87	1.15	-1.99	-0.527	0.362	-0.548	0.529	0.615	0.0932
Rv1036c	0.007	0.0614	0.092	1.74	1.08	-1.98	-0.47	0.545	-0.593	0.727	0.146	0.147
Rv3762c	0.0476	0.142	0.092	0.826	0.461	-2.06	-0.607	1.05	-0.614	0.631	0.163	0.151
pgi	0.021	0.0924	0.0924	1.12	0.613	-2.04	-0.59	0.794	-0.666	0.599	0.364	0.205
ncRv11733	0.0084	0.12	0.0933	1.76	1.11	-1.98	-0.504	0.353	-0.673	0.643	0.055	0.0302
MTS1338	0.0084	0.12	0.0933	1.76	1.11	-1.98	-0.504	0.353	-0.673	0.643	0.055	0.0302
Rv2119	0.0182	0.17	0.0935	-1.71	0.685	-1.94	-0.485	0.418	-0.603	0.877	0.222	0.0835
Rv1463	0.728	0.115	0.0936	-1.25	0.691	-1.11	-1.54	0.887	-0.626	0.938	0.496	0.24
vapB12-Rv1722	0.0938	0.193	0.0937	-0.758	0.491	-1.95	-0.649	0.785	-0.652	0.441	0.161	0.0754
rpfE-Rv2451	0.0168	0.185	0.0944	1.36	0.759	-2.04	-0.624	1.18	-0.631	0.562	0.275	0.122
rplC	0.0084	0.12	0.0945	1.7	1.15	-1.98	-0.531	0.482	-0.544	0.745	0.079	0.123
mrsA	0.014	0.0909	0.0945	1.34	0.737	-2.04	-0.613	0.905	-0.632	0.599	0.161	0.118
gabT	0.028	0.305	0.0949	-2.12	1.15	-1.92	-0.46	0.278	-0.603	1.42	0.427	-0.792
mazF9	0.0952	0.18	0.095	1.68	0.948	-2.18	-1.08	0.0713	-1.6	0.966	-0.268	0.255
Rv0183	0.0056	0.0227	0.0955	1.78	0.999	-1.98	-0.458	0.409	-0.59	0.654	0.116	0.0495
amiD-Rv3376	0.0028	0.108	0.0955	3.14	0.706	-1.99	-0.563	0.783	-0.691	0.745	0.0812	0.123
Rv0393	0.0364	0.0952	0.0956	0.874	0.489	-2.05	-0.598	0.744	-0.647	0.676	0.182	0.205
mgtA	0.0224	0.127	0.0956	-1.63	0.688	-1.93	-0.475	0.428	-0.582	0.759	0.102	0.0913
Rv0223c	0.728	0.0194	0.0957	1.42	0.835	-3.06	0.433	0.588	-0.786	0.911	0.0423	-0.575
Rv2282c	0.0252	0.105	0.0957	-1.63	0.682	-1.93	-0.477	0.452	-0.562	0.614	0.138	0.076
Rv2771c-Rv2772c	0.0028	0.108	0.0957	3.13	0.706	-1.99	-0.563	0.784	-0.691	0.745	0.0817	0.123
Rv0323c-Rv0324	0.0056	0.0227	0.096	1.78	0.999	-1.98	-0.459	0.41	-0.59	0.648	0.117	0.0709
Rv1047-Rv1048c	0.021	0.14	0.096	-1.64	0.676	-1.94	-0.496	0.422	-0.599	0.663	0.137	0.125
fadE16	0.0126	0.0565	0.0963	1.32	0.727	-2.04	-0.591	0.714	-0.631	0.647	0.194	0.205
Rv0380c-Rv0381c	0.0014	0.00801	0.0965	3.9	0.433	-1.98	-0.522	0.378	-0.576	0.492	0.665	0.0847
vapC28	0.007	0.0614	0.0965	1.72	1.08	-1.98	-0.471	0.391	-0.618	0.711	0.125	0.119
Rv0862c	0.803	0.0613	0.097	1.26	0.776	-3.04	0.0846	1.46	-1.01	0.552	-0.307	0.219
Rv3635-Rv3636	0.276	0.0592	0.0972	0.481	0.291	-2.15	-0.417	0.753	-0.644	0.951	0.353	0.473
lipL	0.724	0.0154	0.0975	1.26	0.749	-2.94	0.322	0.715	-0.672	0.812	0.199	-0.503
Rv0959	0.842	0.338	0.0977	-1.08	0.616	-1.11	-1.01	0.256	-1.25	0.0937	0.673	0.8
Rv0898c-ompA	0.0028	0.108	0.0981	3.11	0.706	-1.99	-0.561	0.782	-0.686	0.742	0.0855	0.125
irtB-fabG2	0.0014	0.00801	0.0982	3.84	0.433	-1.98	-0.521	0.385	-0.579	0.505	0.631	0.0903
Rv3587c-canB	0.0014	0.00801	0.0982	3.84	0.433	-1.98	-0.521	0.385	-0.579	0.505	0.631	0.0903
Rv0205	0.0462	0.951	0.0983	1.27	0.709	-2.08	-0.721	1.87	-0.64	0.608	0.398	0.186
Rv3415c	0.014	0.0909	0.0985	1.3	0.721	-2.04	-0.624	0.801	-0.622	0.596	0.232	0.176
cyp125	0.0196	0.0654	0.0986	1.1	0.615	-2.04	-0.578	0.809	-0.667	0.585	0.221	0.139
Rv3435c	0.0294	0.11	0.0989	0.961	0.541	-2.05	-0.617	0.768	-0.645	0.556	0.354	0.161
Rv3413c	0.021	0.14	0.099	-1.63	0.68	-1.94	-0.479	0.377	-0.609	0.723	0.173	0.177
mmsA	0.014	0.0909	0.0992	1.3	0.72	-2.04	-0.613	0.697	-0.653	0.594	0.256	0.183
uvrA-Rv1638A	0.0056	0.0227	0.0992	1.78	0.999	-1.98	-0.478	0.399	-0.564	0.618	0.0771	-0.00919
mca	0.0392	0.775	0.0993	1.65	1	-2.1	-0.84	0.374	-1.2	0.809	-0.0665	0.224
Rv3200c	0.056	0.141	0.0993	-2.34	1.72	-1.9	-0.374	-1.36	-0.644	1.24	0.501	-0.89
Rv2675c	0.0224	0.127	0.0996	-1.62	0.696	-1.93	-0.462	0.394	-0.605	0.798	0.11	0.134
trmU	0.0294	0.11	0.0998	1.23	0.688	-2.06	-0.597	0.693	-0.676	0.144	0.00147	0.85
Rv0769	0.0084	0.12	0.0999	1.67	1.13	-1.98	-0.516	0.359	-0.622	0.659	0.111	0.0792
lpqR-Rv0839	0.0224	0.127	0.1	-1.62	0.68	-1.93	-0.477	0.44	-0.591	0.676	0.165	0.153
Rv3430c-Rv3431c	0.0392	0.766	0.1	1.49	0.827	-2.08	-0.76	0.708	-0.655	0.231	1.38	0.142
mce1C	0.021	0.14	0.101	-1.62	0.684	-1.94	-0.481	0.43	-0.609	0.706	0.14	0.0395
PPE10-Rv0443	0.0378	0.828	0.101	1.57	0.944	-2.09	-0.822	0.549	-1.14	0.767	-0.0533	0.186
Rv2842c	0.0056	0.0227	0.101	1.77	0.997	-1.98	-0.479	0.396	-0.562	0.572	0.0694	0.225
Rv2968c	0.007	0.0614	0.101	1.69	1.08	-1.98	-0.488	0.384	-0.594	0.682	0.0936	0.0751
aroA	0.0952	0.18	0.101	-0.742	0.491	-1.95	-0.642	0.761	-0.641	0.449	0.154	0.0774
PE_PGRS51	0.776	0.0999	0.101	-0.436	0.26	-1.68	-0.546	0.72	-0.717	0.589	0.284	0.29
fadD32-Rv3802c	0.0434	0.94	0.101	1.26	0.716	-2.07	-0.669	1.89	-0.658	0.609	0.261	0.113
Rv1774	0.0728	0.272	0.102	0.913	0.523	-2.09	-0.679	0.709	-0.57	-0.0564	0.776	0.585
fabG3	0.0224	0.127	0.102	-1.61	0.68	-1.93	-0.472	0.434	-0.584	0.712	0.0569	0.138
lepA	0.0098	0.195	0.102	1.59	1.2	-1.99	-0.521	0.476	-0.612	0.696	0.215	0.126
Rv2672	0.794	0.0402	0.102	1.61	0.987	-3.31	0.394	1.91	-0.609	-0.0972	1.12	0.147
rmlB	0.0322	0.231	0.102	-2.09	1.15	-1.91	-0.437	0.468	-0.523	1.37	0.383	-0.833
PE_PGRS13	0.622	0.0862	0.103	-0.387	0.236	-1.78	-0.538	0.714	-0.651	0.74	0.202	0.328
Rv1075c	0.0196	0.0654	0.103	1.08	0.616	-2.04	-0.601	0.794	-0.64	0.518	0.183	0.204
Rv1546	0.0126	0.0565	0.103	1.29	0.725	-2.03	-0.578	0.722	-0.649	0.638	0.206	0.197
Rv1879	0.021	0.14	0.103	-1.62	0.68	-1.94	-0.482	0.382	-0.601	0.712	0.164	0.195
Rv3015c	0.725	0.0166	0.103	1.45	0.866	-3.08	0.502	0.648	-0.701	0.759	0.146	-0.484
Rv3813c	0.007	0.0614	0.103	1.66	1.1	-1.98	-0.501	0.381	-0.541	0.664	0.222	0.104
udgA	0.035	0.0755	0.104	0.851	0.489	-2.05	-0.569	0.768	-0.658	0.627	0.259	0.183
galK	0.765	0.0339	0.104	1.79	1.12	-3.39	0.647	2.15	-0.659	0.333	-0.216	0.219
whiB2	0.007	0.0614	0.104	1.65	1.1	-1.98	-0.484	0.39	-0.564	0.683	0.241	0.132
fdxD	0.0924	0.631	0.104	-2.19	1.25	-1.82	0.0188	1.45	-1.91	0.0311	1.01	0.217
Rv2013	0.0966	0.167	0.105	-0.73	0.489	-1.95	-0.632	0.721	-0.645	0.473	0.177	0.0524
Rv1057	0.0238	0.115	0.106	-1.59	0.685	-1.93	-0.462	0.405	-0.608	0.642	0.11	0.0937
Rv1424c	0.0224	0.127	0.106	-1.66	0.685	-1.93	-0.419	0.485	-0.691	0.66	0.164	0.144
Rv1829-Rv1830	0.822	0.043	0.106	1.18	0.706	-2.99	0.00376	1.45	-0.729	0.125	0.87	0.163
Rv1990c-Rv1990A	0.014	0.0909	0.106	1.28	0.729	-2.04	-0.605	0.712	-0.694	0.531	0.233	0.0919
Rv2160c-Rv2161c	0.035	0.192	0.106	-0.949	1.17	-1.93	-0.502	0.395	-0.598	0.608	0.112	0.0624
ppk1	0.0224	0.127	0.106	-1.61	0.695	-1.93	-0.442	0.411	-0.634	0.769	0.151	0.135
omt	0.0588	0.0699	0.107	0.683	0.401	-2.06	-0.553	0.793	-0.632	0.69	0.226	0.239
fadE20	0.819	0.0734	0.107	-1.12	0.647	-1.1	-1.13	1.23	-1.31	0.538	0.852	0.325
htpX-gpdA1	0.0406	0.724	0.108	1.61	1.01	-2.1	-0.84	0.378	-1.2	0.805	-0.0678	0.222
Rv2054	0.108	0.559	0.108	-2.11	1.49	-1.8	0.0298	1.41	-1.91	0.0785	1.04	0.183
Rv2091c	0.111	0.505	0.108	-1.72	1.19	-1.84	-0.0897	1.33	-1.64	0.209	0.902	0.224
alkB	0.021	0.14	0.108	-1.59	0.685	-1.94	-0.48	0.435	-0.582	0.742	0.184	0.105
Rv3594	0.0196	0.0654	0.108	1.07	0.618	-2.04	-0.575	0.878	-0.633	0.594	0.193	0.129
Rv3751	0.0252	0.0464	0.108	0.94	0.545	-2.04	-0.543	0.739	-0.646	0.658	0.241	0.224
mmpL8-papA1	0.106	0.588	0.108	-1.9	1.3	-1.82	-0.0364	1.4	-1.77	0.213	0.977	0.327
Rv0272c	0.0378	0.16	0.109	-0.929	1.19	-1.93	-0.458	0.352	-0.62	0.662	0.179	0.154
vapC27	0.0406	0.724	0.109	1.61	1.01	-2.1	-0.839	0.377	-1.19	0.805	-0.0666	0.221
sigI	0.0126	0.0565	0.109	1.3	0.754	-2.03	-0.593	0.832	-0.627	0.478	0.243	0.0238
fabG1	0.0056	0.0227	0.109	1.74	1	-1.97	-0.462	0.416	-0.591	0.588	0.0843	-0.0326
Rv1516c	0.0126	0.0565	0.109	1.27	0.731	-2.03	-0.582	0.845	-0.63	0.581	0.189	0.146
Rv2159c	0.0224	0.127	0.109	-1.59	0.684	-1.93	-0.47	0.389	-0.582	0.734	0.137	0.197
fadE26	0.0126	0.0565	0.109	1.27	0.73	-2.03	-0.578	0.831	-0.63	0.595	0.197	0.163
mbtE-mbtD	0.007	0.0614	0.11	1.66	1.08	-1.98	-0.474	0.392	-0.613	0.618	0.0952	0.269
Rv0674	0.021	0.14	0.111	-1.58	0.681	-1.94	-0.49	0.42	-0.592	0.691	0.0377	0.103
Rv2315c	0.028	0.0869	0.111	-1.58	0.711	-1.93	-0.446	0.147	-0.569	0.697	0.18	0.0646
gyrB	0.0826	0.0732	0.112	-0.986	0.709	-1.94	-0.504	-0.124	-0.659	0.624	0.259	0.268
Rv0195	0.021	0.0924	0.112	1.05	0.61	-2.04	-0.586	0.708	-0.679	0.6	0.178	0.277
Rv0449c	0.021	0.0924	0.112	1.05	0.609	-2.04	-0.588	0.793	-0.617	0.62	0.352	0.225
PE_PGRS17-Rv0979c	0.0504	0.434	0.112	1.05	0.619	-2.08	-0.671	1.32	-0.65	0.212	0.0587	0.736
Rv1516c-Rv1517	0.0224	0.127	0.112	-1.58	0.69	-1.93	-0.452	0.457	-0.625	0.712	0.0602	0.157
vapC37	0.563	0.178	0.112	1.24	0.77	-2.72	0.227	0.513	-0.684	2.26	0.828	1.43
ilvN	0.007	0.0614	0.112	1.64	1.08	-1.98	-0.474	0.4	-0.615	0.644	0.0986	0.0591
ilvB1	0.0182	0.17	0.112	-1.61	0.671	-1.94	-0.497	0.412	-0.59	0.747	0.171	0.233
pstS2-pstB	0.007	0.0614	0.113	1.6	1.1	-1.98	-0.486	0.386	-0.575	0.689	0.124	0.0938
glgE-glgP	0.007	0.0614	0.113	1.66	1.08	-1.98	-0.506	0.371	-0.563	0.621	0.0523	0.0294
Rv1572c	0.0266	0.0639	0.113	0.921	0.541	-2.04	-0.568	0.72	-0.658	0.559	0.264	0.259
fadE18	0.021	0.14	0.113	-1.59	0.692	-1.94	-0.48	0.331	-0.587	0.771	0.171	0.014
Rv0063	0.756	0.0424	0.114	1.26	0.785	-2.98	0.256	1.7	-0.666	0.805	0.22	-0.384
Rv0295c	0.0084	0.12	0.114	1.57	1.15	-1.98	-0.482	0.506	-0.615	0.701	0.121	0.11
Rv2508c	0.0084	0.12	0.114	1.57	1.15	-1.98	-0.483	0.51	-0.615	0.699	0.119	0.102
PPE2-Rv0257	0.0098	0.195	0.115	1.57	1.19	-1.98	-0.536	0.335	-0.596	0.712	0.05	0.0833
far-Rv0856	0.0336	0.533	0.115	2.34	1.45	-2.09	-0.783	2.86	-0.634	0.802	0.171	0.258
Rv1248c	0.766	0.307	0.115	-1	0.611	-1.25	-1.25	-0.0318	-0.658	0.756	0.389	0.283
nicT-Rv2857c	0.028	0.301	0.115	1.06	0.624	-2.05	-0.657	0.803	-0.686	0.523	0.483	0.152
Rv3210c	0.0084	0.12	0.115	1.56	1.16	-1.98	-0.509	0.364	-0.565	0.687	0.206	0.12
Rv3510c	0.0462	0.0929	0.115	-1.34	1.24	-1.91	-0.38	0.132	-0.61	0.931	-0.645	0.168
Rv3531c	0.576	0.958	0.115	-1.04	0.653	-1.43	-1.19	0.398	-0.598	-0.869	-0.315	-0.925
Rv0471c	0.0812	0.0794	0.116	-0.894	0.634	-1.95	-0.576	0.26	-0.629	0.452	0.193	0.101
Rv0851c	0.0462	0.951	0.116	1.17	0.686	-2.07	-0.691	1.79	-0.664	0.683	0.262	0.215
Rv3241c	0.0938	0.193	0.116	-0.715	0.491	-1.96	-0.64	0.712	-0.646	0.45	0.162	0.0819
Rv0276	0.035	0.0755	0.117	0.845	0.509	-2.05	-0.595	0.712	-0.642	0.427	0.321	0.0178
Rv0822c	0.0532	0.894	0.117	0.993	0.587	-2.07	-0.676	1.61	-0.638	0.713	0.24	0.238
carA	0.73	0.122	0.117	-1.1	0.663	-1.21	-1.42	0.875	-0.633	0.842	0.416	0.314
Rv2033c	0.129	0.241	0.117	1.09	0.656	-2.16	-0.963	0.259	-1.24	0.499	0.765	0.136
echA21	0.155	0.106	0.117	0.49	0.306	-2.1	-0.511	0.902	-0.637	0.786	0.307	0.38
Rv0140	0.091	0.222	0.118	-0.708	0.49	-1.96	-0.642	0.78	-0.642	0.473	0.174	0.109
Rv2715	0.0756	0.0674	0.118	0.605	0.37	-2.06	-0.53	0.724	-0.649	0.721	0.26	0.278
PE_PGRS49	0.625	0.709	0.118	-0.427	0.269	-1.75	-0.774	0.591	-0.61	0.62	0.301	0.304
PE_PGRS58-Rv3591c	0.049	0.215	0.118	-1.01	0.74	-1.97	-0.616	0.758	-0.651	0.549	0.207	0.166
Rv0479c	0.0392	0.775	0.119	1.48	0.872	-2.08	-0.712	2.07	-0.668	0.712	0.165	0.198
Rv0870c	0.0434	0.3	0.119	-2.18	1.93	-1.95	-0.532	0.185	-0.674	1.41	0.557	-1.02
PPE45-Rv2893	0.0196	0.305	0.119	1.21	0.714	-2.05	-0.639	1.01	-0.677	0.687	0.176	0.225
mbtM	0.0532	0.894	0.12	0.979	0.598	-2.08	-0.742	0.657	-0.897	0.659	0.0174	0.128
pks1	0.269	0.299	0.12	0.456	0.286	-2.14	-0.697	0.98	-0.421	0.704	0.0276	0.18
Rv3134c	0.0084	0.12	0.12	1.56	1.15	-1.98	-0.493	0.507	-0.586	0.581	0.312	0.0614
Rv1863c	0.0084	0.12	0.121	1.55	1.14	-1.98	-0.497	0.493	-0.594	0.651	0.0822	0.0494
accD6	0.825	0.862	0.121	-1.07	0.648	-1.14	-1.1	1	-0.0409	0.603	0.741	0.278
Rv0320	0.0098	0.195	0.122	1.5	1.2	-1.98	-0.519	0.466	-0.592	0.71	0.0809	0.0941
serA2	0.766	0.0364	0.122	1.74	1.13	-3.35	0.611	2.1	-0.66	0.344	-0.203	0.218
cyp51	0.0294	0.11	0.122	0.888	0.535	-2.04	-0.585	0.703	-0.651	0.686	0.205	0.24
Rv1508c	0.878	0.325	0.122	1.14	0.77	-3.03	-0.236	1.12	-1.23	0.338	0.525	0.195
PE_PGRS27	0.305	0.0776	0.123	-0.476	0.318	-1.88	-0.43	0.78	-0.781	0.564	0.429	0.0132
fadD4-fadE3	0.007	0.0614	0.124	1.55	1.1	-1.98	-0.456	0.41	-0.591	0.725	0.151	0.15
Rv0370c	0.0588	0.713	0.124	0.892	0.546	-2.07	-0.643	1.53	-0.69	0.564	0.131	0.0291
Rv0457c	0.73	0.0718	0.124	0.926	0.62	-2.7	0.00586	1.41	-0.733	1.12	0.267	-0.051
Rv0634c	0.0686	0.0811	0.124	0.618	0.384	-2.06	-0.54	0.724	-0.655	0.694	0.279	0.269
PE_PGRS61-Rv3654c	0.0126	0.0565	0.124	1.2	0.723	-2.03	-0.577	0.73	-0.627	0.564	0.282	0.144
eccD1	0.0728	0.508	0.124	0.76	0.467	-2.08	-0.648	0.859	-0.68	0.495	0.791	0.209
espG2	0.0196	0.0654	0.124	1.01	0.613	-2.04	-0.58	0.811	-0.636	0.544	0.204	0.118
tagA	0.007	0.0614	0.125	1.54	1.1	-1.98	-0.455	0.407	-0.591	0.724	0.15	0.145
Rv1526c	0.0672	0.0715	0.125	-1.21	0.942	-1.94	-0.488	-0.333	-0.636	0.574	0.263	0.172
Rv2390c	0.0084	0.12	0.126	1.53	1.14	-1.98	-0.499	0.492	-0.591	0.636	0.0786	0.0549
Rv2513-Rv2514c	0.0084	0.12	0.126	1.5	1.16	-1.98	-0.492	0.487	-0.553	0.733	0.118	0.137
echA20	0.014	0.0909	0.126	1.18	0.71	-2.03	-0.585	0.719	-0.645	0.615	0.29	0.206
Rv0178	0.0546	0.353	0.127	-0.901	0.646	-1.97	-0.591	0.762	-0.659	0.801	0.353	0.483
Rv1034c	0.0126	0.0565	0.127	1.22	0.743	-2.03	-0.599	0.726	-0.64	0.471	0.167	0.0667
rocD1	0.0238	0.115	0.127	-1.52	0.694	-1.93	-0.468	0.358	-0.573	0.667	0.157	0.0126
Rv3899c	0.07	0.0602	0.127	-1.19	0.935	-1.94	-0.474	-0.295	-0.655	0.547	0.131	0.184
PE_PGRS20-Rv1069c	0.0336	0.211	0.128	-0.876	1.17	-1.93	-0.482	0.438	-0.597	0.655	0.15	0.11
ppdK	0.798	0.0497	0.128	1.7	1.15	-3.38	0.441	1.98	-0.604	-0.207	1.33	0.137
dsbF	0.0476	0.899	0.128	1.14	0.692	-2.07	-0.689	1.74	-0.727	0.663	0.147	0.152
Rv1996	0.0476	0.899	0.128	1.12	0.676	-2.07	-0.691	1.72	-0.68	0.715	0.251	0.246
Rv3142c	0.014	0.0909	0.128	1.22	0.743	-2.04	-0.59	0.825	-0.645	0.442	0.283	0.358
fadE27	0.112	0.0319	0.128	-1.74	1.22	-1.83	-0.103	1.36	0.316	0.873	0.96	-0.598
Rv3635	0.113	0.454	0.128	-1.65	1.21	-1.84	-0.0929	1.33	-1.58	0.184	0.834	0.252
Rv3749c	0.0126	0.0565	0.128	1.18	0.721	-2.03	-0.557	0.748	-0.647	0.631	0.231	0.211
Rv0811c	0.0098	0.195	0.129	1.46	1.21	-1.98	-0.486	0.591	-0.59	0.695	0.239	0.137
lipX-mshB	0.0364	0.05	0.129	-1.63	0.696	-1.92	-0.367	0.561	-0.364	0.616	0.249	0.125
Rv3312c	0.0196	0.154	0.129	-1.53	0.676	-1.94	-0.48	0.434	-0.601	0.682	0.16	0.152
Rv3402c	0.77	0.023	0.129	1.09	0.723	-2.86	0.0861	0.381	-0.922	0.45	-0.135	0.192
Rv0616c	0.0042	0.273	0.13	2.81	0.835	-1.99	-0.566	0.96	-0.672	0.753	0.0889	0.131
Rv1891	0.056	0.328	0.13	-0.871	0.635	-1.97	-0.6	0.74	-0.659	0.802	0.288	0.382
pyrH-Rv2884	0.021	0.14	0.13	-1.52	0.674	-1.94	-0.49	0.43	-0.571	0.629	0.125	0.0772
Rv2040c	0.0154	0.134	0.131	1.16	0.704	-2.04	-0.603	0.699	-0.65	0.632	0.275	0.215
lipU	0.744	0.0109	0.132	1.27	0.819	-2.97	0.351	0.639	-0.635	0.245	0.158	0.167
nanT	0.0546	0.154	0.132	-0.974	0.74	-1.97	-0.574	0.792	-0.613	0.663	0.146	0.211
Rv2624c	0.105	0.216	0.132	-0.624	0.445	-1.96	-0.615	0.756	-0.658	0.535	0.198	0.171
Rv0378	0.105	0.618	0.133	-2.06	1.53	-1.81	0.00219	1.44	-1.89	0.0239	0.986	0.209
echA9	0.0196	0.154	0.133	-1.54	0.685	-1.94	-0.477	0.327	-0.58	0.789	0.192	0.144
lppC	0.084	0.546	0.133	0.968	0.614	-2.1	-0.795	0.441	-1.1	0.713	0.0308	0.299
Rv3179	0.125	0.473	0.133	0.776	0.487	-2.12	-0.799	0.479	-1.08	0.731	-0.0132	0.146
Rv2943	0.0308	0.139	0.134	0.856	0.533	-2.05	-0.612	0.751	-0.629	0.609	0.21	0.159
PPE59	0.777	0.0332	0.134	1.14	0.769	-2.91	0.13	1.57	-0.683	0.283	0.39	0.194
Rv0802c	0.0392	0.775	0.135	1.42	0.876	-2.07	-0.694	2.03	-0.687	0.669	0.165	0.152
Rv2818c	0.0042	0.273	0.135	2.78	0.838	-1.99	-0.572	0.28	-0.788	0.75	0.0292	0.12
Rv3716c	0.0658	0.0264	0.135	-1.29	1.36	-1.88	-0.298	-0.646	-0.466	0.526	0.235	0.077
Rv0876c-Rv0877	0.0336	0.533	0.136	2.2	1.45	-2.09	-0.749	2.75	-0.672	0.734	0.178	0.207
PPE39	0.0182	0.17	0.136	-1.51	0.672	-1.94	-0.493	0.423	-0.601	0.68	0.146	0.148
Rv2630-Rv2631	0.0336	0.533	0.136	2.28	1.51	-2.09	-0.759	2.82	-0.67	0.633	0.142	0.445
Rv0741	0.0098	0.195	0.137	1.42	1.21	-1.98	-0.514	0.468	-0.577	0.691	0.124	0.0977
Rv1204c	0.056	0.994	0.137	0.936	0.584	-2.07	-0.685	1.54	-0.664	0.727	0.158	0.226
Rv1216c	0.0126	0.0565	0.137	1.17	0.73	-2.03	-0.581	0.735	-0.628	0.5	0.252	0.113
Rv1928c	0.049	0.215	0.137	-2.2	2.06	-1.92	-0.379	0.869	-0.701	1.29	-1.62	0.339
frr	0.014	0.0909	0.137	1.14	0.711	-2.03	-0.575	0.821	-0.633	0.636	0.216	0.206
Rv2963	0.0098	0.195	0.137	1.42	1.2	-1.98	-0.514	0.362	-0.589	0.668	0.178	0.0877
fadE25	0.0266	0.251	0.137	1.02	0.649	-2.05	-0.598	1.19	-0.651	0.548	0.166	0.0404
hddA-ldtA	0.0476	0.899	0.138	1.09	0.675	-2.07	-0.676	1.7	-0.677	0.715	0.265	0.246
vapC10	0.0644	0.424	0.138	1.67	1.03	-2.13	-0.893	2.1	-0.681	0.28	1.51	0.162
Rv2035	0.0196	0.154	0.138	-1.5	0.678	-1.94	-0.481	0.432	-0.593	0.694	0.105	0.136
lppJ-Rv2081c	0.0126	0.0565	0.138	1.18	0.741	-2.03	-0.603	0.715	-0.581	0.514	0.133	0.213
Rv0688	0.0224	0.127	0.139	-1.49	0.682	-1.93	-0.452	0.454	-0.575	0.698	0.0687	0.118
Rv0897c	0.0574	0.0453	0.139	-1.26	1.35	-1.89	-0.361	-0.694	-0.531	0.567	0.184	0.0975
lpqT	0.0154	0.134	0.139	1.16	0.724	-2.04	-0.632	0.776	-0.562	0.638	0.192	0.186
rpsC	0.0084	0.12	0.14	1.44	1.16	-1.98	-0.467	0.397	-0.61	0.723	0.137	0.141
Rv0760c	0.0308	0.253	0.14	-0.857	1.16	-1.94	-0.505	0.421	-0.59	0.63	0.114	0.0803
Rv1941	0.0182	0.17	0.14	-1.5	0.673	-1.94	-0.484	0.427	-0.611	0.681	0.152	0.135
Rv2049c	0.0028	0.108	0.14	2.87	0.696	-1.98	-0.532	0.734	-0.587	0.603	0.431	0.112
Rv3431c	0.021	0.0924	0.14	0.958	0.603	-2.04	-0.576	0.721	-0.66	0.614	0.195	0.164
Rv0004	0.0238	0.115	0.141	-1.49	0.684	-1.93	-0.444	0.47	-0.561	0.665	0.19	0.141
Rv0146	0.0168	0.185	0.141	1.14	0.717	-2.04	-0.622	0.788	-0.665	0.508	0.333	0.0949
Rv0537c	0.744	0.0109	0.141	1.2	0.795	-2.91	0.287	0.545	-0.657	0.255	0.174	0.165
Rv1233c-Rv1234	0.0966	0.167	0.141	1.38	0.874	-2.15	-1	0.304	-1.41	0.914	-0.202	0.243
Rv1362c	0.007	0.0614	0.141	1.47	1.1	-1.97	-0.473	0.401	-0.571	0.663	0.106	0.0648
pykA	0.0294	0.11	0.141	0.871	0.558	-2.04	-0.603	0.83	-0.653	0.461	0.124	0.0456
Rv2219A-glnA1	0.0084	0.12	0.141	1.48	1.16	-1.98	-0.508	0.391	-0.6	0.557	0.226	0.0425
Rv1360	0.0168	0.185	0.142	1.13	0.709	-2.04	-0.612	0.857	-0.65	0.599	0.17	0.299
Rv1507A	0.042	0.122	0.142	-0.912	1.23	-1.93	-0.424	0.019	-0.61	0.721	0.213	0.195
Rv2510c-orn	0.0042	0.273	0.142	2.6	0.841	-1.99	-0.561	0.63	-0.712	0.743	0.0705	0.124
recX	0.563	0.178	0.142	1.09	0.735	-2.63	0.13	0.542	-0.666	2.04	0.769	1.27
Rv0895-gltA2	0.007	0.0614	0.143	1.46	1.1	-1.97	-0.459	0.411	-0.591	0.667	0.123	0.0705
PPE52	0.776	0.0309	0.143	1.17	0.775	-2.93	0.171	1.6	-0.646	0.466	-0.126	0.208
Rv3180c	0.0308	0.866	0.143	1.73	1.1	-2.07	-0.727	0.788	-0.647	0.155	1.57	0.134
eccB4	0.0504	0.193	0.143	0.698	0.451	-2.05	-0.594	0.69	-0.691	0.58	0.338	0.258
Rv0148	0.0336	0.211	0.144	-0.831	1.18	-1.93	-0.463	0.452	-0.607	0.679	0.141	0.145
clpB	0.021	0.0924	0.144	0.951	0.606	-2.04	-0.596	0.696	-0.601	0.633	0.177	0.177
Rv1922	0.0504	0.193	0.144	0.696	0.45	-2.05	-0.59	0.927	-0.635	0.669	0.197	0.2
Rv2248-glpD1	0.123	0.171	0.144	-0.568	0.414	-1.95	-0.591	0.74	-0.629	0.599	0.219	0.248
dppB	0.0616	0.0977	0.144	0.617	0.403	-2.06	-0.541	0.729	-0.661	0.687	0.279	0.26
Rv3733c	0.0084	0.12	0.144	1.43	1.15	-1.98	-0.494	0.379	-0.573	0.681	0.0902	0.0893
bfrB	0.0154	0.134	0.144	1.12	0.702	-2.03	-0.593	0.803	-0.647	0.598	0.271	0.193
Rv0750	0.0336	0.211	0.145	-0.872	1.19	-1.93	-0.43	0.401	-0.678	0.693	0.137	0.168
Rv1432	0.0154	0.134	0.145	1.12	0.709	-2.04	-0.613	0.785	-0.604	0.64	0.174	0.186
Rv2696c	0.056	0.328	0.145	-0.863	0.646	-1.97	-0.594	0.736	-0.632	0.762	0.325	0.492
Rv3143	0.014	0.0909	0.145	1.12	0.708	-2.03	-0.582	0.72	-0.615	0.628	0.291	0.217
PPE66	0.0952	0.556	0.145	0.604	0.395	-2.08	-0.614	1.25	-0.634	0.758	0.212	0.274
Rv0521	0.0084	0.12	0.146	1.42	1.15	-1.98	-0.482	0.398	-0.612	0.642	0.131	0.0518
pstS1	0.084	0.535	0.146	0.639	0.418	-2.07	-0.595	1.32	-0.661	0.7	0.226	0.238
esxL	0.102	0.681	0.146	0.711	0.466	-2.09	-0.745	1.22	-0.824	0.704	0.101	0.157
tesB2	0.0126	0.0565	0.146	1.14	0.727	-2.03	-0.582	0.74	-0.618	0.547	0.168	0.0962
Rv2823c	0.077	0.101	0.146	-0.818	0.624	-1.96	-0.558	0.372	-0.63	0.597	0.237	0.186
mihF	0.0098	0.195	0.147	1.38	1.21	-1.98	-0.501	0.371	-0.592	0.73	0.105	0.134
dnaG	0.0154	0.134	0.147	1.11	0.704	-2.03	-0.602	0.787	-0.621	0.645	0.186	0.195
Rv2407-PE24	0.0308	0.41	0.147	0.988	0.642	-2.05	-0.647	1.24	-0.593	0.608	0.151	0.145
Rv3466	0.113	0.454	0.147	-1.7	1.27	-1.84	-0.0589	1.32	-1.6	0.172	0.824	0.241
cbs	0.0168	0.187	0.148	-1.51	0.668	-1.94	-0.485	0.412	-0.586	0.767	0.17	0.204
Rv1627c	0.0532	0.0995	0.148	0.646	0.424	-2.05	-0.559	0.762	-0.647	0.621	0.207	0.324
caeA-panB	0.0224	0.125	0.148	0.93	0.597	-2.04	-0.58	0.718	-0.658	0.631	0.27	0.211
lhr	0.779	0.313	0.148	-0.982	0.669	-1.26	-1.22	0.00934	-0.629	0.725	0.404	0.27
cmaA1	0.0392	0.775	0.148	1.38	0.884	-2.07	-0.705	1.97	-0.665	0.607	0.129	0.125
fabG4-fadA2	0.007	0.0614	0.149	1.45	1.1	-1.97	-0.475	0.403	-0.572	0.6	0.0881	0.209
ansP2	0.0168	0.185	0.149	1.11	0.708	-2.04	-0.596	0.948	-0.622	0.664	0.214	0.228
purL	0.035	0.192	0.149	-0.815	1.18	-1.93	-0.455	0.415	-0.583	0.703	0.102	0.146
PPE42	0.049	0.0776	0.149	-0.856	1.2	-1.92	-0.407	0.484	-0.446	0.65	0.173	0.131
hspR-PPE7	0.0392	0.775	0.15	1.39	0.901	-2.07	-0.697	2.01	-0.685	0.584	0.133	0.0923
rpsS	0.007	0.0614	0.15	1.44	1.1	-1.97	-0.461	0.414	-0.591	0.647	0.115	0.0565
Rv0487	0.0238	0.162	0.151	0.934	0.606	-2.04	-0.601	0.771	-0.686	0.536	0.146	0.207
Rv1509	0.042	0.202	0.151	0.749	0.491	-2.05	-0.607	0.787	-0.701	0.498	0.168	0.214
PPE23	0.0322	0.171	0.151	0.812	0.529	-2.04	-0.595	0.804	-0.662	0.629	0.192	0.167
Rv2896c	0.0644	0.424	0.151	-0.778	0.578	-1.97	-0.605	0.725	-0.645	0.804	0.311	0.534
Rv3027c	0.0154	0.134	0.151	1.09	0.701	-2.03	-0.594	0.713	-0.661	0.591	0.26	0.165
cydA-Rv1624c	0.0084	0.12	0.152	1.39	1.16	-1.98	-0.483	0.395	-0.591	0.676	0.103	0.079
PE_PGRS47	0.457	0.131	0.152	-0.333	0.234	-1.87	-0.563	0.723	-0.64	0.634	0.255	0.212
Rv3075c	0.0336	0.0586	0.152	0.814	0.544	-2.04	-0.582	0.728	-0.645	0.338	0.0785	-0.0469
PE_PGRS55	0.798	0.253	0.152	-0.398	0.272	-1.7	-0.607	0.737	-0.656	0.708	0.156	0.227
trxC	0.0182	0.17	0.152	-1.47	0.679	-1.94	-0.484	0.429	-0.592	0.715	0.16	0.0455
Rv0941c	0.0168	0.185	0.153	1.08	0.698	-2.04	-0.602	0.787	-0.677	0.629	0.185	0.18
acg	0.007	0.0614	0.153	1.43	1.1	-1.97	-0.462	0.413	-0.59	0.633	0.112	0.068
Rv3524	0.021	0.0924	0.154	0.931	0.608	-2.04	-0.585	0.71	-0.647	0.554	0.159	0.115
Rv0697	0.769	0.042	0.155	1.41	0.988	-3.11	0.355	1.81	-0.752	0.398	-0.138	0.213
vapB23	0.0196	0.154	0.155	-1.5	0.684	-1.94	-0.478	0.437	-0.563	0.74	0.173	-0.0528
Rv3074	0.0518	0.0833	0.155	0.639	0.428	-2.05	-0.564	0.8	-0.653	0.491	0.151	0.232
Rv3191c-metU	0.123	0.497	0.155	-1.09	0.862	-1.89	-0.285	1.13	-1.29	0.326	0.636	0.162
Rv1085c	0.0154	0.134	0.156	1.09	0.714	-2.03	-0.6	0.716	-0.68	0.554	0.153	0.104
hsdS.1	0.0084	0.12	0.156	1.39	1.17	-1.98	-0.502	0.372	-0.521	0.728	0.0969	0.123
vapC46	0.0098	0.195	0.156	1.34	1.2	-1.98	-0.476	0.386	-0.624	0.726	0.13	0.139
espA-ephA	0.779	0.0357	0.156	1.11	0.753	-2.88	0.118	1.54	-0.699	0.418	0.0387	0.201
Rv1978	0.734	0.013	0.157	1.55	1.11	-3.16	0.61	0.549	-0.64	0.253	-0.138	0.176
Rv2014	0.0294	0.0792	0.157	-1.59	0.721	-1.92	-0.427	-0.178	-0.563	0.62	0.155	0.0993
murC	0.021	0.492	0.157	-2.06	1.13	-1.93	-0.476	0.411	-0.614	1.4	0.406	-0.78
MTS0858-glyA1	0.0336	0.533	0.158	2.14	1.5	-2.08	-0.75	2.7	-0.668	0.581	0.122	0.367
bpoB	0.0658	0.192	0.158	-0.848	0.653	-1.97	-0.556	0.43	-0.644	0.822	0.248	0.404
Rv3033	0.0168	0.187	0.158	-1.46	0.668	-1.94	-0.495	0.412	-0.59	0.705	0.146	0.144
ncRv11147c	0.0014	0.00801	0.159	3.15	0.433	-1.97	-0.512	0.377	-0.521	0.714	0.091	0.116
Rv1583c	0.0014	0.00801	0.159	3.15	0.433	-1.97	-0.512	0.377	-0.521	0.714	0.091	0.116
cinA	0.0378	0.16	0.159	-0.801	1.2	-1.93	-0.467	0.207	-0.582	0.638	0.141	0.113
Rv2689c-Rv2690c	0.0182	0.17	0.159	-1.45	0.67	-1.94	-0.494	0.419	-0.588	0.645	0.102	0.0817
choD	0.0182	0.17	0.159	-1.48	0.691	-1.94	-0.462	0.435	-0.607	0.807	0.106	0.00469
PPE58-Rv3427c	0.0322	0.231	0.159	-0.805	1.16	-1.94	-0.493	0.437	-0.571	0.625	0.124	0.0834
Rv0039c	0.768	0.0391	0.16	1.39	0.984	-3.09	0.352	1.8	-0.694	0.403	-0.138	0.211
mmpS1-fadD30	0.8	0.0534	0.16	1.48	1.05	-3.2	0.295	1.8	-0.636	-0.0924	1.17	0.144
Rv0446c	0.042	0.122	0.16	-0.849	1.23	-1.93	-0.412	0.0866	-0.632	0.668	0.192	0.0837
pyrF	0.007	0.0614	0.16	1.41	1.1	-1.97	-0.464	0.412	-0.589	0.593	0.0993	0.184
Rv2693c	0.735	0.0141	0.16	1.55	1.13	-3.17	0.605	0.695	-0.651	0.156	0.124	0.166
Rv1830	0.0322	0.231	0.161	-0.789	1.17	-1.94	-0.472	0.372	-0.603	0.68	0.146	0.127
Rv3057c-Rv3058c	0.0014	0.00801	0.161	3.14	0.433	-1.97	-0.511	0.374	-0.518	0.715	0.0895	0.114
Rv3604c	0.0266	0.0955	0.161	-1.48	0.713	-1.93	-0.432	0.0375	-0.586	0.66	0.177	0.137
eccB2	0.0588	0.183	0.161	0.621	0.421	-2.05	-0.604	0.756	-0.667	0.557	0.132	0.22
Rv0187-Rv0188	0.0014	0.00801	0.162	3.14	0.433	-1.97	-0.511	0.372	-0.517	0.715	0.0886	0.113
Rv3174	0.543	0.71	0.162	-0.895	0.627	-1.53	-1.15	0.906	-0.636	-0.606	-0.262	-0.759
Rv3690-Rv3691	0.0056	0.447	0.162	2.65	0.917	-1.99	-0.572	1.1	-0.666	0.761	0.0882	0.126
purC	0.0084	0.12	0.163	1.35	1.16	-1.98	-0.482	0.395	-0.591	0.651	0.0916	0.0392
Rv0910	0.0014	0.00801	0.163	3.14	0.433	-1.97	-0.511	0.372	-0.516	0.715	0.088	0.113
Rv0991c	0.0084	0.12	0.163	1.35	1.16	-1.98	-0.47	0.402	-0.607	0.663	0.111	0.0637
Rv2307D	0.0014	0.00801	0.163	3.14	0.433	-1.97	-0.511	0.371	-0.515	0.716	0.0873	0.112
ppgK-sigA	0.0014	0.00801	0.163	3.14	0.433	-1.97	-0.511	0.371	-0.515	0.716	0.0873	0.112
proC	0.0392	0.775	0.164	1.28	0.851	-2.06	-0.663	1.9	-0.66	0.716	0.21	0.22
Rv0567	0.056	0.994	0.164	0.853	0.581	-2.07	-0.695	0.619	-0.892	0.711	0.0762	0.195
pheT	0.07	0.0602	0.164	-1.11	0.94	-1.95	-0.462	-0.21	-0.638	0.529	0.222	0.207
mshC	0.0224	0.127	0.164	-1.43	0.69	-1.93	-0.476	0.24	-0.579	0.617	0.122	0.0742
Rv2507	0.0196	0.0654	0.164	0.926	0.625	-2.03	-0.579	0.729	-0.621	0.487	0.207	0.0267
ctpB-Rv0104	0.0406	0.052	0.165	0.682	0.468	-2.04	-0.55	0.757	-0.647	0.486	0.161	0.0276
Rv0209	0.752	0.0174	0.165	1.14	0.823	-2.88	0.213	1.24	-0.617	0.403	-0.0647	0.186
Rv1729c-Rv1730c	0.0014	0.00801	0.165	3.13	0.433	-1.97	-0.511	0.368	-0.513	0.716	0.086	0.111
Rv2455c	0.0154	0.134	0.165	1.05	0.697	-2.03	-0.581	0.807	-0.636	0.64	0.248	0.22
lppW	0.57	0.151	0.165	0.903	0.641	-2.53	0.0228	0.593	-0.649	1.74	0.656	1.01
nuoA	0.021	0.0924	0.165	0.898	0.603	-2.03	-0.552	0.747	-0.647	0.659	0.243	0.241
Rv3224B	0.0098	0.195	0.165	1.31	1.2	-1.98	-0.478	0.391	-0.623	0.698	0.118	0.11
Rv3243c-lpqB	0.0014	0.00801	0.165	3.13	0.433	-1.97	-0.511	0.368	-0.513	0.716	0.086	0.111
Rv3404c	0.108	0.559	0.165	-1.97	1.56	-1.82	0.00203	1.38	-1.81	0.052	0.926	0.2
pknK	0.111	0.677	0.166	0.644	0.446	-2.09	-0.722	0.974	-0.615	0.204	0.5	0.464
PE_PGRS14	0.172	0.617	0.167	0.494	0.347	-2.1	-0.707	1.03	-0.587	0.288	0.409	0.338
fadA4	0.021	0.0924	0.167	0.906	0.615	-2.04	-0.582	0.8	-0.647	0.487	0.148	0.142
vapC12	0.0098	0.195	0.167	1.31	1.22	-1.98	-0.507	0.455	-0.528	0.729	0.0991	0.124
higB	0.0504	0.441	0.167	-0.835	0.653	-1.98	-0.6	0.753	-0.65	0.771	0.327	0.497
Rv3377c	0.0924	0.207	0.167	-0.664	0.512	-1.96	-0.573	0.448	-0.629	0.753	0.285	0.401
Rv3769-Rv3770c	0.555	0.709	0.167	-0.88	0.636	-1.53	-1.14	0.884	-0.65	-0.581	-0.266	-0.716
Rv0024	0.731	0.0111	0.168	1.05	0.783	-2.79	0.207	0.598	-0.603	0.463	-0.00581	0.258
Rv1087A-PE9	0.0266	0.251	0.168	1.24	0.82	-2.05	-0.605	0.803	-0.699	0.145	0.00829	0.875
PE_PGRS29	0.077	0.101	0.168	-0.818	0.653	-1.96	-0.533	0.211	-0.631	0.611	0.284	0.286
Rv1478	0.0294	0.0792	0.168	-1.8	0.72	-1.92	-0.403	-0.471	-0.577	0.616	0.135	0.102
metA	0.0168	0.187	0.168	-1.45	0.671	-1.94	-0.46	0.435	-0.619	0.759	0.155	0.209
Rv3586	0.768	0.0391	0.168	1.44	1.04	-3.13	0.402	1.87	-0.661	0.371	-0.0994	0.21
espI	0.106	0.0444	0.168	-0.697	0.548	-1.95	-0.494	0.535	-0.556	0.553	0.318	0.183
vapB4-Rv0597c	0.0602	0.261	0.169	-0.771	0.618	-1.97	-0.619	0.775	-0.646	0.499	0.186	0.119
Rv3072c	0.0322	0.578	0.169	-1.86	1.83	-1.97	-0.585	0.682	-0.662	1.35	0.456	-0.795
Rv0121c	0.0224	0.127	0.17	-1.42	0.69	-1.93	-0.423	0.379	-0.615	0.683	0.15	0.14
ahpC	0.0084	0.12	0.17	1.3	1.17	-1.97	-0.468	0.399	-0.574	0.721	0.136	0.138
lipG	0.0224	0.125	0.171	0.876	0.596	-2.04	-0.573	0.784	-0.648	0.62	0.204	0.175
Rv0669c	0.049	0.215	0.171	-0.893	0.739	-1.98	-0.583	0.786	-0.639	0.588	0.213	0.208
Rv1041c	0.0168	0.187	0.171	-1.42	0.667	-1.94	-0.497	0.415	-0.59	0.667	0.131	0.12
PE12-fbiC	0.0168	0.187	0.171	-1.43	0.668	-1.94	-0.486	0.415	-0.58	0.729	0.161	0.164
Rv2348c	0.0154	0.134	0.171	1.03	0.698	-2.03	-0.602	0.717	-0.624	0.606	0.204	0.168
mcr7	0.0084	0.12	0.171	1.3	1.17	-1.97	-0.468	0.399	-0.575	0.721	0.136	0.137
fadD28	0.571	0.16	0.171	0.844	0.605	-2.5	-0.0331	0.647	-0.646	1.67	0.662	0.969
Rv3238c	0.0154	0.207	0.171	-1.46	0.666	-1.94	-0.486	0.42	-0.601	0.751	0.178	0.225
Rv2020c	0.0126	0.0565	0.172	1.08	0.74	-2.03	-0.563	0.747	-0.645	0.502	0.169	0.0446
Rv2219	0.0294	0.11	0.172	0.774	0.532	-2.04	-0.561	0.734	-0.666	0.618	0.209	0.168
Rv3230c	0.0168	0.187	0.172	-1.42	0.679	-1.94	-0.481	0.425	-0.59	0.767	0.112	0.0906
trpG	0.796	0.0432	0.173	1.19	0.875	-2.96	0.127	1.59	-0.599	0.0843	0.878	0.15
fcoT	0.0084	0.12	0.173	1.3	1.17	-1.97	-0.457	0.407	-0.591	0.723	0.15	0.146
Rv0185	0.696	0.0258	0.173	1.1	0.896	-2.79	0.271	0.622	-0.681	0.998	0.24	-0.228
Rv0375c	0.0154	0.563	0.173	1.32	0.886	-2.04	-0.662	0.742	-0.774	0.663	0.126	0.187
fadD19-echA19	0.0084	0.12	0.173	1.3	1.17	-1.97	-0.458	0.409	-0.591	0.722	0.15	0.147
Rv3626c	0.0224	0.127	0.173	-1.44	0.697	-1.93	-0.425	0.216	-0.661	0.629	0.182	0.118
aceAb	0.0798	0.103	0.174	0.517	0.365	-2.06	-0.541	0.727	-0.647	0.671	0.231	0.286
thiL	0.0084	0.12	0.174	1.38	1.16	-1.98	-0.475	0.403	-0.605	0.564	0.081	0.32
Rv0072	0.0112	0.28	0.175	1.32	0.893	-2.03	-0.652	0.779	-0.589	0.58	0.341	0.18
asnB	0.0182	0.17	0.175	-1.42	0.679	-1.94	-0.464	0.389	-0.602	0.748	0.142	0.196
narK1-lppP	0.0252	0.369	0.175	-0.838	1.15	-1.94	-0.489	0.385	-0.592	0.816	0.196	0.259
thrS	0.0462	0.254	0.175	-0.892	0.743	-1.98	-0.605	0.761	-0.65	0.542	0.157	0.135
echA2	0.042	0.0656	0.176	0.669	0.472	-2.04	-0.574	0.739	-0.619	0.478	0.145	-0.0145
Rv0699-ncRv10699	0.0504	0.198	0.176	-1.92	1.85	-1.93	-0.4	0.862	-0.652	1.17	-1.38	0.294
PPE61	0.0868	0.609	0.176	0.596	0.42	-2.07	-0.624	1.26	-0.659	0.554	0.153	0.318
Rv3755c	0.0084	0.12	0.176	1.31	1.15	-1.97	-0.473	0.403	-0.605	0.603	0.0922	0.185
pirG-Rv3811	0.0098	0.195	0.176	1.25	1.22	-1.98	-0.486	0.388	-0.588	0.67	0.189	0.1
pcp	0.0238	0.115	0.177	-1.39	0.683	-1.93	-0.445	0.473	-0.529	0.636	0.164	0.101
Rv0831c	0.0406	0.133	0.178	-0.813	1.22	-1.93	-0.451	0.0248	-0.585	0.637	0.148	0.11
dxs1-Rv2683	0.0168	0.187	0.178	-1.41	0.677	-1.94	-0.473	0.43	-0.602	0.743	0.18	0.0732
Rv2957	0.0154	0.207	0.178	-1.43	0.673	-1.94	-0.483	0.414	-0.6	0.775	0.179	0.0893
Rv3098A	0.0154	0.134	0.178	1.01	0.695	-2.03	-0.583	0.726	-0.636	0.651	0.211	0.222
Rv3169	0.0168	0.187	0.178	-1.44	0.669	-1.94	-0.473	0.43	-0.582	0.763	0.192	0.218
Rv3371	0.0966	0.167	0.178	-0.69	0.548	-1.95	-0.55	0.124	-0.645	0.705	0.318	0.393
Rv3486	0.0098	0.195	0.179	1.27	1.2	-1.98	-0.479	0.39	-0.618	0.645	0.103	0.225
Rv1825	0.0154	0.207	0.18	-1.48	0.665	-1.94	-0.47	0.436	-0.591	0.82	0.205	0.254
Rv3166c	0.0098	0.195	0.18	1.26	1.2	-1.98	-0.488	0.385	-0.605	0.659	0.0889	0.0466
idsA1	0.0392	0.378	0.18	0.809	0.574	-2.05	-0.624	1.17	-0.632	0.474	0.188	0.0548
papA1	0.0658	0.0779	0.18	-0.897	0.753	-1.97	-0.523	0.451	-0.613	0.54	0.233	0.175
murB	0.0658	0.192	0.181	-1.08	0.93	-1.96	-0.518	0.817	-0.522	0.979	0.451	-0.383
pimE	0.718	0.0225	0.181	1.45	1.1	-3.06	0.529	0.562	-0.676	0.842	0.15	-0.598
mycP5	0.0182	0.242	0.181	0.998	0.688	-2.04	-0.595	0.777	-0.677	0.662	0.204	0.224
Rv3115-moeB2	0.513	0.0187	0.181	0.39	0.299	-2.22	-0.353	0.724	-0.651	0.639	0.199	0.018
Rv3675	0.0196	0.0654	0.181	0.89	0.628	-2.03	-0.573	0.737	-0.625	0.5	0.15	0.0216
Rv0149	0.0644	0.424	0.182	-0.833	0.691	-1.97	-0.572	0.751	-0.631	1.04	0.355	-0.0754
Rv1443c	0.0504	0.441	0.182	-0.805	0.652	-1.98	-0.6	0.753	-0.64	0.759	0.319	0.477
gpsI-ncRv12783c	0.0182	0.17	0.182	-1.46	0.673	-1.94	-0.428	0.476	-0.678	0.638	0.199	0.127
uvrD2	0.056	0.328	0.182	-0.78	0.638	-1.98	-0.586	0.773	-0.622	0.765	0.315	0.356
Rv0531-PE_PGRS6	0.0014	0.00801	0.183	2.98	0.433	-1.97	-0.463	0.412	-0.591	0.709	0.144	0.137
Rv0539	0.0098	0.195	0.183	1.23	1.21	-1.98	-0.476	0.397	-0.603	0.654	0.192	0.1
Rv0692	0.0014	0.00801	0.183	2.98	0.433	-1.97	-0.463	0.412	-0.591	0.709	0.144	0.138
Rv2239c	0.0014	0.00801	0.183	2.98	0.433	-1.97	-0.462	0.409	-0.591	0.713	0.146	0.138
Rv2469c-glbO	0.0014	0.00801	0.183	2.98	0.433	-1.97	-0.463	0.411	-0.591	0.71	0.145	0.138
dfrA-thyA	0.0014	0.00801	0.183	2.98	0.433	-1.97	-0.462	0.408	-0.591	0.713	0.146	0.138
Rv3212	0.0154	0.134	0.183	1	0.7	-2.03	-0.575	0.723	-0.673	0.597	0.197	0.163
ncRv13418cA	0.0014	0.00801	0.183	2.98	0.433	-1.97	-0.464	0.414	-0.592	0.707	0.144	0.137
ncRv13418cB	0.0014	0.00801	0.183	2.98	0.433	-1.97	-0.464	0.414	-0.592	0.707	0.144	0.137
Rv3480c-Rv3481c	0.0014	0.00801	0.183	2.98	0.433	-1.97	-0.463	0.413	-0.591	0.708	0.144	0.138
Rv3640c-fic	0.0014	0.00801	0.183	2.98	0.433	-1.97	-0.463	0.411	-0.591	0.71	0.145	0.138
Rv3714c-recR	0.0014	0.00801	0.183	2.98	0.433	-1.97	-0.463	0.412	-0.591	0.709	0.145	0.137
thiC-Rv0424c	0.0014	0.00801	0.184	2.98	0.433	-1.97	-0.461	0.405	-0.59	0.716	0.147	0.138
murB-lprQ	0.0014	0.00801	0.184	2.97	0.433	-1.97	-0.463	0.411	-0.591	0.708	0.144	0.135
Rv0500A-Rv0500B	0.0014	0.00801	0.184	2.97	0.433	-1.97	-0.462	0.407	-0.59	0.712	0.146	0.136
phoT-phoY2	0.0014	0.00801	0.184	2.97	0.433	-1.97	-0.461	0.403	-0.59	0.717	0.147	0.137
Rv1036c-esxI	0.0014	0.00801	0.184	2.97	0.433	-1.97	-0.461	0.403	-0.59	0.717	0.147	0.137
Rv1109c-lytB2	0.0014	0.00801	0.184	2.98	0.433	-1.97	-0.461	0.405	-0.59	0.716	0.147	0.138
Rv1439c-secG	0.035	0.491	0.184	1.79	1.24	-2.08	-0.736	2.35	-0.705	0.726	0.167	0.208
Rv1995	0.0294	0.278	0.184	-0.74	1.17	-1.94	-0.481	0.394	-0.59	0.702	0.141	0.0755
pfkB	0.0154	0.134	0.184	0.999	0.695	-2.03	-0.573	0.729	-0.648	0.653	0.223	0.226
vapC43-mpt83	0.0014	0.00801	0.184	2.97	0.433	-1.97	-0.462	0.408	-0.59	0.712	0.146	0.137
hupB	0.0084	0.12	0.184	1.26	1.17	-1.97	-0.481	0.398	-0.56	0.679	0.105	0.0835
lpqH-tcrY	0.0014	0.00801	0.184	2.97	0.433	-1.97	-0.461	0.403	-0.59	0.717	0.147	0.137
pyrE	0.0014	0.00801	0.185	2.97	0.433	-1.97	-0.462	0.408	-0.59	0.71	0.145	0.134
Rv0571c	0.109	0.0146	0.185	-1.46	1.25	-1.87	-0.169	1.13	0.157	0.294	0.639	0.161
Rv0825c	0.842	0.0121	0.185	1.44	1.18	-3.24	-0.0181	0.104	0.189	0.825	0.782	-0.671
Rv1057-fadD14	0.0392	0.143	0.185	0.681	0.487	-2.04	-0.552	0.821	-0.648	0.674	0.246	0.247
acn-Rv1476	0.0014	0.00801	0.185	2.97	0.433	-1.97	-0.463	0.41	-0.591	0.707	0.144	0.134
Rv1947	0.0168	0.187	0.185	-1.39	0.678	-1.94	-0.478	0.428	-0.604	0.736	0.0604	0.178
Rv2256c-Rv2257c	0.0014	0.00801	0.185	2.97	0.433	-1.97	-0.463	0.41	-0.591	0.707	0.144	0.134
cysE	0.0476	0.51	0.185	-1.06	0.927	-1.97	-0.595	0.73	-0.654	1.02	0.385	-0.363
Rv2516c	0.741	0.0191	0.185	1.42	1.1	-3.08	0.456	0.478	-0.838	0.318	-0.169	0.18
Rv2779c	0.063	0.453	0.185	1.46	1.03	-2.11	-0.834	1.96	-0.571	0.32	1.34	0.165
Rv3660c-ncRv13660c	0.0308	0.139	0.185	0.985	0.694	-2.05	-0.595	0.72	-0.652	0.0876	0.0604	0.591
Rv1065	0.0014	0.00801	0.186	2.96	0.433	-1.97	-0.462	0.407	-0.59	0.71	0.144	0.132
rpsA	0.0392	0.146	0.186	-0.768	1.21	-1.93	-0.433	0.191	-0.565	0.718	0.181	0.195
celA1	0.084	0.0674	0.187	-0.83	0.705	-1.95	-0.507	0.0362	-0.612	0.552	0.222	0.155
Rv0731c	0.0294	0.0792	0.187	-1.52	0.727	-1.92	-0.409	-0.156	-0.584	0.61	0.111	0.0741
pabB	0.0476	0.899	0.187	0.958	0.675	-2.06	-0.652	1.6	-0.685	0.654	0.176	0.156
secA2	0.581	0.951	0.187	-0.75	0.562	-1.58	-0.986	0.881	-0.643	-0.175	-0.756	-0.599
ahpD	0.0518	0.0649	0.187	-1.14	1.34	-1.9	-0.39	-0.613	-0.561	0.601	0.117	0.094
Rv0245-Rv0246	0.0084	0.12	0.188	1.24	1.17	-1.97	-0.471	0.405	-0.576	0.677	0.117	0.0847
Rv2805	0.759	0.0487	0.188	2.54	2.98	-3.95	1.22	2.8	-0.694	0.198	-0.314	0.269
Rv3673c	0.0644	0.559	0.188	0.644	0.465	-2.06	-0.593	1.19	-0.668	0.701	0.228	0.246
PE_PGRS28-Rv1453	0.758	0.0455	0.189	1	0.815	-2.78	0.072	1.46	-0.764	0.51	-0.0174	0.207
aao	0.0406	0.724	0.189	1.21	0.853	-2.06	-0.685	1.81	-0.694	0.612	0.148	0.131
Rv2653c	0.0406	0.354	0.189	-2.04	2.02	-1.95	-0.517	0.14	-0.664	1.38	0.554	-0.91
Rv0078B-Rv0079	0.0112	0.28	0.19	1.25	0.878	-2.03	-0.61	0.701	-0.723	0.605	0.169	0.156
hycE	0.0294	0.278	0.19	-0.759	1.17	-1.94	-0.441	0.455	-0.647	0.697	0.141	0.16
mazE3	0.0182	0.17	0.19	-1.37	0.672	-1.94	-0.478	0.431	-0.58	0.661	0.148	0.115
lprF-Rv1369c	0.0098	0.195	0.19	1.21	1.21	-1.98	-0.466	0.399	-0.604	0.721	0.14	0.141
Rv2230c	0.13	0.122	0.19	-0.55	0.444	-1.95	-0.586	0.28	-0.644	0.449	0.193	0.109
Rv0076c	0.0084	0.12	0.191	1.28	1.15	-1.97	-0.475	0.408	-0.605	0.594	0.0827	0.00773
glcB	0.555	0.884	0.191	-0.777	0.584	-1.59	-1.05	0.691	-0.625	-0.472	-0.183	-0.646
Rv3768	0.0154	0.134	0.191	0.985	0.698	-2.03	-0.564	0.806	-0.647	0.637	0.23	0.209
PPE2	0.063	0.453	0.192	-0.815	0.697	-1.97	-0.587	0.77	-0.658	0.911	0.366	-0.222
oplA	0.0574	0.358	0.192	0.61	0.444	-2.05	-0.618	0.851	-0.674	0.611	0.201	0.166
gabP	0.0182	0.17	0.192	-1.37	0.672	-1.94	-0.479	0.434	-0.581	0.654	0.142	0.101
Rv0842	0.0224	0.125	0.192	0.83	0.595	-2.03	-0.584	0.734	-0.637	0.559	0.232	0.145
vapB37-Rv2105	0.0168	0.187	0.192	-1.39	0.671	-1.94	-0.474	0.377	-0.59	0.74	0.176	0.186
stp	0.803	0.309	0.192	-0.981	0.726	-1.23	-1.16	0.055	-0.652	1.06	-0.396	0.221
PE_PGRS42	0.101	0.446	0.192	0.585	0.428	-2.08	-0.647	0.912	-0.627	0.196	0.541	0.414
Rv2806	0.0084	0.12	0.192	1.22	1.17	-1.97	-0.472	0.406	-0.576	0.67	0.113	0.0785
mpt53	0.0154	0.134	0.192	0.978	0.695	-2.03	-0.582	0.799	-0.622	0.619	0.202	0.178
folD-relJ	0.0308	0.253	0.192	-0.727	1.16	-1.94	-0.483	0.433	-0.568	0.643	0.129	0.0917
gltB-Rv3860	0.0714	0.777	0.192	0.656	0.477	-2.06	-0.639	1.31	-0.66	0.588	0.216	0.102
Rv0135c-cyp138	0.0028	0.108	0.193	2.54	0.684	-1.98	-0.522	0.645	-0.549	0.72	0.104	0.118
Rv2681	0.021	0.14	0.193	-1.35	0.687	-1.94	-0.451	0.409	-0.58	0.685	0.107	0.132
fadD29-Rv2951c	0.132	0.114	0.193	-0.546	0.444	-1.95	-0.581	0.29	-0.639	0.447	0.192	0.102
leuD	0.0028	0.108	0.193	2.54	0.682	-1.98	-0.526	0.348	-0.599	0.724	0.0729	0.115
ligA	0.0168	0.187	0.193	-1.37	0.671	-1.94	-0.469	0.439	-0.613	0.686	0.17	0.16
Rv0968	0.028	0.728	0.194	1.05	0.758	-2.05	-0.662	1.29	-0.643	0.596	0.136	0.133
Rv1249c	0.0266	0.0955	0.194	-1.52	0.724	-1.93	-0.409	-0.168	-0.604	0.689	0.116	0.145
mgtC	0.0504	0.193	0.194	0.607	0.444	-2.05	-0.574	0.752	-0.656	0.656	0.263	0.227
esxE	0.0154	0.134	0.194	0.997	0.717	-2.03	-0.595	0.731	-0.649	0.489	0.241	0.0635
Rv2819c	0.0182	0.242	0.195	1.71	1.21	-2.05	-0.604	0.739	-0.604	-0.13	0.0672	1.1
glfT2	0.0308	0.253	0.195	-0.725	1.18	-1.94	-0.46	0.417	-0.577	0.758	0.168	0.0928
Rv1544	0.0182	0.242	0.196	0.959	0.685	-2.03	-0.599	0.764	-0.647	0.639	0.264	0.215
Rv1706A-Rv1707	0.007	0.0614	0.196	1.49	1.1	-1.97	-0.471	0.418	-0.587	0.415	0.0302	0.363
Rv1929c	0.0266	0.335	0.196	-0.731	1.15	-1.94	-0.487	0.389	-0.597	0.715	0.159	0.175
Rv0680c	0.0028	0.108	0.197	2.52	0.683	-1.98	-0.521	0.638	-0.544	0.721	0.101	0.116
ssr-Rv3099c	0.0028	0.108	0.197	2.52	0.683	-1.98	-0.521	0.638	-0.545	0.721	0.102	0.115
fdxB	0.748	0.0138	0.197	1.03	0.774	-2.79	0.154	0.622	-0.677	0.41	-0.0701	0.185
Rv0888	0.717	0.0209	0.198	0.596	0.481	-2.44	-0.206	0.612	-0.652	0.487	0.591	0.0578
Rv1404-Rv1405c	0.0028	0.108	0.198	2.52	0.683	-1.98	-0.521	0.636	-0.543	0.722	0.1	0.115
Rv2958c-Rv2959c	0.091	0.664	0.198	-1.57	1.13	-1.87	-0.155	1.24	-1.53	0.199	0.768	0.207
otsB2	0.0154	0.134	0.198	0.968	0.698	-2.03	-0.576	0.73	-0.646	0.591	0.199	0.286
embA	0.13	0.0598	0.198	-0.57	0.473	-1.95	-0.523	0.292	-0.61	0.517	0.205	0.172
vapC6	0.111	0.677	0.199	1.78	1.37	-2.22	-1.14	0.308	0.434	0.408	-0.682	1.08
rfe-Rv1303	0.0238	0.406	0.199	-0.78	1.14	-1.94	-0.487	0.41	-0.596	0.778	0.19	0.269
Rv1735c-narX	0.0098	0.195	0.199	1.18	1.21	-1.97	-0.467	0.402	-0.604	0.698	0.129	0.111
glyA2	0.0294	0.278	0.2	-0.708	1.17	-1.94	-0.474	0.336	-0.609	0.678	0.154	0.14
Rv1887	0.0112	0.28	0.2	1.23	0.876	-2.03	-0.629	0.791	-0.652	0.54	0.234	0.136
glnE	0.028	0.305	0.2	-0.717	1.16	-1.94	-0.468	0.443	-0.623	0.67	0.166	0.136
Rv2313c	0.0154	0.207	0.2	-1.36	0.666	-1.94	-0.487	0.422	-0.601	0.7	0.151	0.143
Rv3716c-Rv3717	0.0028	0.108	0.2	2.49	0.687	-1.98	-0.525	0.35	-0.597	0.72	0.0793	0.115
Rv1719	0.0168	0.185	0.201	0.955	0.693	-2.03	-0.578	0.858	-0.636	0.637	0.217	0.204
fadE29	0.0238	0.162	0.201	0.824	0.604	-2.04	-0.589	0.835	-0.639	0.503	0.212	0.274
Rv0633c	0.0826	0.167	0.202	-0.752	0.632	-1.96	-0.543	0.0676	-0.626	0.697	0.321	0.446
Rv0837c-lpqR	0.768	0.0391	0.202	1.07	0.84	-2.84	0.127	1.56	-0.669	0.428	0.0101	0.211
TB7.3	0.035	0.491	0.202	1.69	1.22	-2.07	-0.72	2.28	-0.663	0.697	0.327	0.241
Rv1148c-Rv1149	0.195	0.341	0.203	0.495	0.375	-2.11	-0.777	0.964	-0.873	0.726	0.0692	0.157
eccCa1	0.042	0.122	0.203	-0.757	1.23	-1.93	-0.434	0.0597	-0.561	0.68	0.178	0.0883
tyrT-Rv0567	0.0434	0.631	0.204	1.16	0.897	-2.07	-0.758	0.493	-1.02	0.707	0.006	0.182
PPE32	0.769	0.042	0.204	1.19	0.921	-2.93	0.211	1.64	-0.687	0.402	-0.00836	0.201
Rv3527-Rv3528c	0.0168	0.187	0.204	-1.34	0.68	-1.94	-0.469	0.387	-0.608	0.718	0.163	0.0727
Rv3843c	0.056	0.994	0.204	0.781	0.575	-2.06	-0.637	1.44	-0.678	0.662	0.199	0.186
icd2-Rv0067c	0.0028	0.108	0.205	2.5	0.674	-1.98	-0.488	0.649	-0.594	0.721	0.137	0.14
gnd2	0.108	0.343	0.205	-0.505	0.42	-1.96	-0.626	0.777	-0.647	0.519	0.201	0.149
PE13	0.014	0.0909	0.205	0.966	0.712	-2.03	-0.58	0.741	-0.622	0.541	0.17	0.0968
proS	0.0504	0.193	0.205	0.642	0.489	-2.05	-0.644	0.661	-0.511	0.617	0.121	0.212
Rv3689	0.129	0.131	0.205	-0.537	0.447	-1.95	-0.591	0.29	-0.637	0.442	0.182	0.0954
Rv0515	0.0308	0.253	0.206	-0.702	1.17	-1.94	-0.456	0.384	-0.594	0.703	0.178	0.174
canA	0.0098	0.195	0.206	1.5	1.22	-1.98	-0.505	0.394	-0.578	0.334	0.373	0.4
fadD24	0.0378	0.118	0.206	0.642	0.481	-2.04	-0.564	0.736	-0.645	0.566	0.233	0.216
PE_PGRS30-argC	0.0028	0.108	0.206	2.49	0.675	-1.97	-0.492	0.373	-0.644	0.721	0.112	0.131
Rv1779c	0.0644	0.902	0.206	0.689	0.514	-2.06	-0.637	1.35	-0.668	0.636	0.221	0.162
Rv1871c	0.0252	0.204	0.206	0.8	0.592	-2.04	-0.602	0.693	-0.63	0.64	0.173	0.177
dnaJ2	0.0406	0.724	0.206	1.13	0.826	-2.06	-0.674	1.76	-0.63	0.712	0.193	0.229
lppF	0.063	0.517	0.207	0.672	0.505	-2.06	-0.62	0.767	-0.64	0.441	0.751	0.246
Rv2370c	0.042	0.326	0.207	-1.25	1.14	-1.97	-0.548	0.45	-0.652	1.03	0.414	-0.359
Rv3387	0.0168	0.187	0.207	-1.34	0.675	-1.94	-0.469	0.434	-0.603	0.711	0.117	0.153
Rv0059	0.028	0.305	0.208	-0.703	1.17	-1.94	-0.475	0.367	-0.587	0.757	0.153	0.0781
Rv0552	0.063	0.855	0.208	0.867	0.645	-2.07	-0.663	1.51	-0.598	0.335	0.0462	0.662
Rv2017-Rv2018	0.965	0.0755	0.208	-0.717	0.55	-1.32	-0.57	0.744	-0.652	0.357	0.114	-0.0702
Rv2242	0.0098	0.195	0.208	1.15	1.21	-1.97	-0.476	0.391	-0.59	0.675	0.11	0.0822
echA16	0.731	0.0427	0.208	1.72	1.7	-3.29	0.683	1.7	-0.686	0.978	0.109	-0.711
fadD3	0.0294	0.278	0.208	-0.712	1.16	-1.94	-0.452	0.458	-0.636	0.648	0.177	0.119
PE_PGRS24	0.359	0.356	0.209	-0.314	0.253	-1.9	-0.622	0.579	-0.656	0.696	0.105	0.271
Rv2084-Rv2085	0.0014	0.00801	0.209	2.86	0.433	-1.97	-0.466	0.415	-0.591	0.659	0.121	0.0758
lat	0.0644	0.0849	0.209	-1.02	0.944	-1.95	-0.482	-0.143	-0.66	0.507	0.276	0.189
fadD16	0.0238	0.162	0.211	0.803	0.604	-2.03	-0.598	0.818	-0.607	0.539	0.207	0.0962
PPE28-PPE29	0.0322	0.231	0.211	-0.682	1.18	-1.94	-0.47	0.278	-0.588	0.667	0.135	0.13
Rv1836c	0.056	0.994	0.211	0.766	0.574	-2.06	-0.635	1.43	-0.67	0.655	0.221	0.198
scoB	0.104	0.0207	0.211	-1.42	1.27	-1.88	-0.196	1.28	0.141	0.315	0.588	0.138
Rv3394c	0.0546	0.154	0.211	-1.19	1.07	-1.96	-0.483	0.543	-0.661	0.894	-0.617	0.276
Rv0026-Rv0027	0.028	0.0869	0.212	-1.5	0.721	-1.92	-0.399	-0.166	-0.585	0.647	0.0652	0.0816
Rv0203-Rv0204c	0.0028	0.108	0.212	2.45	0.678	-1.98	-0.488	0.645	-0.593	0.717	0.139	0.132
Rv0281	0.0322	0.578	0.212	-1.24	1.15	-1.98	-0.585	0.766	-0.669	1.03	0.351	-0.396
Rv0329c	0.0238	0.115	0.212	-1.38	0.708	-1.93	-0.443	0.0184	-0.583	0.651	0.101	0.111
Rv0452-PPE11	0.0294	0.0792	0.212	-2.58	0.695	-1.9	-0.331	-1.2	-0.57	0.536	0.155	0.0549
fadD21-Rv1186c	0.0028	0.108	0.212	2.45	0.678	-1.98	-0.489	0.649	-0.594	0.713	0.137	0.131
PPE12-Rv0755A	0.0028	0.108	0.213	2.44	0.679	-1.97	-0.49	0.375	-0.64	0.723	0.116	0.132
Rv0804	0.021	0.918	0.213	1.32	1	-2.05	-0.65	1.51	-0.66	0.627	0.226	0.185
sigL-rslA	0.0014	0.00801	0.214	2.85	0.433	-1.97	-0.465	0.41	-0.59	0.659	0.12	0.068
Rv1419-uvrC	0.0014	0.00801	0.214	2.85	0.433	-1.97	-0.465	0.41	-0.59	0.659	0.12	0.068
glyS	0.0098	0.195	0.214	1.13	1.21	-1.97	-0.469	0.404	-0.602	0.673	0.121	0.0954
Rv2752c	0.164	0.429	0.215	-0.628	0.544	-1.92	-0.413	0.966	-1.01	0.437	0.444	0.13
Rv3099c	0.0112	0.28	0.215	1.16	0.856	-2.03	-0.591	0.803	-0.682	0.648	0.213	0.217
ispE	0.0448	0.276	0.216	-0.821	0.743	-1.98	-0.592	0.777	-0.652	0.537	0.214	0.155
nuoD	0.021	0.492	0.216	-2.04	1.12	-1.93	-0.464	0.423	-0.592	1.4	0.342	-0.791
htdY	0.564	0.861	0.216	-0.812	0.651	-1.56	-1.07	0.692	-0.622	-0.499	-0.275	-0.739
Rv1366	0.101	0.714	0.217	-2.27	1.88	-1.79	0.0866	1.47	-2.01	-0.0322	1.07	0.205
Rv2730	0.0084	0.12	0.217	1.17	1.17	-1.97	-0.473	0.409	-0.578	0.625	0.0947	0.0254
ugpA	0.0336	0.211	0.217	-0.78	1.2	-1.93	-0.455	0.0576	-0.587	0.766	0.192	0.228
Rv0634A	0.021	0.14	0.218	-1.32	0.678	-1.94	-0.454	0.463	-0.522	0.684	0.182	0.154
rplR	0.0084	0.12	0.218	1.16	1.17	-1.97	-0.463	0.411	-0.59	0.637	0.108	0.0288
Rv0836c	0.758	0.0455	0.218	1.53	1.44	-3.18	0.489	1.98	-0.678	0.327	-0.0709	0.219
PPE5	0.277	0.401	0.219	0.388	0.309	-2.12	-0.697	0.938	-0.461	0.45	-0.0508	0.227
Rv0580c	0.104	0.649	0.219	-1.48	1.29	-1.87	-0.156	1.25	-1.53	0.259	0.714	0.169
Rv1324	0.0266	0.335	0.22	-0.745	1.16	-1.94	-0.437	0.462	-0.679	0.67	0.202	0.154
Rv1754c	0.0406	0.171	0.22	0.673	0.526	-2.04	-0.599	0.833	-0.648	0.41	0.0977	0.00337
ppiB	0.0098	0.195	0.22	1.11	1.22	-1.97	-0.484	0.39	-0.563	0.689	0.113	0.0923
PPE44	0.769	0.042	0.22	1.14	0.92	-2.89	0.181	1.62	-0.668	0.377	0.0843	0.197
pheA-Rv3839	0.0028	0.108	0.22	2.4	0.683	-1.97	-0.492	0.382	-0.637	0.714	0.118	0.131
Rv1499	0.0154	0.207	0.221	-1.33	0.666	-1.94	-0.472	0.428	-0.6	0.719	0.177	0.188
Rv1924c	0.0112	0.28	0.222	1.15	0.862	-2.03	-0.615	0.708	-0.683	0.549	0.244	0.146
Rv1949c	0.106	0.575	0.222	0.513	0.409	-2.07	-0.621	1.18	-0.682	0.45	0.114	-0.0434
dgt-Rv2345	0.0392	0.143	0.223	0.623	0.487	-2.04	-0.545	0.743	-0.647	0.677	0.251	0.257
relA	0.0294	0.798	0.223	0.965	0.744	-2.05	-0.638	1.3	-0.653	0.608	0.241	0.161
Rv2077A-Rv2078	0.0154	0.207	0.224	-1.31	0.67	-1.94	-0.482	0.427	-0.603	0.701	0.0985	0.135
Rv2298	0.0504	0.071	0.224	-1.08	1.34	-1.91	-0.377	-0.549	-0.564	0.64	0.178	0.134
Rv3831	0.0154	0.207	0.224	-1.31	0.665	-1.94	-0.489	0.422	-0.602	0.652	0.132	0.102
kasA	0.0224	0.997	0.225	1.24	0.957	-2.05	-0.654	1.43	-0.682	0.682	0.211	0.23
Rv2670c	0.0154	0.134	0.225	0.914	0.704	-2.03	-0.586	0.797	-0.623	0.538	0.171	0.124
PE_PGRS8-Rv0743c	0.0098	0.195	0.226	1.08	1.22	-1.97	-0.469	0.41	-0.593	0.672	0.147	0.0947
pip	0.0266	0.251	0.226	0.764	0.592	-2.04	-0.602	0.805	-0.65	0.581	0.164	0.127
Rv0874c-Rv0875c	0.0014	0.00801	0.226	2.81	0.433	-1.97	-0.468	0.417	-0.591	0.628	0.105	0.0308
recO	0.0098	0.195	0.226	1.1	1.21	-1.97	-0.47	0.469	-0.591	0.64	0.112	0.0666
Rv2733c	0.0238	0.162	0.226	0.761	0.589	-2.03	-0.571	0.726	-0.637	0.648	0.217	0.212
PPE53-Rv3160c	0.0098	0.195	0.226	1.09	1.23	-1.97	-0.46	0.41	-0.591	0.713	0.146	0.138
Rv3714c	0.042	0.326	0.226	-0.837	0.764	-1.98	-0.576	0.74	-0.629	0.7	0.299	0.353
Rv3915	0.0154	0.207	0.226	-1.36	0.664	-1.94	-0.474	0.38	-0.578	0.766	0.184	0.262
atsB	0.171	0.401	0.227	0.368	0.298	-2.08	-0.575	1.06	-0.644	0.671	0.216	0.185
pckA-nadR	0.0014	0.00801	0.228	2.81	0.433	-1.97	-0.468	0.416	-0.591	0.626	0.104	0.0272
rplK-rplA	0.0014	0.00801	0.228	2.81	0.433	-1.97	-0.469	0.419	-0.591	0.62	0.103	0.0358
Rv1778c-Rv1779c	0.0014	0.00801	0.228	2.81	0.433	-1.97	-0.468	0.416	-0.591	0.626	0.104	0.0272
Rv0227c	0.0182	0.242	0.229	0.9	0.699	-2.03	-0.623	0.702	-0.604	0.559	0.275	0.14
alkA	0.766	0.197	0.229	-0.888	0.714	-1.34	-1.19	0.0575	-0.664	0.699	0.42	0.256
plcA	0.735	0.028	0.229	0.773	0.668	-2.59	-0.0698	0.579	-0.644	0.557	0.757	-0.227
Rv2603c-snoP	0.0014	0.00801	0.229	2.8	0.433	-1.97	-0.468	0.415	-0.591	0.625	0.104	0.0233
glnA4	0.0238	0.162	0.229	0.781	0.612	-2.03	-0.584	0.778	-0.635	0.501	0.159	0.338
Rv3605c	0.0098	0.195	0.229	1.09	1.22	-1.97	-0.477	0.404	-0.593	0.628	0.154	0.0592
esxK	0.0014	0.00801	0.23	2.8	0.433	-1.97	-0.467	0.413	-0.59	0.626	0.104	0.0241
Rv1864c	0.0014	0.00801	0.23	2.8	0.433	-1.97	-0.467	0.414	-0.591	0.625	0.103	0.0216
eccD3	0.768	0.0197	0.231	1.07	0.882	-2.84	0.138	0.517	-0.652	0.0693	0.81	0.134
PPE62	0.0546	0.154	0.231	-0.797	0.743	-1.98	-0.553	0.726	-0.594	0.58	0.251	0.209
fprB	0.0308	0.253	0.232	-0.639	1.17	-1.94	-0.455	0.389	-0.602	0.661	0.156	0.127
lppQ	0.028	0.0852	0.232	0.787	0.642	-2.04	-0.571	0.802	-0.644	0.3	0.0878	-0.0859
PPE38-PPE39	0.686	0.229	0.232	0.415	0.361	-2.3	-0.423	0.562	-0.892	0.756	0.089	0.0572
TB31.7	0.0168	0.187	0.232	-1.29	0.669	-1.94	-0.477	0.435	-0.572	0.68	0.148	0.128
Rv3337	0.0476	0.899	0.233	0.847	0.663	-2.05	-0.634	1.51	-0.644	0.684	0.206	0.21
kshB	0.0322	0.0658	0.233	-1.46	0.73	-1.92	-0.375	-0.119	-0.524	0.612	0.202	0.0998
fbiC	0.0448	0.271	0.234	0.725	0.573	-2.05	-0.612	0.836	-0.636	0.28	0.158	0.55
mrp	0.126	0.449	0.234	-1.15	1.09	-1.88	-0.219	0.842	-1.33	0.28	0.657	0.223
Rv3481c-Rv3482c	0.0868	0.487	0.234	-0.512	0.454	-1.97	-0.623	0.759	-0.646	0.63	0.245	0.304
proW	0.0098	0.195	0.235	1.05	1.23	-1.97	-0.469	0.407	-0.58	0.688	0.125	0.102
Rv0530	0.646	0.548	0.236	0.595	0.497	-2.4	-0.313	1.07	-0.816	1.41	0.411	0.697
Rv0678	0.0168	0.185	0.236	0.884	0.695	-2.03	-0.583	0.73	-0.668	0.536	0.234	0.118
ephD	0.0196	0.154	0.236	-1.26	0.692	-1.94	-0.45	0.355	-0.593	0.702	0.0684	0.136
Rv3415c-whiB3	0.021	0.0924	0.236	0.763	0.609	-2.03	-0.568	0.742	-0.636	0.489	0.163	0.148
tcrA-Rv0603	0.539	0.648	0.237	-0.808	0.66	-1.58	-1.1	0.892	-0.637	-0.51	-0.224	-0.687
desA2-phoH2	0.0112	0.28	0.237	1.09	0.846	-2.03	-0.591	0.813	-0.666	0.623	0.244	0.213
Rv1339	0.0168	0.185	0.237	0.876	0.691	-2.03	-0.591	0.726	-0.648	0.579	0.174	0.124
cydA	0.0168	0.185	0.237	0.875	0.689	-2.03	-0.584	0.728	-0.657	0.566	0.182	0.239
rne	0.0364	0.287	0.237	0.657	0.524	-2.04	-0.588	0.79	-0.68	0.603	0.179	0.141
fdhF	0.104	0.0207	0.237	-1.34	1.26	-1.88	-0.193	1.24	0.0608	0.329	0.616	0.165
Rv3226c	0.014	0.229	0.239	-1.31	0.664	-1.94	-0.478	0.416	-0.6	0.757	0.128	0.209
Rv0813c	0.014	0.229	0.24	-1.29	0.672	-1.94	-0.485	0.418	-0.593	0.767	0.117	0.11
lppM	0.0266	0.0955	0.24	-1.45	0.718	-1.93	-0.423	-0.173	-0.563	0.615	0.152	0.0894
emrB	0.0322	0.231	0.241	-0.63	1.19	-1.94	-0.455	0.352	-0.588	0.697	0.0152	0.108
trpE	0.101	0.263	0.241	-0.561	0.509	-1.96	-0.575	0.801	-0.65	0.691	-0.244	0.176
PE_PGRS43	0.688	0.156	0.241	0.397	0.342	-2.29	-0.479	0.692	-0.514	1.06	0.224	0.403
whiB7	0.0224	0.997	0.241	1.22	0.982	-2.05	-0.657	1.42	-0.692	0.611	0.166	0.171
Rv0336	0.144	0.216	0.242	-0.501	0.451	-1.95	-0.553	0.676	-0.641	0.846	-0.104	-0.105
end	0.0168	0.187	0.243	-1.26	0.669	-1.94	-0.47	0.44	-0.585	0.656	0.132	0.107
Rv0942	0.0154	0.134	0.243	0.861	0.689	-2.03	-0.57	0.745	-0.636	0.596	0.207	0.169
mprA	0.0406	0.724	0.243	1.04	0.83	-2.06	-0.669	1.68	-0.634	0.637	0.168	0.157
Rv2576c	0.049	0.166	0.243	0.546	0.447	-2.04	-0.575	0.72	-0.6	0.675	0.212	0.232
mmpL13b	0.0448	0.276	0.244	-1.27	1.28	-1.96	-0.504	0.793	-0.681	0.917	-0.786	0.223
esxP-Rv2348c	0.146	0.528	0.244	-0.694	0.63	-1.92	-0.37	0.958	-1.04	0.62	0.492	0.376
Rv3591c	0.539	0.648	0.244	-0.8	0.663	-1.58	-1.09	0.89	-0.633	-0.501	-0.215	-0.678
Rv2190c-Rv2191	0.0098	0.195	0.245	1.03	1.23	-1.97	-0.463	0.413	-0.591	0.679	0.13	0.0976
Rv3848	0.0182	0.17	0.245	-1.27	0.675	-1.94	-0.443	0.46	-0.592	0.679	0.192	0.148
Rv0386	0.0644	0.207	0.246	-0.682	0.635	-1.97	-0.553	0.58	-0.632	0.687	0.286	0.331
pepQ	0.0154	0.207	0.246	-1.32	0.677	-1.94	-0.48	0.377	-0.582	0.757	0.169	-0.0352
Rv0877	0.0154	0.563	0.247	1.11	0.894	-2.03	-0.602	1.14	-0.651	0.658	0.225	0.219
rpfB	0.112	0.277	0.247	0.402	0.337	-2.06	-0.561	0.956	-0.652	0.615	0.211	0.193
Rv0263c	0.0238	0.162	0.248	0.746	0.611	-2.03	-0.609	0.71	-0.57	0.572	0.145	0.195
Rv1313c	0.835	0.151	0.248	-0.706	0.584	-1.42	-0.887	1.07	-0.983	0.513	-0.172	0.562
Rv1405c-fmt	0.014	0.229	0.248	-1.28	0.661	-1.94	-0.494	0.417	-0.591	0.689	0.141	0.151
Rv1480	0.119	0.577	0.248	-0.933	0.887	-1.91	-0.327	1.04	-1.2	0.323	0.556	0.191
Rv1683	0.0252	0.369	0.248	-0.635	1.17	-1.94	-0.471	0.398	-0.598	0.771	0.152	0.0864
Rv0246	0.0238	0.406	0.249	-0.63	1.15	-1.94	-0.487	0.418	-0.585	0.732	0.161	0.126
Rv3120	0.0168	0.185	0.249	0.844	0.682	-2.03	-0.58	0.724	-0.636	0.626	0.205	0.19
Rv0953c	0.0154	0.207	0.25	-1.26	0.669	-1.94	-0.483	0.429	-0.583	0.703	0.0953	0.149
Rv1401	0.014	0.468	0.25	1.06	0.846	-2.03	-0.61	0.857	-0.676	0.595	0.338	0.206
Rv2709-sigB	0.0028	0.108	0.25	2.33	0.674	-1.97	-0.492	0.386	-0.634	0.659	0.0925	0.0587
Rv2859c	0.0098	0.195	0.25	1.01	1.23	-1.97	-0.472	0.407	-0.579	0.644	0.111	0.179
Rv2767c	0.0042	0.273	0.251	2.14	0.803	-1.98	-0.504	0.365	-0.664	0.72	0.0991	0.129
tgs1	0.0224	0.127	0.251	-1.32	0.712	-1.93	-0.446	0.0202	-0.577	0.674	0.151	0.0244
dnaE2-Rv3371	0.0168	0.185	0.251	0.843	0.686	-2.03	-0.581	0.794	-0.639	0.575	0.215	0.145
prpD	0.77	0.045	0.252	1.09	0.94	-2.86	0.151	1.58	-0.672	0.449	-0.0672	0.207
Rv1520	0.831	0.00609	0.252	1.2	1.09	-3.02	-0.0267	0.257	-0.00108	0.657	-0.494	0.169
Rv3863	0.109	0.176	0.252	0.842	0.699	-2.11	-0.851	0.397	-1.11	0.674	0.223	0.181
Rv0502	0.0168	0.187	0.253	-1.25	0.671	-1.94	-0.477	0.383	-0.57	0.684	0.152	0.135
glgP	0.091	0.724	0.253	0.549	0.46	-2.06	-0.636	1.22	-0.651	0.346	0.202	0.387
Rv3324A	0.0378	0.118	0.253	0.729	0.608	-2.04	-0.571	0.758	-0.65	0.181	0.0456	0.423
grpE	0.0112	0.28	0.254	1.07	0.869	-2.03	-0.608	0.867	-0.606	0.607	0.179	0.157
malQ-eccB5	0.035	0.491	0.255	1.94	1.76	-2.08	-0.738	2.51	-0.661	0.39	0.0653	0.687
mbtD	0.042	0.326	0.255	-0.764	0.745	-1.99	-0.588	0.723	-0.646	0.621	0.247	0.191
Rv2387	0.0154	0.207	0.255	-1.25	0.664	-1.94	-0.481	0.427	-0.577	0.684	0.142	0.139
moaR1-PPE49	0.0322	0.171	0.255	0.633	0.528	-2.03	-0.555	0.739	-0.639	0.666	0.241	0.244
Rv3644c	0.0168	0.187	0.255	-1.25	0.674	-1.94	-0.463	0.394	-0.591	0.689	0.17	0.152
Rv0029-Rv0030	0.0406	0.171	0.256	0.576	0.483	-2.04	-0.552	0.74	-0.64	0.673	0.244	0.251
glgC	0.0252	0.204	0.256	0.707	0.586	-2.03	-0.575	0.723	-0.631	0.659	0.219	0.228
fbiA	0.014	0.229	0.256	-1.26	0.661	-1.94	-0.485	0.412	-0.588	0.72	0.136	0.162
Rv1157c	0.021	0.14	0.257	-1.24	0.696	-1.94	-0.445	0.202	-0.58	0.67	0.165	0.15
typA	0.0154	0.207	0.257	-1.26	0.669	-1.94	-0.468	0.389	-0.601	0.713	0.175	0.178
Rv1937	0.0574	0.304	0.257	-0.641	0.614	-1.98	-0.586	0.778	-0.633	0.588	0.247	0.225
Rv2792c	0.0168	0.187	0.257	-1.24	0.679	-1.94	-0.466	0.442	-0.604	0.675	0.0447	0.0975
Rv0485	0.0518	0.222	0.258	0.525	0.444	-2.04	-0.564	0.715	-0.651	0.662	0.25	0.228
fbpA-aftB	0.056	0.321	0.259	0.589	0.506	-2.05	-0.656	0.648	-0.509	0.669	0.107	0.164
fadD2	0.063	0.224	0.26	-1.32	1.43	-1.94	-0.471	-0.437	-0.641	1.03	0.41	-0.553
mycP3	0.0406	0.825	0.261	0.93	0.773	-2.05	-0.653	0.805	-0.639	0.305	0.942	0.217
Rv3034c-Rv3035	0.014	0.229	0.261	-1.28	0.663	-1.94	-0.463	0.437	-0.614	0.738	0.193	0.202
ltp3	0.576	0.685	0.261	-0.649	0.576	-1.64	-0.988	0.855	-0.641	-0.249	-0.0984	-0.438
Rv0275c	0.0714	0.777	0.262	0.601	0.516	-2.06	-0.629	1.28	-0.664	0.44	0.141	0.0191
echA4	0.665	0.363	0.262	-0.532	0.465	-1.66	-0.967	0.812	-0.629	0.227	0.11	0.192
Rv1874	0.0364	0.453	0.262	-1.76	1.97	-1.96	-0.541	0.235	-0.653	1.27	0.494	-0.76
clpC1	0.139	0.08	0.262	0.769	0.648	-2.12	-0.882	1.11	-1.04	0.842	-0.0411	0.229
Rv1287	0.0028	0.108	0.263	2.35	0.662	-1.97	-0.493	0.384	-0.634	0.622	0.0769	0.0465
Rv1896c	0.0434	0.235	0.263	0.674	0.568	-2.04	-0.574	0.767	-0.667	0.375	0.118	0.579
Rv3129	0.049	0.0776	0.263	-1.01	1.34	-1.91	-0.398	-0.491	-0.572	0.623	0.0718	0.0958
ponA2	0.688	0.241	0.263	-0.591	0.513	-1.61	-1.02	0.807	-0.645	0.289	0.146	0.332
Rv3829c	0.742	0.0724	0.263	0.651	0.59	-2.5	-0.17	1.22	-0.643	0.899	0.213	-0.0457
ppiA	0.0042	0.273	0.264	2.08	0.807	-1.98	-0.501	0.364	-0.657	0.723	0.107	0.129
Rv1772	0.0224	0.447	0.264	-0.644	1.13	-1.94	-0.484	0.411	-0.583	0.759	0.176	0.219
Rv1945	0.148	0.228	0.264	0.344	0.301	-2.07	-0.593	0.75	-0.638	0.488	0.257	0.13
PPE57	0.966	0.211	0.264	0.609	8.83	-2.55	-0.419	0.478	-0.579	0.696	0.0905	0.134
Rv0739	0.761	0.0521	0.265	1.54	1.58	-3.19	0.498	1.97	-0.704	0.356	-0.126	0.224
Rv1199c-ncRv11199	0.0168	0.185	0.265	0.819	0.687	-2.03	-0.581	0.731	-0.648	0.569	0.205	0.123
tatC	0.0112	0.28	0.265	1.03	0.846	-2.03	-0.606	0.713	-0.622	0.612	0.257	0.199
zur-Rv2360c	0.0014	0.00801	0.265	2.71	0.433	-1.97	-0.47	0.411	-0.589	0.57	0.085	0.00684
Rv2998A-lppY	0.0014	0.00801	0.265	2.71	0.433	-1.97	-0.47	0.411	-0.589	0.57	0.085	0.00684
Rv0687	0.091	0.408	0.266	-0.484	0.457	-1.97	-0.626	0.774	-0.643	0.498	0.182	0.12
ompA	0.0154	0.134	0.266	0.82	0.691	-2.03	-0.563	0.744	-0.645	0.573	0.206	0.154
Rv1255c	0.0154	0.207	0.266	-1.23	0.674	-1.94	-0.478	0.431	-0.604	0.682	0.0318	0.0986
Rv0089	0.0168	0.187	0.267	-1.22	0.671	-1.94	-0.478	0.384	-0.57	0.663	0.143	0.119
Rv0434	0.035	0.491	0.267	1.42	1.19	-2.06	-0.687	2.04	-0.663	0.694	0.195	0.205
pdc	0.028	0.305	0.267	-0.584	1.16	-1.94	-0.459	0.44	-0.57	0.735	0.133	0.119
lipD	0.035	0.246	0.267	0.616	0.527	-2.04	-0.588	0.765	-0.637	0.541	0.32	0.133
mce3F	0.978	0.127	0.267	1.33	8.88	-3.26	-0.438	-0.0401	-0.58	0.674	0.153	0.125
ald	0.0112	0.28	0.268	1.02	0.845	-2.03	-0.599	0.713	-0.649	0.622	0.187	0.183
Rv2864c-relF	0.741	0.0371	0.268	1.58	1.73	-3.19	0.552	0.497	-0.637	0.406	1.41	-0.74
vapC26-lpqN	0.0112	0.28	0.269	1.01	0.845	-2.03	-0.58	0.724	-0.674	0.641	0.218	0.217
Rv2857c	0.0378	0.118	0.269	0.564	0.488	-2.04	-0.565	0.745	-0.634	0.539	0.176	0.091
fbiB	0.0028	0.108	0.269	2.18	0.704	-1.97	-0.509	0.381	-0.549	0.635	0.289	0.104
otsB2-echA18	0.0126	0.255	0.269	-1.27	0.655	-1.94	-0.488	0.408	-0.59	0.744	0.166	0.204
Rv0610c	0.0994	0.663	0.27	0.447	0.391	-2.06	-0.589	1.14	-0.637	0.697	0.226	0.237
Rv2551c	0.0112	0.28	0.27	1.01	0.845	-2.03	-0.599	0.713	-0.647	0.623	0.187	0.182
Rv3819	0.0112	0.28	0.27	1.01	0.844	-2.03	-0.599	0.718	-0.648	0.62	0.189	0.182
mce3B	0.028	0.305	0.271	-0.582	1.16	-1.94	-0.467	0.407	-0.565	0.719	0.138	0.172
guaA	0.0252	0.105	0.271	-1.32	0.714	-1.93	-0.404	-0.0225	-0.579	0.671	0.0705	0.115
Rv2143	0.0168	0.187	0.272	-1.21	0.673	-1.94	-0.463	0.391	-0.591	0.664	0.158	0.125
thiE	0.0126	0.255	0.273	-1.39	0.666	-1.94	-0.472	0.425	-0.595	0.844	0.21	-0.0656
Rv1115	0.0196	0.305	0.273	0.804	0.685	-2.03	-0.592	0.777	-0.676	0.552	0.225	0.12
Rv2250c	0.0014	0.00801	0.274	3.02	0.433	-1.97	-0.475	0.411	-0.585	0.436	0.0436	0.431
Rv2864c	0.014	0.229	0.274	-1.24	0.661	-1.94	-0.47	0.428	-0.596	0.726	0.158	0.184
Rv0426c-xthA	0.0126	0.373	0.275	0.993	0.837	-2.03	-0.595	0.791	-0.673	0.599	0.263	0.187
ppm1	0.168	0.99	0.275	0.542	0.475	-2.11	-0.777	1.03	-0.355	0.773	-0.015	0.215
dut	0.0028	0.108	0.275	2.13	0.706	-1.97	-0.51	0.385	-0.562	0.675	0.169	0.113
esxO	0.73	0.301	0.276	-0.609	0.535	-1.57	-0.994	0.362	-0.635	0.488	0.27	0.528
PPE41	0.0168	0.185	0.276	0.834	0.722	-2.03	-0.591	0.727	-0.611	0.49	0.206	0.364
glpD2	0.0126	0.373	0.276	0.992	0.838	-2.03	-0.601	0.857	-0.639	0.613	0.265	0.205
Rv0199	0.0154	0.207	0.277	-1.21	0.669	-1.94	-0.475	0.38	-0.59	0.684	0.153	0.145
Rv0516c	0.0154	0.134	0.277	0.805	0.697	-2.03	-0.569	0.737	-0.636	0.56	0.188	0.104
rpsG	0.0252	0.369	0.277	-0.569	1.15	-1.94	-0.484	0.422	-0.589	0.67	0.075	0.094
PE_PGRS19-PE_PGRS20	0.0364	0.0952	0.277	0.606	0.539	-2.04	-0.574	0.739	-0.624	0.392	0.113	-0.012
Rv1892	0.0154	0.134	0.277	0.824	0.717	-2.03	-0.571	0.745	-0.644	0.498	0.224	0.0497
Rv2953	0.0434	0.631	0.277	0.955	0.818	-2.06	-0.67	1.6	-0.694	0.6	0.155	0.237
Rv3742c-ctpJ	0.042	0.202	0.277	0.547	0.481	-2.04	-0.553	0.74	-0.653	0.662	0.239	0.238
PPE34-PPE35	0.0098	0.195	0.278	0.949	1.22	-1.97	-0.465	0.411	-0.59	0.633	0.112	0.0651
cobQ1	0.035	0.246	0.279	0.6	0.526	-2.04	-0.584	0.793	-0.648	0.555	0.207	0.107
narK2	0.129	0.404	0.279	-0.998	1.01	-1.89	-0.257	0.705	-1.23	0.311	0.616	0.219
sthA	0.0728	0.518	0.279	-0.564	0.556	-1.97	-0.596	0.766	-0.654	0.755	0.291	-0.0947
Rv1944c	0.129	0.125	0.28	0.451	0.418	-2.07	-0.567	0.882	-0.641	0.123	0.0797	-0.0521
Rv0048c-Rv0049	0.0098	0.195	0.281	0.945	1.23	-1.97	-0.467	0.415	-0.591	0.629	0.109	0.0593
PE_PGRS6	0.987	0.373	0.281	-0.982	0.839	-1.05	-0.603	0.767	-0.666	0.61	0.194	0.165
Rv2426c	0.111	0.437	0.281	0.388	0.349	-2.06	-0.578	0.975	-0.656	0.607	0.212	0.231
Rv2731	0.0196	0.305	0.281	0.781	0.677	-2.03	-0.604	0.709	-0.649	0.595	0.193	0.159
accA2	0.0924	0.384	0.282	0.616	0.55	-2.07	-0.72	1.17	-0.818	0.671	0.117	0.223
gabD2	0.028	0.301	0.282	0.663	0.58	-2.03	-0.591	0.755	-0.657	0.606	0.194	0.166
Rv2283	0.0952	0.84	0.282	1.82	1.72	-2.19	-1.12	0.136	0.444	1.06	-0.461	0.135
Rv0372c	0.035	0.491	0.283	-0.765	0.776	-1.99	-0.587	0.754	-0.646	0.719	0.233	0.374
adhB-Rv0762c	0.014	0.229	0.283	-1.22	0.659	-1.94	-0.494	0.416	-0.59	0.644	0.119	0.0831
Rv2248	0.552	0.667	0.283	-0.68	0.632	-1.64	-1.01	0.856	-0.644	-0.317	-0.16	-0.532
vapB20-Rv2551c	0.0476	0.0849	0.283	-0.993	1.33	-1.91	-0.4	-0.481	-0.561	0.642	0.174	0.139
fbpD	0.0392	0.378	0.283	0.74	0.645	-2.04	-0.613	0.79	-0.663	0.339	0.0882	0.599
Rv1682	0.0448	0.588	0.284	0.914	0.79	-2.06	-0.674	1.54	-0.679	0.659	0.236	0.206
Rv2571c	0.0798	0.379	0.284	-0.505	0.497	-1.98	-0.576	0.783	-0.641	0.703	0.189	0.321
arsB1	0.793	0.0715	0.285	1.16	1.13	-2.94	0.124	1.58	-0.713	0.0885	0.87	0.155
Rv0412c	0.901	0.0268	0.286	2.46	2.78	-4.23	0.151	1.7	0.808	0.0979	0.952	0.112
Rv0745	0.671	0.0787	0.286	0.564	0.543	-2.39	-0.182	0.957	-0.658	1.01	0.347	0.198
Rv1610	0.0532	0.381	0.286	-0.61	0.617	-1.98	-0.605	0.737	-0.641	0.564	0.211	0.173
aroG	0.901	0.0268	0.286	2.46	2.78	-4.23	0.151	1.7	0.808	0.0979	0.952	0.112
Rv2515c-Rv2516c	0.0028	0.108	0.286	2.11	0.702	-1.97	-0.484	0.404	-0.587	0.64	0.297	0.119
Rv2735c	0.115	0.0271	0.286	-0.833	0.857	-1.92	-0.361	1.07	-0.185	0.434	0.466	0.194
Rv2779c-ald	0.901	0.0268	0.286	2.46	2.78	-4.23	0.151	1.7	0.808	0.0979	0.952	0.112
Rv3833	0.901	0.0268	0.286	2.46	2.78	-4.23	0.151	1.7	0.808	0.0979	0.952	0.112
nrdF2	0.0028	0.108	0.287	2.11	0.702	-1.97	-0.483	0.399	-0.586	0.638	0.307	0.117
accD5	0.0112	0.28	0.287	0.973	0.845	-2.03	-0.59	0.799	-0.648	0.595	0.196	0.169
Rv0893c	0.847	0.038	0.288	1.02	0.982	-2.88	-0.196	1.18	-0.12	1.11	-0.183	-0.35
Rv2525c	0.014	0.229	0.288	-1.21	0.663	-1.94	-0.471	0.433	-0.603	0.703	0.167	0.151
Rv0048c	0.804	0.0656	0.289	0.97	0.904	-2.8	-0.0218	1.42	-0.655	0.157	0.817	0.158
rpsN1-rpsH	0.014	0.229	0.289	-1.2	0.66	-1.94	-0.487	0.421	-0.601	0.644	0.127	0.086
Rv2181	0.0182	0.242	0.289	0.766	0.675	-2.03	-0.579	0.733	-0.658	0.588	0.247	0.181
apt-Rv2585c	0.021	0.372	0.289	0.826	0.742	-2.03	-0.646	0.674	-0.555	0.647	0.132	0.175
Rv3412	0.0154	0.207	0.289	-1.19	0.666	-1.94	-0.476	0.437	-0.581	0.665	0.148	0.114
prpC	0.0224	0.997	0.29	1.06	0.948	-2.04	-0.642	1.32	-0.656	0.624	0.175	0.171
Rv3191c	0.0462	0.548	0.29	0.901	0.786	-2.06	-0.677	1.53	-0.691	0.687	0.24	0.228
Rv0374c	0.0238	0.162	0.291	0.666	0.598	-2.03	-0.572	0.741	-0.647	0.549	0.179	0.0899
Rv1179c	0.167	0.116	0.291	0.383	0.36	-2.08	-0.572	0.734	-0.655	0.211	-0.00769	-0.0147
Rv2423	0.0168	0.187	0.291	-1.18	0.683	-1.94	-0.458	0.283	-0.598	0.72	0.0958	0.144
sahH	0.0126	0.373	0.291	0.953	0.833	-2.03	-0.592	0.776	-0.66	0.646	0.21	0.211
Rv3446c	0.604	0.448	0.291	0.679	0.636	-2.43	-0.216	1.22	-0.67	1.51	0.679	0.876
Rv3798	0.759	0.239	0.291	-0.76	0.712	-1.44	-1.09	0.211	-0.656	0.451	0.265	0.567
Rv0028-Rv0029	0.122	0.523	0.292	-0.865	0.892	-1.91	-0.328	0.916	-1.16	0.376	0.489	0.216
Rv1260	0.0532	0.71	0.292	0.754	0.675	-2.05	-0.656	1.4	-0.711	0.605	0.142	0.0936
mazF6	0.0994	0.748	0.292	-2.16	1.97	-1.8	0.0637	1.49	-1.93	0.00307	1.04	0.211
lppL	0.042	0.676	0.292	0.935	0.83	-2.05	-0.651	1.58	-0.666	0.587	0.17	0.335
lppN-Rv2271	0.021	0.372	0.292	0.827	0.748	-2.03	-0.647	0.732	-0.544	0.617	0.128	0.24
snzP	0.014	0.229	0.292	-1.2	0.662	-1.94	-0.479	0.426	-0.591	0.695	0.157	0.15
tgs4	0.0196	0.305	0.292	0.761	0.675	-2.03	-0.594	0.813	-0.623	0.623	0.206	0.185
aofH	0.056	0.141	0.292	-0.887	0.951	-1.97	-0.522	-0.0533	-0.641	0.571	0.255	0.228
Rv1556	0.0238	0.162	0.293	0.666	0.601	-2.03	-0.573	0.736	-0.653	0.516	0.177	0.105
Rv3163c	0.014	0.468	0.293	0.958	0.843	-2.03	-0.599	0.917	-0.66	0.597	0.265	0.183
Rv3627c-ppa	0.0028	0.108	0.293	2.35	0.674	-1.97	-0.494	0.613	-0.589	0.532	0.0715	0.33
Rv3651-mpr18	0.0182	0.242	0.293	0.763	0.679	-2.03	-0.574	0.788	-0.657	0.598	0.206	0.16
nadR	0.014	0.229	0.294	-1.18	0.666	-1.94	-0.481	0.426	-0.602	0.683	0.0907	0.121
Rv2297	0.0126	0.255	0.294	-1.25	0.653	-1.94	-0.481	0.413	-0.58	0.76	0.179	0.224
Rv2993c	0.0056	0.447	0.294	1.88	0.892	-1.98	-0.507	0.658	-0.622	0.722	0.12	0.128
Rv0238-vapB24	0.0994	0.748	0.295	-1.53	1.5	-1.86	-0.139	1.27	-1.56	0.199	0.79	0.23
PPE8	0.707	0.208	0.295	0.371	0.353	-2.28	-0.428	0.938	-0.624	0.933	0.29	0.398
nuoC	0.014	0.229	0.295	-1.18	0.666	-1.94	-0.481	0.425	-0.602	0.683	0.0906	0.11
purK	0.0154	0.134	0.295	0.789	0.713	-2.02	-0.572	0.744	-0.637	0.524	0.171	0.0579
Rv0028	0.0252	0.369	0.296	-0.585	1.15	-1.94	-0.473	0.301	-0.583	0.741	0.174	0.22
PE_PGRS15-fadE10	0.0546	0.0542	0.296	-0.667	1.25	-1.92	-0.372	0.187	-0.438	0.614	0.184	0.099
murX	0.0112	0.28	0.296	0.958	0.851	-2.02	-0.584	0.731	-0.673	0.569	0.189	0.248
Rv0265c	0.035	0.192	0.297	-0.536	1.2	-1.94	-0.445	0.261	-0.554	0.677	0.173	0.148
fadD19	0.699	0.236	0.297	-0.522	0.493	-1.65	-0.963	0.828	-0.65	0.357	0.173	0.266
rfbD	0.0378	0.828	0.297	1.2	1.09	-2.06	-0.726	1.03	-0.577	0.303	1.15	0.141
lipO	0.0546	0.154	0.298	-0.897	0.963	-1.97	-0.507	-0.048	-0.651	0.695	0.244	0.182
Rv1775	0.707	0.0242	0.298	0.629	0.626	-2.46	-0.11	0.696	-0.659	0.634	0.192	0.342
PPE27-PE19	0.014	0.229	0.298	-1.19	0.661	-1.94	-0.479	0.427	-0.591	0.686	0.151	0.134
echA14	0.0252	0.369	0.298	-0.527	1.15	-1.94	-0.476	0.375	-0.607	0.65	0.138	0.103
Rv3817	0.028	0.305	0.298	-0.521	1.17	-1.94	-0.457	0.392	-0.59	0.692	0.172	0.0868
Rv0843	0.0238	0.406	0.299	-0.552	1.15	-1.94	-0.476	0.365	-0.588	0.73	0.166	0.177
Rv0906	0.0434	0.631	0.299	0.891	0.797	-2.05	-0.66	1.54	-0.669	0.65	0.177	0.189
kdpE	0.549	0.627	0.299	-0.672	0.645	-1.65	-1.01	0.87	-0.63	-0.301	-0.131	-0.511
Rv1778c	0.0266	0.251	0.299	0.639	0.58	-2.03	-0.571	0.78	-0.641	0.632	0.238	0.215
drrA	0.0364	0.453	0.299	1.27	1.12	-2.06	-0.685	1.9	-0.681	0.717	0.201	0.239
Rv3193c	0.0658	0.948	0.299	0.566	0.521	-2.05	-0.62	1.24	-0.672	0.567	0.168	0.112
menB	0.0266	0.0955	0.3	-1.38	0.722	-1.93	-0.395	-0.141	-0.564	0.655	0.196	0.131
fadE28	0.0196	0.154	0.3	-1.17	0.693	-1.94	-0.43	0.421	-0.579	0.712	0.0223	0.132
pheA	0.0238	0.406	0.3	-0.532	1.14	-1.94	-0.485	0.424	-0.583	0.672	0.133	0.116
PE_PGRS31-Rv1769	0.101	0.714	0.301	-1.36	1.37	-1.88	-0.191	1.21	-1.45	0.256	0.735	0.154
Rv1882c	0.028	0.301	0.301	0.635	0.58	-2.03	-0.574	0.809	-0.649	0.64	0.221	0.21
cobT	0.0154	0.207	0.301	-1.16	0.669	-1.94	-0.468	0.388	-0.594	0.67	0.134	0.112
Rv2209	0.113	0.0294	0.301	-0.815	0.859	-1.92	-0.361	1.03	-0.194	0.492	0.486	0.241
moeW	0.0196	0.305	0.301	0.745	0.676	-2.03	-0.589	0.815	-0.639	0.602	0.194	0.167
cyp136-Rv3060c	0.014	0.229	0.301	-1.18	0.66	-1.94	-0.487	0.423	-0.581	0.672	0.138	0.123
argJ	0.0406	0.354	0.302	-1.16	1.29	-1.97	-0.498	0.824	-0.694	0.969	-0.659	0.229
Rv3482c	0.0336	0.526	0.302	0.633	0.579	-2.04	-0.6	0.745	-0.697	0.66	0.202	0.226
pknA	0.552	0.667	0.303	-0.662	0.64	-1.65	-0.997	0.856	-0.627	-0.298	-0.141	-0.503
Rv0044c	0.0182	0.242	0.304	0.742	0.676	-2.03	-0.583	0.773	-0.62	0.622	0.204	0.183
nrdZ	0.141	0.4	0.304	0.536	0.498	-2.09	-0.742	0.541	-0.914	0.518	0.0366	0.515
cfp29	0.0224	0.447	0.304	-0.547	1.14	-1.95	-0.482	0.421	-0.582	0.72	0.157	0.181
Rv1817	0.021	0.372	0.304	0.738	0.672	-2.03	-0.6	0.757	-0.65	0.616	0.182	0.179
Rv1947-Rv1948c	0.014	0.229	0.304	-1.29	0.653	-1.94	-0.462	0.442	-0.553	0.821	0.219	0.257
cdh	0.014	0.229	0.304	-1.18	0.669	-1.94	-0.471	0.431	-0.588	0.73	0.164	0.0716
Rv3843c-MTS2975	0.049	0.39	0.304	0.635	0.609	-2.05	-0.67	0.643	-0.453	0.691	0.102	0.189
Rv1104	0.028	0.301	0.305	0.633	0.583	-2.03	-0.586	0.767	-0.665	0.56	0.23	0.132
pafC	0.0322	0.932	0.305	1.14	1.04	-2.05	-0.664	0.682	-0.609	0.275	1.12	0.129
icl1	0.0126	0.373	0.306	0.933	0.845	-2.03	-0.603	0.703	-0.66	0.59	0.175	0.267
dapC	0.552	0.667	0.306	-0.697	0.676	-1.63	-1.01	0.889	-0.637	-0.348	-0.221	-0.568
Rv1588c	0.0966	0.167	0.306	0.839	0.786	-2.1	-0.853	0.452	-1.04	0.775	-0.0098	0.211
Rv0204c-Rv0205	0.0112	0.28	0.307	0.923	0.838	-2.02	-0.58	0.803	-0.636	0.632	0.221	0.212
tam	0.0196	0.305	0.307	0.736	0.675	-2.03	-0.575	0.827	-0.646	0.609	0.265	0.194
sirA	0.0252	0.204	0.307	0.644	0.599	-2.03	-0.599	0.725	-0.597	0.555	0.198	0.106
alr-Rv3424c	0.0714	0.47	0.307	0.474	0.45	-2.05	-0.616	0.892	-0.659	0.421	0.256	0.0398
Rv3467	0.971	0.679	0.307	1.55	1.92	-3.52	-0.559	0.739	-0.649	1.25	0.386	-0.626
Rv3656c	0.0056	0.447	0.307	1.8	0.897	-1.98	-0.507	0.507	-0.641	0.72	0.113	0.127
PE_PGRS22	0.817	0.0319	0.308	0.419	0.426	-2.36	-0.462	0.837	-0.459	0.608	0.131	0.224
Rv1376	0.0252	0.204	0.308	0.628	0.583	-2.03	-0.572	0.746	-0.647	0.577	0.199	0.214
Rv3707c	0.0112	0.28	0.308	0.947	0.868	-2.02	-0.583	0.869	-0.647	0.531	0.185	0.227
Rv2223c	0.0196	0.305	0.31	0.726	0.67	-2.03	-0.583	0.778	-0.646	0.603	0.254	0.186
Rv2636	0.0126	0.373	0.31	0.927	0.847	-2.03	-0.597	0.72	-0.681	0.535	0.232	0.234
Rv2017	0.962	0.118	0.311	-0.56	0.536	-1.47	-0.566	0.749	-0.648	0.415	0.137	-0.013
Rv2647	0.0224	0.447	0.311	-0.541	1.14	-1.95	-0.478	0.423	-0.585	0.724	0.168	0.19
fdhD	0.69	0.0362	0.311	0.661	0.676	-2.47	-0.0786	0.661	-0.65	0.921	0.257	0.00257
Rv3079c	0.0966	0.167	0.311	-0.509	0.532	-1.97	-0.575	0.302	-0.64	0.489	0.197	0.125
Rv3087	0.77	0.045	0.311	0.876	0.855	-2.69	0.00233	1.41	-0.642	0.457	0.0394	0.197
dnaZX	0.014	0.229	0.311	-1.16	0.662	-1.94	-0.48	0.43	-0.592	0.669	0.143	0.114
fadE6	0.0266	0.251	0.312	0.622	0.582	-2.03	-0.587	0.723	-0.642	0.569	0.22	0.147
Rv0572c-pncB2	0.0252	0.369	0.312	-0.499	1.15	-1.94	-0.472	0.435	-0.591	0.673	0.107	0.114
Rv1995-Rv1996	0.0364	0.453	0.312	1.24	1.13	-2.06	-0.684	1.87	-0.682	0.69	0.187	0.207
fadE5-Rv0245	0.12	0.254	0.313	0.372	0.361	-2.06	-0.576	0.716	-0.647	0.401	0.436	-0.0269
Rv0691c	0.559	0.23	0.313	0.835	0.838	-2.48	-0.0187	0.613	-0.655	1.7	0.65	1.02
Rv2578c	0.0182	0.242	0.313	0.735	0.685	-2.03	-0.593	0.724	-0.642	0.542	0.196	0.125
fadD22	0.084	0.155	0.313	-0.582	0.616	-1.97	-0.526	0.242	-0.635	0.659	0.308	0.277
Rv3160c	0.0238	0.406	0.313	-0.51	1.14	-1.94	-0.481	0.427	-0.597	0.647	0.134	0.0937
pstS2	0.0588	0.91	0.314	0.6	0.565	-2.05	-0.628	1.27	-0.633	0.642	0.237	0.255
Rv2810c	0.021	0.14	0.314	-1.23	0.706	-1.94	-0.431	0.0313	-0.599	0.666	0.169	0.144
Rv3403c	0.0602	0.517	0.314	-0.539	0.566	-1.98	-0.579	0.77	-0.65	0.773	0.222	0.3
Rv3427c-Rv3428c	0.028	0.735	0.314	-1.04	1.14	-1.99	-0.593	0.753	-0.653	0.94	0.344	-0.305
Rv0296c	0.0266	0.251	0.315	0.849	0.788	-2.04	-0.588	0.735	-0.639	0.253	0.0761	0.626
Rv1062	0.0336	0.207	0.315	0.586	0.561	-2.03	-0.579	0.783	-0.66	0.464	0.179	0.0194
rphA	0.0112	0.28	0.315	0.918	0.848	-2.02	-0.581	0.734	-0.656	0.556	0.258	0.269
Rv2370c-PE_PGRS40	0.0994	0.748	0.315	-1.34	1.39	-1.88	-0.201	1.2	-1.45	0.247	0.72	0.227
ppk2	0.122	0.0429	0.315	-0.666	0.703	-1.93	-0.408	1	-0.276	0.571	0.471	0.344
fadB5	0.761	0.0521	0.316	0.942	0.991	-2.73	0.0596	1.49	-0.688	0.421	0.0833	0.202
gltB	0.07	0.918	0.316	0.53	0.504	-2.05	-0.63	1.2	-0.654	0.65	0.214	0.192
PE_PGRS18	0.78	0.329	0.317	-0.528	0.52	-1.6	-0.899	0.43	-0.627	0.681	0.34	0.183
vapC32	0.0126	0.373	0.318	0.909	0.847	-2.03	-0.602	0.791	-0.636	0.536	0.303	0.257
Rv2630	0.0126	0.373	0.318	0.894	0.829	-2.03	-0.601	0.785	-0.638	0.611	0.217	0.186
Rv3649	0.772	0.0482	0.318	0.912	0.898	-2.72	0.0283	1.45	-0.656	0.431	0.0922	0.198
whiB5	0.0266	0.0955	0.319	-1.36	0.72	-1.93	-0.403	-0.144	-0.534	0.663	0.191	0.151
oxcA-fadD7	0.0994	0.748	0.319	-1.34	1.39	-1.88	-0.202	1.19	-1.44	0.249	0.718	0.222
Rv0514-Rv0515	0.0168	0.185	0.319	0.72	0.68	-2.02	-0.571	0.747	-0.637	0.58	0.201	0.156
echA6	0.0224	0.447	0.319	-0.502	1.14	-1.95	-0.483	0.422	-0.591	0.685	0.145	0.133
Rv1619	0.123	0.722	0.319	0.622	0.594	-2.09	-0.775	0.621	-0.287	0.751	0.0473	0.231
Rv2680	0.0126	0.255	0.319	-1.16	0.657	-1.95	-0.485	0.422	-0.6	0.69	0.148	0.149
dapA	0.0406	0.354	0.319	-1.13	1.31	-1.97	-0.515	0.81	-0.671	0.915	-0.672	0.243
vapB21	0.014	0.229	0.319	-1.16	0.659	-1.94	-0.487	0.422	-0.58	0.653	0.129	0.0974
Rv0128	0.0168	0.187	0.32	-1.13	0.681	-1.94	-0.458	0.346	-0.582	0.708	0.118	0.14
Rv1714	0.0238	0.406	0.32	-0.5	1.14	-1.95	-0.477	0.433	-0.581	0.692	0.155	0.139
Rv3553	0.0126	0.373	0.32	0.903	0.844	-2.03	-0.602	0.724	-0.656	0.543	0.294	0.141
Rv3732	0.021	0.14	0.32	-1.26	0.706	-1.93	-0.438	-0.0411	-0.597	0.649	0.15	0.119
Rv1021	0.0126	0.255	0.321	-1.16	0.669	-1.95	-0.476	0.42	-0.602	0.759	0.12	0.0878
Rv2884	0.0112	0.283	0.321	-1.21	0.65	-1.95	-0.486	0.411	-0.591	0.772	0.174	0.204
Rv3235	0.0182	0.17	0.321	-1.14	0.672	-1.94	-0.458	0.455	-0.531	0.661	0.166	0.127
Rv0504c-serB1	0.0252	0.105	0.322	-1.3	0.717	-1.93	-0.397	-0.0752	-0.58	0.652	0.0861	0.0923
purH	0.0154	0.207	0.322	-1.13	0.671	-1.94	-0.478	0.382	-0.581	0.673	0.0911	0.109
ureF	0.0182	0.17	0.322	-1.13	0.698	-1.94	-0.455	0.298	-0.574	0.723	0.0582	0.0484
Rv1888c	0.901	0.0268	0.322	1.58	1.72	-3.44	-0.123	1.35	0.263	0.293	0.676	0.15
arsA-arsB1	0.0126	0.373	0.322	1.32	1.31	-2.03	-0.607	0.926	-0.624	0.239	0.0651	0.69
metK-Rv1393c	0.0028	0.108	0.323	2.03	0.707	-1.97	-0.506	0.38	-0.528	0.71	0.0953	0.114
Rv1084	0.0224	0.447	0.324	-0.506	1.15	-1.95	-0.469	0.428	-0.609	0.739	0.0822	0.168
pflA-fadE24	0.0112	0.28	0.324	0.889	0.838	-2.02	-0.594	0.728	-0.612	0.609	0.256	0.198
lpqC	0.0126	0.373	0.324	0.9	0.851	-2.02	-0.591	0.726	-0.653	0.553	0.372	0.176
Rv1097c	0.136	0.489	0.325	-0.905	0.953	-1.89	-0.252	1.11	-1.19	0.647	-0.127	0.224
mcr16-acpM	0.028	0.728	0.325	0.739	0.71	-2.04	-0.606	1.11	-0.641	0.611	0.202	0.248
vapC40	0.762	0.0558	0.325	1.42	1.63	-3.1	0.417	1.88	-0.695	0.365	-0.0992	0.211
Rv2808	0.0028	0.108	0.325	2.02	0.707	-1.97	-0.506	0.378	-0.527	0.711	0.0947	0.113
Rv3510c-PE_PGRS55	0.0224	0.447	0.325	-0.507	1.16	-1.95	-0.475	0.422	-0.588	0.769	0.0823	0.133
Rv3694c	0.021	0.372	0.325	0.719	0.689	-2.03	-0.62	0.705	-0.595	0.617	0.219	0.186
hycD	0.0112	0.28	0.326	0.921	0.878	-2.02	-0.587	0.736	-0.668	0.504	0.168	0.302
PE_PGRS25	0.901	0.0268	0.326	1.32	1.42	-3.2	-0.208	1.24	0.0969	0.354	0.593	0.157
PPE63	0.0588	0.119	0.326	-0.826	0.946	-1.97	-0.513	0.0195	-0.654	0.508	0.21	0.152
Rv1482c-fabG1	0.056	0.321	0.327	0.448	0.44	-2.04	-0.577	0.766	-0.66	0.589	0.189	0.24
hrp1	0.0126	0.255	0.327	-1.15	0.655	-1.95	-0.492	0.415	-0.59	0.675	0.134	0.126
ppiA-Rv0010c	0.0196	0.154	0.328	-1.24	0.7	-1.94	-0.434	0.013	-0.604	0.687	0.171	0.167
mmaA3	0.0154	0.207	0.328	-1.18	0.682	-1.94	-0.467	0.281	-0.581	0.754	0.172	-0.0037
lprI	0.0196	0.305	0.328	1.17	1.11	-2.04	-0.583	0.739	-0.654	0.12	0.0316	0.803
mycP4	0.739	0.0177	0.328	0.895	0.908	-2.68	0.0861	0.61	-0.667	0.409	-0.00491	0.181
ksgA	0.0938	0.0909	0.329	1.25	1.2	-2.13	-0.963	0.347	-1.35	0.836	-0.16	0.193
Rv0458	0.098	0.386	0.33	0.384	0.383	-2.05	-0.602	0.872	-0.616	0.506	0.129	0.369
Rv0517	0.0252	0.369	0.33	-0.476	1.15	-1.94	-0.48	0.372	-0.585	0.648	0.126	0.0927
lgt	0.0308	0.866	0.33	0.74	0.722	-2.04	-0.628	1.09	-0.678	0.584	0.16	0.104
PPE38	0.0448	0.271	0.331	0.485	0.478	-2.04	-0.57	0.783	-0.662	0.581	0.193	0.124
Rv1322A	0.014	0.229	0.332	-1.14	0.666	-1.94	-0.458	0.39	-0.618	0.691	0.163	0.151
Rv2563	0.07	0.322	0.332	-0.519	0.564	-1.98	-0.567	0.542	-0.653	0.687	0.287	0.286
PE_PGRS58	0.744	0.212	0.332	-0.621	0.631	-1.55	-1.02	0.585	-0.638	0.479	0.236	0.523
metB	0.0182	0.242	0.333	0.695	0.677	-2.03	-0.581	0.78	-0.629	0.571	0.19	0.211
Rv3577	0.0196	0.305	0.333	0.696	0.678	-2.03	-0.599	0.72	-0.609	0.63	0.189	0.194
Rv3747-Rv3748	0.901	0.0268	0.333	1.53	1.69	-3.4	-0.136	1.33	0.237	0.292	0.657	0.138
Rv3840-bfrB	0.014	0.229	0.333	-1.14	0.659	-1.94	-0.478	0.423	-0.57	0.697	0.155	0.145
Rv1504c	0.745	0.0822	0.334	1.15	1.33	-2.87	0.223	1.66	-0.694	0.9	0.144	-0.371
Rv2134c	0.0322	0.932	0.334	1.07	1.04	-2.05	-0.65	0.693	-0.624	0.276	1.07	0.114
Rv2709	0.721	0.0486	0.334	0.671	0.729	-2.5	-0.113	0.634	-0.636	0.693	0.799	-0.0569
Rv3224	0.0434	0.235	0.334	0.48	0.477	-2.03	-0.573	0.762	-0.647	0.579	0.188	0.125
Rv3618	0.724	0.0966	0.335	0.594	0.631	-2.44	-0.183	1.2	-0.647	0.926	0.273	0.0345
fbpC	0.0126	0.373	0.336	0.867	0.838	-2.02	-0.587	0.784	-0.67	0.59	0.193	0.147
rpfA	0.143	0.0297	0.336	-0.532	0.577	-1.94	-0.426	0.967	-0.4	0.601	0.0438	0.197
Rv0920c-Rv0921	0.0224	0.447	0.336	-0.472	1.14	-1.95	-0.476	0.426	-0.6	0.675	0.148	0.127
proB	0.794	0.0764	0.336	1.03	1.15	-2.84	0.0369	1.5	-0.681	0.0972	0.886	0.151
Rv3085	0.0322	0.231	0.336	-0.484	1.19	-1.94	-0.456	0.228	-0.566	0.669	0.154	0.132
lpqD	0.014	0.229	0.336	-1.12	0.663	-1.94	-0.467	0.435	-0.609	0.663	0.103	0.0977
Rv1738	0.0238	0.115	0.337	-1.35	0.711	-1.93	-0.427	-0.177	-0.572	0.607	0.14	0.071
Rv2324-Rv2325c	0.0098	0.195	0.338	1.06	1.23	-1.97	-0.477	0.408	-0.577	0.489	0.0536	0.349
35kd_ag-clgR	0.0112	0.28	0.338	0.858	0.832	-2.02	-0.578	0.736	-0.635	0.614	0.273	0.209
lipC	0.042	0.676	0.339	0.827	0.812	-2.05	-0.651	1.49	-0.635	0.593	0.165	0.222
proY-cyp137	0.028	0.301	0.339	0.597	0.595	-2.03	-0.597	0.724	-0.614	0.523	0.335	0.136
Rv0744c-Rv0745	0.0126	0.255	0.34	-1.14	0.655	-1.95	-0.484	0.425	-0.582	0.715	0.156	0.158
Rv0123-PE_PGRS2	0.021	0.492	0.341	-0.491	1.14	-1.95	-0.476	0.422	-0.589	0.753	0.138	0.0755
echA7	0.0154	0.207	0.341	-1.11	0.677	-1.94	-0.463	0.387	-0.579	0.73	0.0518	0.156
ncRv11179c-pks3	0.0126	0.373	0.342	0.848	0.829	-2.02	-0.585	0.79	-0.657	0.586	0.256	0.173
pncB1-Rv1331	0.0028	0.108	0.342	1.92	0.707	-1.97	-0.485	0.398	-0.562	0.706	0.12	0.124
Rv1403c	0.0574	0.13	0.342	-0.802	0.945	-1.97	-0.513	0.0449	-0.649	0.54	0.257	0.2
glcB-vapC13	0.0154	0.207	0.342	-1.11	0.665	-1.94	-0.468	0.439	-0.572	0.655	0.15	0.11
Rv1897c	0.014	0.229	0.342	-1.15	0.667	-1.94	-0.455	0.444	-0.576	0.773	0.186	0.11
pdxH-PPE42	0.0028	0.108	0.342	1.92	0.707	-1.97	-0.484	0.396	-0.562	0.707	0.121	0.124
nudC-Rv3200c	0.0028	0.108	0.342	1.92	0.707	-1.97	-0.484	0.398	-0.563	0.706	0.121	0.123
Rv0264c-Rv0265c	0.0028	0.108	0.343	1.92	0.707	-1.97	-0.485	0.399	-0.562	0.704	0.119	0.122
mcr19-mshA	0.0028	0.108	0.343	1.92	0.707	-1.97	-0.484	0.396	-0.561	0.707	0.12	0.124
Rv1364c	0.989	0.28	0.343	-0.846	0.83	-1.18	-0.574	0.738	-0.651	0.625	0.233	0.211
Rv2020c-Rv2021c	0.0042	0.273	0.343	1.81	0.822	-1.97	-0.511	0.504	-0.542	0.715	0.101	0.119
Rv2206	0.0028	0.108	0.343	1.92	0.707	-1.97	-0.484	0.395	-0.562	0.709	0.121	0.124
aprA	0.0028	0.108	0.343	1.92	0.707	-1.97	-0.484	0.394	-0.561	0.709	0.121	0.124
Rv3748	0.0028	0.108	0.343	1.92	0.707	-1.97	-0.483	0.393	-0.561	0.711	0.122	0.124
sucC	0.0322	0.231	0.344	-0.475	1.2	-1.94	-0.459	0.209	-0.581	0.644	0.142	0.1
PE25-Rv2432c	0.0028	0.108	0.344	1.92	0.707	-1.97	-0.484	0.395	-0.562	0.707	0.121	0.123
Rv0575c-Rv0576	0.0028	0.108	0.345	1.91	0.707	-1.97	-0.484	0.394	-0.561	0.708	0.121	0.122
vapC30-Rv0625c	0.0028	0.108	0.345	1.91	0.707	-1.97	-0.485	0.397	-0.561	0.706	0.119	0.123
Rv1377c	0.0196	0.154	0.345	-1.19	0.701	-1.94	-0.444	0.0197	-0.597	0.657	0.152	0.137
ncRv1501	0.0028	0.108	0.345	1.91	0.707	-1.97	-0.484	0.395	-0.562	0.706	0.12	0.122
gmdA	0.0308	0.253	0.345	-0.442	1.18	-1.94	-0.463	0.312	-0.562	0.646	0.143	0.1
Rv2576c-Rv2577	0.0994	0.748	0.345	-1.7	1.79	-1.85	-0.081	1.28	-1.66	0.128	0.858	0.204
vapC35	0.0434	0.631	0.346	-0.581	0.653	-1.99	-0.593	0.733	-0.65	0.708	0.259	0.374
espR	0.0028	0.108	0.346	1.98	0.696	-1.97	-0.486	0.41	-0.588	0.577	0.246	0.0597
lpqK	0.0364	0.287	0.347	0.645	0.648	-2.04	-0.594	0.724	-0.651	0.32	0.0883	0.495
Rv0678-Rv0679c	0.0028	0.108	0.347	1.91	0.707	-1.97	-0.484	0.393	-0.559	0.709	0.119	0.123
Rv0885	0.0238	0.513	0.347	0.681	0.683	-2.03	-0.629	0.742	-0.607	0.61	0.254	0.196
fmt	0.0126	0.373	0.347	0.839	0.829	-2.02	-0.587	0.731	-0.667	0.579	0.255	0.178
Rv2522c	0.0952	0.339	0.347	-0.409	0.453	-1.98	-0.6	0.627	-0.647	0.534	0.188	0.149
ppsC	0.063	0.224	0.347	-0.553	0.627	-1.98	-0.532	0.713	-0.658	0.647	0.208	0.177
Rv3555c	0.0826	0.167	0.347	-0.527	0.598	-1.97	-0.559	0.281	-0.636	0.547	0.225	0.148
Rv1250	0.0448	0.588	0.348	0.788	0.782	-2.05	-0.649	1.45	-0.666	0.68	0.198	0.217
Rv2732c	0.0266	0.251	0.348	0.789	0.787	-2.03	-0.586	0.734	-0.611	0.307	0.0905	0.626
ppsD	0.196	0.679	0.348	0.319	0.332	-2.08	-0.662	0.645	-0.809	0.582	0.158	0.133
mutY	0.0112	0.28	0.348	0.849	0.846	-2.02	-0.587	0.738	-0.633	0.546	0.296	0.142
eccCb1	0.0448	0.276	0.348	-0.647	0.751	-1.99	-0.574	0.597	-0.653	0.561	0.229	0.184
lldD1-Rv0695	0.035	0.246	0.349	0.511	0.522	-2.03	-0.557	0.749	-0.647	0.645	0.237	0.228
cyp130	0.0238	0.406	0.349	-0.442	1.15	-1.95	-0.473	0.402	-0.583	0.694	0.114	0.126
Rv3253c	0.0154	0.207	0.349	-1.11	0.663	-1.94	-0.477	0.438	-0.562	0.638	0.134	0.0869
topA	0.0504	0.801	0.349	0.649	0.655	-2.05	-0.633	1.33	-0.646	0.617	0.176	0.145
Rv3856c	0.0168	0.187	0.349	-1.1	0.67	-1.94	-0.458	0.454	-0.569	0.634	0.157	0.0926
Rv0921	0.0154	0.207	0.35	-1.09	0.672	-1.94	-0.47	0.385	-0.572	0.688	0.102	0.132
Rv1054	0.549	0.627	0.35	-0.656	0.693	-1.65	-0.995	0.879	-0.626	-0.31	-0.125	-0.516
treY	0.0546	0.286	0.35	0.435	0.448	-2.04	-0.589	0.719	-0.623	0.544	0.219	0.298
sigC	0.0042	0.273	0.35	1.8	0.819	-1.97	-0.512	0.37	-0.564	0.713	0.0899	0.115
Rv3335c	0.0098	0.883	0.35	1.74	1.03	-1.98	-0.551	0.31	-0.745	0.735	0.052	0.119
Rv3549c-echA20	0.0364	0.453	0.35	1.12	1.1	-2.05	-0.671	1.76	-0.661	0.675	0.231	0.215
Rv0226c	0.723	0.028	0.351	0.849	0.908	-2.63	0.0583	0.626	-0.664	0.738	0.186	-0.276
celA2b	0.737	0.0979	0.351	0.558	0.619	-2.43	-0.233	0.575	-0.817	0.843	0.236	-0.00605
Rv1678	0.042	0.676	0.351	0.738	0.762	-2.05	-0.674	0.611	-0.833	0.643	0.0957	0.245
Rv1930c	0.0126	0.373	0.351	0.83	0.828	-2.02	-0.586	0.732	-0.665	0.583	0.255	0.182
wag31	0.0042	0.273	0.351	1.79	0.812	-1.97	-0.494	0.389	-0.61	0.619	0.236	0.0678
purH-Rv0958	0.0042	0.273	0.352	1.78	0.817	-1.97	-0.493	0.522	-0.589	0.623	0.241	0.0751
ansA	0.56	0.241	0.352	0.641	0.695	-2.37	-0.167	0.713	-0.648	1.44	0.556	0.83
echA13-Rv1936	0.0406	0.427	0.352	0.502	0.514	-2.03	-0.592	0.745	-0.652	0.594	0.288	0.19
Rv2655c	0.221	0.0677	0.352	-0.676	0.729	-1.87	-0.186	0.927	-0.668	0.567	0.76	-0.167
Rv3603c	0.109	0.323	0.352	-0.384	0.428	-1.97	-0.602	0.606	-0.646	0.511	0.18	0.126
Rv0023	0.035	0.246	0.353	0.507	0.522	-2.03	-0.575	0.736	-0.647	0.551	0.183	0.234
Rv1779c-Rv1780	0.0126	0.255	0.353	-1.12	0.662	-1.95	-0.483	0.422	-0.582	0.718	0.154	0.0637
Rv2059	0.752	0.0344	0.353	0.748	0.803	-2.58	-0.0786	0.638	-0.611	0.532	0.749	-0.252
glmS	0.0238	0.406	0.353	-0.439	1.14	-1.95	-0.478	0.428	-0.578	0.674	0.111	0.115
echA13	0.0224	0.441	0.354	0.668	0.68	-2.03	-0.601	0.767	-0.646	0.526	0.331	0.216
Rv2180c	0.557	0.219	0.354	0.712	0.778	-2.41	-0.135	0.613	-0.631	1.3	0.479	1.34
Rv0063-Rv0064	0.0196	0.154	0.355	-1.19	0.706	-1.94	-0.441	0.0179	-0.577	0.713	0.17	0.0814
Rv0377-Rv0378	0.0126	0.255	0.356	-1.11	0.664	-1.95	-0.464	0.434	-0.623	0.712	0.119	0.164
vapC30	0.0112	0.28	0.356	0.826	0.834	-2.02	-0.583	0.741	-0.647	0.582	0.198	0.172
Rv3705c-Rv3705A	0.0126	0.255	0.356	-1.12	0.654	-1.95	-0.494	0.421	-0.591	0.641	0.117	0.0839
aftA	0.0364	0.646	0.356	0.562	0.579	-2.03	-0.616	0.729	-0.692	0.59	0.213	0.151
Rv0078-Rv0078A	0.021	0.492	0.357	-0.451	1.13	-1.95	-0.49	0.417	-0.59	0.66	0.126	0.102
hemB	0.101	0.714	0.357	-1.26	1.41	-1.89	-0.212	1.15	-1.4	0.285	0.622	0.216
Rv2132	0.0196	0.154	0.357	-1.18	0.699	-1.94	-0.451	0.0146	-0.586	0.641	0.135	0.108
pgsA1	0.0434	0.631	0.357	0.776	0.789	-2.05	-0.648	1.44	-0.635	0.635	0.234	0.189
Rv0567-cyp135B1	0.761	0.0521	0.358	1.11	1.31	-2.86	0.196	1.63	-0.651	0.414	-0.0311	0.2
Rv0759c-Rv0760c	0.945	0.353	0.358	0.53	0.616	-2.52	-0.58	0.745	-0.624	0.61	0.221	0.22
Rv1356c-Rv1357c	0.0644	0.424	0.358	0.888	0.913	-2.07	-0.721	1.5	-0.639	0.387	0.863	0.127
Rv1730c-gabD2	0.0112	0.28	0.358	0.825	0.839	-2.02	-0.575	0.801	-0.647	0.587	0.209	0.161
Rv3463	0.014	0.229	0.358	-1.09	0.672	-1.94	-0.461	0.436	-0.61	0.702	0.0475	0.123
mce4C	0.559	0.23	0.358	0.716	0.788	-2.41	-0.101	0.633	-0.653	1.51	0.577	0.949
B11-Rv3661	0.098	0.782	0.358	-1.44	1.57	-1.87	-0.164	1.24	-1.5	0.216	0.753	0.22
Rv1273c-lprB	0.0028	0.108	0.359	1.88	0.707	-1.97	-0.466	0.413	-0.591	0.704	0.142	0.134
fba	0.0028	0.108	0.36	1.87	0.707	-1.97	-0.465	0.413	-0.591	0.704	0.142	0.133
Rv1066	0.0154	0.563	0.36	0.823	0.842	-2.03	-0.6	0.924	-0.65	0.6	0.193	0.155
proA	0.0126	0.255	0.36	-1.11	0.655	-1.95	-0.484	0.422	-0.581	0.695	0.147	0.142
Rv2613c	0.0028	0.108	0.36	1.87	0.707	-1.97	-0.464	0.409	-0.591	0.708	0.144	0.134
espE-espF	0.0028	0.108	0.36	1.87	0.707	-1.97	-0.465	0.413	-0.591	0.703	0.142	0.132
esxC	0.0028	0.108	0.36	1.88	0.707	-1.97	-0.465	0.411	-0.591	0.706	0.143	0.134
PE_PGRS21-Rv1087A	0.0028	0.108	0.361	1.87	0.707	-1.97	-0.465	0.411	-0.591	0.704	0.142	0.132
mutB	0.0378	0.417	0.361	-0.628	0.747	-1.99	-0.579	0.755	-0.66	0.585	0.242	0.213
cysA1	0.0028	0.108	0.361	1.87	0.707	-1.97	-0.465	0.411	-0.591	0.705	0.143	0.133
vapB29	0.0028	0.108	0.362	1.87	0.707	-1.97	-0.465	0.41	-0.591	0.704	0.142	0.131
Rv0767c	0.0126	0.255	0.362	-1.12	0.656	-1.95	-0.47	0.427	-0.59	0.73	0.155	0.195
Rv2734	0.0238	0.513	0.362	0.645	0.667	-2.03	-0.601	0.715	-0.683	0.586	0.217	0.17
Rv3081	0.741	0.0191	0.362	0.811	0.881	-2.62	0.0212	0.62	-0.67	0.39	0.112	0.175
Rv3258c	0.0028	0.108	0.362	1.87	0.707	-1.97	-0.465	0.411	-0.591	0.705	0.143	0.132
metC	0.014	0.229	0.362	-1.1	0.67	-1.94	-0.458	0.447	-0.604	0.693	0.173	0.0384
mce2R	0.0112	0.28	0.363	0.814	0.837	-2.02	-0.576	0.744	-0.657	0.583	0.202	0.159
pstA2	0.014	0.229	0.363	-1.09	0.667	-1.94	-0.459	0.391	-0.611	0.682	0.168	0.14
lexA	0.014	0.229	0.363	-1.09	0.659	-1.94	-0.48	0.429	-0.571	0.66	0.138	0.111
Rv3273	0.0238	0.406	0.363	-0.414	1.16	-1.95	-0.469	0.38	-0.606	0.683	0.0947	0.119
Rv1171	0.0616	0.484	0.364	-0.47	0.546	-1.98	-0.61	0.766	-0.643	0.534	0.196	0.146
cfp2-mbtH	0.0182	0.599	0.364	-0.505	1.12	-1.95	-0.484	0.407	-0.59	0.758	0.171	0.213
Rv1118c	0.0266	0.251	0.365	0.55	0.577	-2.03	-0.578	0.738	-0.628	0.585	0.231	0.171
Rv1356c	0.0182	0.242	0.365	0.646	0.674	-2.02	-0.575	0.745	-0.638	0.568	0.237	0.145
Rv1373-Rv1374c	0.0028	0.108	0.365	1.86	0.707	-1.97	-0.465	0.41	-0.591	0.703	0.142	0.129
Rv1382	0.0924	0.0983	0.365	1.11	1.16	-2.12	-0.904	0.321	-1.27	0.802	-0.123	0.189
vapB46-Rv3386	0.0056	0.447	0.365	1.66	0.89	-1.97	-0.501	0.377	-0.635	0.693	0.15	0.122
groES	0.0028	0.108	0.365	1.87	0.706	-1.97	-0.485	0.398	-0.562	0.688	0.112	0.1
rpoA-rpsD	0.119	0.021	0.365	-0.715	0.844	-1.93	-0.373	0.826	-0.25	0.492	0.417	0.222
Rv0900	0.0028	0.108	0.366	1.86	0.707	-1.97	-0.464	0.409	-0.591	0.703	0.142	0.128
vapC48	0.0112	0.283	0.366	-1.23	0.646	-1.95	-0.473	0.376	-0.583	0.828	0.205	0.259
rpsE	0.0126	0.255	0.367	-1.1	0.656	-1.95	-0.475	0.424	-0.591	0.702	0.158	0.141
Rv2557	0.0154	0.207	0.367	-1.07	0.67	-1.94	-0.463	0.395	-0.591	0.64	0.147	0.094
Rv0443-rskA	0.0126	0.373	0.368	0.802	0.833	-2.02	-0.588	0.729	-0.657	0.585	0.194	0.26
Rv1532c	0.744	0.0427	0.368	1.02	1.21	-2.78	0.139	0.563	-0.671	0.484	0.968	-0.415
oxyR'	0.0476	0.0849	0.368	-0.836	1.34	-1.92	-0.399	-0.323	-0.582	0.609	0.12	0.0912
PPE60-Rv3479	0.762	0.0558	0.368	1.21	1.47	-2.93	0.265	1.71	-0.673	0.392	-0.0342	0.204
Rv3736	0.0546	0.668	0.368	0.612	0.642	-2.05	-0.646	1.27	-0.652	0.631	0.249	0.181
lprK	0.134	0.0475	0.369	-0.5	0.587	-1.95	-0.457	0.941	-0.368	0.548	0.393	0.253
Rv0455c	0.0042	0.273	0.369	1.72	0.815	-1.97	-0.493	0.385	-0.587	0.71	0.111	0.123
pgi-Rv0947c	0.021	0.372	0.369	0.633	0.664	-2.03	-0.591	0.726	-0.638	0.608	0.232	0.187
mazF8	0.711	0.03	0.369	1.11	1.43	-2.81	0.298	0.631	-0.662	0.787	0.161	-0.411
arsC	0.021	0.492	0.369	-0.436	1.14	-1.95	-0.476	0.421	-0.581	0.741	0.139	0.135
Rv2100	0.0574	0.358	0.37	0.406	0.436	-2.04	-0.579	0.728	-0.665	0.597	0.202	0.207
fadD10	0.0168	0.187	0.371	-1.06	0.687	-1.94	-0.459	0.351	-0.563	0.709	0.112	0.0356
vapC5	0.098	0.782	0.371	-1.26	1.44	-1.89	-0.222	1.17	-1.4	0.271	0.691	0.227
Rv0791c	0.0602	0.11	0.371	-0.761	0.946	-1.97	-0.501	0.0938	-0.645	0.526	0.222	0.167
Rv1176c	0.021	0.372	0.371	0.63	0.665	-2.03	-0.583	0.73	-0.661	0.61	0.202	0.18
Rv1269c	0.56	0.625	0.371	-0.53	0.581	-1.72	-0.918	0.848	-0.621	-0.0949	-0.0392	-0.329
glbN-Rv1543	0.0028	0.108	0.371	1.85	0.706	-1.97	-0.484	0.397	-0.563	0.684	0.111	0.0926
cmr	0.0448	0.588	0.371	0.747	0.782	-2.05	-0.639	1.42	-0.674	0.662	0.198	0.198
Rv1817-PE_PGRS33	0.0112	0.28	0.371	0.801	0.838	-2.02	-0.582	0.736	-0.646	0.58	0.193	0.142
Rv0737-Rv0738	0.0518	0.754	0.372	0.607	0.643	-2.04	-0.622	1.29	-0.654	0.656	0.206	0.208
higA	0.098	0.782	0.372	-1.42	1.58	-1.88	-0.17	1.23	-1.49	0.211	0.739	0.202
Rv2258c	0.0322	0.467	0.372	0.539	0.573	-2.03	-0.592	0.746	-0.648	0.652	0.206	0.217
Rv1155	0.763	0.177	0.373	-0.737	0.787	-1.45	-1.09	0.176	-0.613	0.688	0.38	0.243
Rv1765A-Rv1766	0.0154	0.207	0.373	-1.05	0.674	-1.94	-0.464	0.392	-0.582	0.68	0.105	0.123
moaX	0.0336	0.207	0.373	0.509	0.552	-2.03	-0.577	0.78	-0.647	0.472	0.151	0.0897
Rv1515c	0.59	0.417	0.374	0.589	0.669	-2.36	-0.233	1.19	-0.659	1.39	0.502	0.757
Rv2994	0.0588	0.552	0.374	0.604	0.642	-2.05	-0.662	1.26	-0.689	0.639	0.243	0.206
ncRv3220	0.0098	0.316	0.374	-1.19	0.642	-1.95	-0.485	0.417	-0.593	0.8	0.185	0.229
Rv3706c	0.0028	0.108	0.374	1.85	0.706	-1.97	-0.484	0.395	-0.562	0.684	0.11	0.0921
Rv3888c	0.0462	0.632	0.374	0.479	0.516	-2.04	-0.61	0.7	-0.684	0.596	0.259	0.171
vapB24	0.0266	0.335	0.375	-0.469	1.17	-1.94	-0.462	0.212	-0.594	0.71	0.164	0.182
rpmD	0.0112	0.28	0.375	0.789	0.831	-2.02	-0.58	0.739	-0.635	0.578	0.255	0.165
Rv0330c	0.0168	0.657	0.376	0.783	0.824	-2.03	-0.624	0.802	-0.639	0.637	0.185	0.199
Rv0387c	0.0462	0.254	0.376	-0.624	0.762	-1.99	-0.568	0.52	-0.647	0.575	0.235	0.196
vapC4	0.0112	0.283	0.376	-1.1	0.65	-1.95	-0.487	0.41	-0.59	0.72	0.151	0.152
Rv1278	0.0224	0.447	0.376	-0.408	1.15	-1.95	-0.465	0.432	-0.596	0.7	0.116	0.0855
ftsW	0.014	0.468	0.376	0.78	0.822	-2.02	-0.595	0.781	-0.645	0.584	0.295	0.186
fadE10	0.0238	0.406	0.377	-0.396	1.15	-1.95	-0.471	0.38	-0.595	0.66	0.139	0.108
Rv2650c	0.975	0.86	0.377	-0.837	0.895	-1.2	-0.655	1.13	-0.658	0.634	0.175	0.181
Rv0492c	0.734	0.026	0.38	0.7	0.785	-2.53	-0.0631	0.631	-0.677	0.607	0.19	-0.0612
desA3	0.0294	0.354	0.38	0.536	0.582	-2.03	-0.583	0.766	-0.664	0.536	0.209	0.185
ptbB	0.0126	0.373	0.381	0.774	0.826	-2.02	-0.586	0.728	-0.656	0.601	0.196	0.166
Rv2005c	0.0308	0.626	0.381	-0.73	0.897	-1.99	-0.584	0.761	-0.644	0.795	0.266	-0.0633
leuU-parE2	0.0126	0.373	0.381	0.773	0.824	-2.02	-0.593	0.736	-0.65	0.573	0.233	0.156
Rv0036c	0.084	0.311	0.382	-0.412	0.493	-1.98	-0.587	0.582	-0.647	0.55	0.219	0.178
Rv0229c	0.0336	0.533	0.382	-0.632	0.775	-1.99	-0.586	0.76	-0.629	0.668	0.269	0.322
Rv1190	0.0294	0.354	0.382	0.528	0.575	-2.03	-0.58	0.793	-0.641	0.596	0.203	0.222
dinG	0.741	0.0191	0.382	0.772	0.873	-2.59	-0.00685	0.682	-0.651	0.398	0.126	0.176
Rv1733c-ncRv11733	0.0028	0.108	0.382	1.83	0.706	-1.97	-0.485	0.401	-0.564	0.67	0.105	0.0816
lppB	0.765	0.187	0.382	-0.605	0.67	-1.55	-0.991	0.351	-0.63	0.738	0.268	0.192
vapB25	0.0448	0.588	0.383	0.729	0.784	-2.05	-0.645	1.4	-0.659	0.633	0.192	0.255
Rv2477c	0.0448	0.271	0.383	0.501	0.553	-2.03	-0.602	0.743	-0.591	0.422	0.12	0.404
Rv3172c	0.0224	0.447	0.383	-0.404	1.13	-1.95	-0.483	0.423	-0.579	0.654	0.13	0.095
Rv2910c	0.0532	0.167	0.384	-0.94	1.17	-1.97	-0.486	0.485	-0.653	0.797	-0.466	0.206
iscS-Rv3026c	0.0224	0.447	0.384	-0.401	1.14	-1.95	-0.485	0.37	-0.59	0.652	0.124	0.0931
PPE51	0.0238	0.513	0.384	0.611	0.663	-2.03	-0.598	0.714	-0.669	0.599	0.219	0.166
Rv3662c	0.028	0.735	0.384	-0.911	1.15	-1.99	-0.58	0.732	-0.644	0.923	0.343	-0.21
hemD	0.0546	0.668	0.385	0.582	0.647	-2.05	-0.662	0.664	-0.81	0.613	0.0993	0.144
fadD6-folP2	0.763	0.0597	0.385	1.31	1.66	-3.01	0.336	1.79	-0.691	0.386	-0.0725	0.211
Rv1903	0.0028	0.108	0.385	1.81	0.707	-1.97	-0.467	0.414	-0.591	0.682	0.132	0.106
rplU-dctA	0.763	0.0597	0.385	1.3	1.66	-3.01	0.335	1.79	-0.691	0.386	-0.0724	0.211
Rv2616	0.118	0.869	0.385	0.9	1	-2.12	-0.9	0.956	-0.127	0.886	-0.128	0.19
yrbE4B	0.014	0.229	0.385	-1.06	0.668	-1.94	-0.474	0.329	-0.599	0.66	0.139	0.109
Rv0366c	0.0294	0.354	0.386	0.522	0.573	-2.03	-0.576	0.732	-0.661	0.606	0.219	0.189
pks16	0.0126	0.255	0.386	-1.07	0.671	-1.95	-0.456	0.442	-0.622	0.731	0.12	0.0761
nicT	0.0112	0.283	0.386	-1.09	0.663	-1.95	-0.481	0.418	-0.593	0.774	0.113	0.0879
rip	0.763	0.0597	0.386	1.11	1.37	-2.86	0.19	1.62	-0.698	0.42	-0.037	0.205
rmlD-Rv3267	0.0028	0.108	0.386	1.83	0.705	-1.97	-0.486	0.402	-0.564	0.665	0.103	0.0777
accE5	0.0966	0.818	0.386	-1.65	1.85	-1.86	-0.102	1.3	-1.64	0.147	0.835	0.205
Rv3920c-Rv3921c	0.763	0.0597	0.386	1.12	1.38	-2.87	0.194	1.63	-0.698	0.419	-0.0377	0.205
ncRv10685	0.0042	0.273	0.387	1.69	0.813	-1.97	-0.476	0.397	-0.611	0.708	0.13	0.13
Rv1417	0.0126	0.255	0.387	-1.06	0.663	-1.95	-0.464	0.436	-0.611	0.709	0.109	0.143
Rv1421	0.0126	0.373	0.387	0.768	0.831	-2.02	-0.587	0.727	-0.655	0.576	0.188	0.239
fadE24	0.0224	0.441	0.387	0.607	0.663	-2.03	-0.594	0.799	-0.636	0.608	0.212	0.179
relK	0.0042	0.273	0.387	1.67	0.819	-1.97	-0.476	0.513	-0.592	0.705	0.139	0.128
Rv2309c-Rv2309A	0.0574	0.13	0.388	-0.74	0.95	-1.97	-0.518	0.0918	-0.635	0.548	0.198	0.173
rpmA	0.0112	0.998	0.388	1.65	1.05	-1.98	-0.552	0.306	-0.751	0.738	0.0459	0.118
htdY-lpqD	0.0112	0.998	0.388	1.65	1.05	-1.98	-0.552	0.306	-0.751	0.738	0.0459	0.118
Rv3632-Rv3633	0.0196	0.543	0.388	-0.422	1.13	-1.95	-0.476	0.421	-0.596	0.715	0.164	0.173
esxM	0.0602	0.11	0.389	-0.738	0.95	-1.97	-0.504	0.112	-0.643	0.513	0.222	0.156
pitB	0.0294	0.354	0.389	0.54	0.6	-2.03	-0.59	0.818	-0.634	0.509	0.161	0.254
pknI	0.0238	0.406	0.389	-0.403	1.16	-1.95	-0.463	0.327	-0.595	0.722	0.141	0.167
Rv3424c	0.576	0.526	0.389	-0.381	0.45	-1.79	-0.833	0.815	-0.646	0.197	0.0675	-0.0995
Rv3438	0.0126	0.255	0.389	-1.06	0.656	-1.95	-0.478	0.429	-0.592	0.673	0.147	0.13
cobQ2	0.0154	0.207	0.389	-1.1	0.679	-1.94	-0.463	0.172	-0.588	0.715	0.163	0.188
Rv1510	0.0196	0.305	0.39	0.605	0.665	-2.02	-0.583	0.739	-0.626	0.599	0.237	0.179
Rv2294-Rv2295	0.761	0.0521	0.39	1.08	1.36	-2.84	0.181	1.58	-0.653	0.418	-0.0222	0.203
Rv3066-Rv3067	0.0364	0.453	0.391	1.02	1.1	-2.05	-0.654	1.67	-0.658	0.683	0.21	0.221
Rv3195	0.0224	0.441	0.391	0.601	0.662	-2.03	-0.589	0.764	-0.647	0.59	0.279	0.184
dnaB-Rv0059	0.818	0.217	0.392	1.13	1.53	-2.94	-0.0136	0.197	-1.31	0.544	-0.341	0.205
Rv0560c	0.0126	0.255	0.392	-1.07	0.659	-1.95	-0.478	0.423	-0.582	0.719	0.108	0.152
Rv0849	0.0546	0.353	0.392	-0.52	0.642	-1.99	-0.569	0.546	-0.647	0.664	0.271	0.252
PPE35	0.861	0.443	0.392	0.668	0.789	-2.59	-0.335	0.998	-1.02	0.578	-0.0108	0.203
Rv2082	0.987	0.255	0.392	1.06	8.89	-3.01	-0.485	0.424	-0.586	0.65	0.118	0.089
Rv2087-pknJ	0.818	0.217	0.392	1.13	1.53	-2.94	-0.0163	0.201	-1.3	0.543	-0.339	0.205
cyp121	0.746	0.0258	0.392	0.813	0.947	-2.62	0.00703	0.593	-0.741	0.439	-0.00188	0.185
Rv2651c	0.042	0.676	0.392	-0.532	0.654	-1.99	-0.585	0.757	-0.655	0.701	0.265	0.353
Rv2128	0.0042	0.273	0.393	1.66	0.817	-1.97	-0.478	0.401	-0.611	0.703	0.13	0.129
vapB47	0.56	0.241	0.393	0.668	0.789	-2.39	-0.135	0.636	-0.646	1.49	0.56	0.856
PPE18	0.782	0.0772	0.394	0.51	0.591	-2.41	-0.284	1.08	-0.664	0.693	0.163	-0.0187
hemE	0.014	0.468	0.394	0.756	0.831	-2.02	-0.602	0.722	-0.644	0.546	0.27	0.238
hpx	0.0224	0.447	0.394	-0.38	1.14	-1.95	-0.465	0.436	-0.596	0.682	0.159	0.0911
Rv3253c-Rv3254	0.0042	0.273	0.394	1.66	0.817	-1.97	-0.477	0.399	-0.61	0.706	0.131	0.129
Rv0850	0.0294	0.278	0.395	-0.388	1.19	-1.94	-0.453	0.253	-0.59	0.668	0.147	0.122
Rv3231c	0.0112	0.283	0.395	-1.08	0.662	-1.95	-0.481	0.416	-0.593	0.764	0.114	0.0812
espG2-esxC	0.0042	0.273	0.395	1.66	0.818	-1.97	-0.477	0.399	-0.61	0.707	0.132	0.131
parB	0.042	0.883	0.395	0.667	0.74	-2.04	-0.632	0.699	-0.641	0.4	0.729	0.135
ncRv0952	0.0042	0.273	0.396	1.66	0.818	-1.97	-0.477	0.399	-0.61	0.707	0.132	0.131
Rv0976c-PE_PGRS16	0.762	0.0558	0.396	0.985	1.24	-2.76	0.105	1.54	-0.667	0.409	0.0491	0.197
Rv2577	0.042	0.477	0.396	0.467	0.529	-2.03	-0.615	0.726	-0.605	0.624	0.166	0.182
Rv3727-Rv3728	0.0028	0.108	0.396	1.79	0.707	-1.97	-0.468	0.417	-0.592	0.67	0.126	0.0926
Rv1139c-Rv1140	0.0196	0.154	0.397	-1.05	0.677	-1.94	-0.431	0.481	-0.51	0.664	0.194	0.131
lprF	0.725	0.168	0.397	-0.535	0.612	-1.63	-0.968	0.607	-0.644	0.513	0.239	0.488
lppX-pks1	0.0112	0.283	0.397	-1.07	0.65	-1.95	-0.49	0.416	-0.591	0.694	0.143	0.151
glf	0.0112	0.28	0.397	0.748	0.827	-2.02	-0.569	0.749	-0.646	0.61	0.222	0.191
fbpB	0.0126	0.373	0.398	0.739	0.819	-2.02	-0.579	0.738	-0.648	0.628	0.217	0.209
lprM	0.0294	0.354	0.398	0.514	0.58	-2.03	-0.582	0.761	-0.654	0.552	0.187	0.232
Rv0122	0.0168	0.187	0.399	-1.06	0.688	-1.94	-0.453	0.193	-0.59	0.685	0.161	0.141
Rv1939	0.021	0.492	0.399	-0.377	1.13	-1.95	-0.478	0.426	-0.586	0.68	0.144	0.122
Rv2304c-Rv2305	0.021	0.492	0.399	-0.379	1.13	-1.95	-0.482	0.395	-0.585	0.681	0.14	0.132
leuT-Rv0021c	0.0042	0.273	0.4	1.65	0.818	-1.97	-0.476	0.398	-0.609	0.706	0.132	0.128
fadE15	0.0434	0.528	0.4	0.451	0.515	-2.03	-0.59	0.859	-0.633	0.613	0.224	0.184
mmpL12	0.775	0.0553	0.4	0.662	0.783	-2.53	-0.154	1.24	-0.669	0.504	0.0494	0.196
hisC1	0.0252	0.369	0.4	-0.358	1.15	-1.95	-0.465	0.439	-0.576	0.658	0.121	0.0988
purU-kdtB	0.021	0.372	0.4	0.595	0.671	-2.02	-0.583	0.804	-0.647	0.563	0.191	0.193
Rv3832c	0.0602	0.864	0.4	0.678	0.762	-2.05	-0.651	1.35	-0.637	0.317	0.108	0.512
Rv0377	0.056	0.627	0.401	0.571	0.645	-2.04	-0.648	1.24	-0.665	0.608	0.197	0.164
PE_PGRS8	0.0378	0.16	0.401	-0.537	1.24	-1.94	-0.434	0.0428	-0.586	0.624	0.146	0.09
Rv2464c	0.028	0.301	0.401	0.506	0.575	-2.03	-0.57	0.742	-0.652	0.598	0.213	0.176
Rv2484c	0.776	0.0592	0.401	0.695	0.821	-2.55	-0.131	1.26	-0.684	0.46	0.143	0.192
purT	0.0728	0.834	0.402	0.559	0.637	-2.05	-0.649	1.23	-0.647	0.345	0.271	0.465
Rv1081c	0.0028	0.108	0.402	1.78	0.706	-1.97	-0.469	0.418	-0.592	0.662	0.125	0.0979
Rv3094c	0.0504	0.441	0.402	-0.489	0.619	-1.99	-0.584	0.729	-0.636	0.638	0.205	0.206
vapB48	0.0994	0.748	0.402	-1.36	1.61	-1.88	-0.178	1.22	-1.44	0.224	0.728	0.204
Rv3902c	0.021	0.372	0.402	0.59	0.667	-2.02	-0.585	0.801	-0.627	0.603	0.2	0.166
Rv0435c	0.0224	0.441	0.403	0.589	0.668	-2.03	-0.59	0.761	-0.659	0.566	0.22	0.144
pssA	0.796	0.0816	0.403	1.2	1.61	-2.97	0.158	1.64	-0.652	0.0143	1.02	0.151
Rv0474-hbhA	0.796	0.0816	0.403	1.2	1.61	-2.97	0.158	1.64	-0.652	0.0143	1.02	0.151
Rv2015c	0.0112	0.28	0.403	0.737	0.827	-2.02	-0.57	0.751	-0.646	0.602	0.219	0.183
uspA	0.796	0.0816	0.403	1.2	1.61	-2.97	0.158	1.64	-0.652	0.0143	1.02	0.151
Rv3122	0.0042	0.273	0.403	1.63	0.818	-1.97	-0.476	0.507	-0.592	0.694	0.134	0.113
Rv3816c	0.021	0.492	0.403	-0.372	1.13	-1.95	-0.482	0.396	-0.585	0.677	0.138	0.124
PPE27	0.0224	0.447	0.404	-0.37	1.15	-1.95	-0.469	0.427	-0.581	0.73	0.0797	0.107
clpC2-Rv2668	0.0028	0.108	0.404	1.78	0.707	-1.97	-0.467	0.413	-0.591	0.669	0.125	0.0858
Rv0880	0.0028	0.108	0.405	1.77	0.706	-1.97	-0.467	0.413	-0.591	0.669	0.125	0.085
Rv1976c	0.0112	0.28	0.405	0.734	0.827	-2.02	-0.57	0.75	-0.646	0.602	0.219	0.184
Rv2025c	0.021	0.492	0.405	-0.363	1.14	-1.95	-0.476	0.425	-0.599	0.669	0.108	0.103
Rv2568c	0.0392	0.775	0.405	-0.526	0.662	-1.99	-0.597	0.746	-0.645	0.699	0.274	0.363
cyp124	0.0588	0.713	0.406	0.48	0.553	-2.04	-0.608	0.71	-0.637	0.463	0.612	0.157
Rv2979c-Rv2980	0.0028	0.108	0.406	1.77	0.706	-1.97	-0.467	0.413	-0.591	0.667	0.125	0.0832
PE2-ptbB	0.0112	0.283	0.407	-1.13	0.66	-1.95	-0.465	0.43	-0.602	0.788	0.197	0.0126
mce1A	0.776	0.0592	0.407	0.716	0.87	-2.57	-0.115	1.29	-0.674	0.409	0.259	0.186
nirD	0.0224	0.441	0.407	0.598	0.687	-2.03	-0.611	0.705	-0.599	0.633	0.175	0.186
lprL	0.0196	0.543	0.407	-0.378	1.12	-1.95	-0.483	0.416	-0.585	0.693	0.143	0.133
nrdE	0.695	0.0444	0.407	0.599	0.756	-2.43	-0.12	0.749	-0.657	0.862	0.253	0.000681
Rv0420c-Rv0421c	0.73	0.0209	0.408	1.32	1.93	-2.98	0.463	0.614	-0.655	0.278	-0.0493	0.176
Rv1375	0.049	0.0776	0.408	-0.791	1.34	-1.92	-0.397	-0.273	-0.547	0.594	0.166	0.089
Rv1816	0.028	0.728	0.408	0.581	0.666	-2.03	-0.602	0.74	-0.704	0.62	0.188	0.177
lppF-Rv1922	0.73	0.0209	0.408	1.32	1.93	-2.98	0.463	0.614	-0.655	0.278	-0.0493	0.176
Rv2237-Rv2237A	0.73	0.0209	0.408	1.32	1.93	-2.98	0.463	0.614	-0.655	0.278	-0.0493	0.176
Rv2808-Rv2809	0.73	0.0209	0.408	1.32	1.93	-2.98	0.463	0.614	-0.655	0.278	-0.0493	0.176
spoU	0.73	0.0209	0.408	1.32	1.93	-2.98	0.463	0.614	-0.655	0.278	-0.0493	0.176
ncrMT3949	0.73	0.0209	0.408	1.32	1.93	-2.98	0.463	0.614	-0.655	0.278	-0.0493	0.176
Rv0538-Rv0539	0.0042	0.273	0.409	1.61	0.835	-1.97	-0.49	0.396	-0.596	0.663	0.205	0.117
gltA2	0.0126	0.255	0.409	-1.05	0.674	-1.95	-0.457	0.389	-0.623	0.74	0.129	0.067
tatB	0.762	0.0558	0.409	1.05	1.37	-2.81	0.155	1.59	-0.652	0.425	-0.0155	0.202
nadA	0.0196	0.305	0.409	0.581	0.668	-2.02	-0.57	0.743	-0.653	0.596	0.21	0.167
Rv2636-dedA	0.014	0.468	0.409	0.717	0.812	-2.02	-0.587	0.73	-0.653	0.617	0.253	0.207
tatA-pafC	0.0028	0.108	0.41	1.76	0.706	-1.97	-0.466	0.409	-0.59	0.669	0.125	0.08
htpG	0.0532	0.381	0.41	-0.487	0.626	-1.99	-0.567	0.632	-0.671	0.622	0.239	0.231
Rv2676c	0.0378	0.417	0.41	0.956	1.07	-2.05	-0.672	1.6	-0.647	0.691	0.188	0.219
Rv3688c	0.0056	0.447	0.41	1.54	0.894	-1.97	-0.497	0.572	-0.573	0.711	0.123	0.123
aspC	0.0966	0.0317	0.411	-1.06	1.39	-1.91	-0.288	1.15	-0.0515	0.411	0.521	0.18
rpsB-Rv2891	0.0126	0.373	0.411	0.735	0.841	-2.02	-0.601	0.721	-0.597	0.63	0.193	0.197
yrbE4A-Rv3502c	0.0196	0.305	0.411	0.959	1.09	-2.03	-0.583	0.747	-0.627	0.194	0.0593	0.675
thrB-rho	0.0224	0.127	0.412	-1.29	0.71	-1.93	-0.411	-0.168	-0.601	0.621	0.137	0.0823
PE_PGRS38	0.125	0.289	0.412	-0.327	0.411	-1.97	-0.557	0.545	-0.656	0.625	0.277	0.26
PE25	0.0056	0.447	0.412	1.54	0.91	-1.97	-0.494	0.487	-0.588	0.64	0.302	0.118
cobB	0.724	0.0301	0.412	0.712	0.864	-2.53	-0.0475	0.642	-0.656	0.719	0.193	-0.201
mmpL4	0.0686	0.689	0.413	0.371	0.438	-2.04	-0.597	0.719	-0.698	0.627	0.184	0.183
pks9	0.0994	0.955	0.413	0.344	0.407	-2.05	-0.614	1.04	-0.646	0.581	0.222	0.143
Rv2781c-pepR	0.0028	0.108	0.413	1.76	0.706	-1.97	-0.466	0.41	-0.59	0.667	0.124	0.0777
vapC44	0.0056	0.447	0.413	1.52	0.893	-1.97	-0.484	0.487	-0.608	0.71	0.13	0.129
lipZ	0.0224	0.127	0.414	-1.29	0.709	-1.93	-0.417	-0.168	-0.574	0.648	0.158	0.112
Rv3439c	0.0238	0.406	0.414	-0.346	1.14	-1.95	-0.469	0.433	-0.568	0.67	0.139	0.113
Rv3611	0.786	0.767	0.414	-0.261	0.315	-1.81	-0.671	0.884	-0.641	0.573	0.222	0.159
Rv0361-mgtE	0.0378	0.417	0.415	0.957	1.09	-2.05	-0.662	1.61	-0.655	0.643	0.32	0.219
rbfA	0.0028	0.108	0.415	1.76	0.706	-1.97	-0.467	0.411	-0.59	0.664	0.122	0.0738
eccD4	0.0714	0.777	0.415	0.426	0.505	-2.04	-0.613	0.825	-0.652	0.434	0.523	0.097
Rv0387c-PPE9	0.0196	0.543	0.416	-0.367	1.12	-1.95	-0.489	0.417	-0.591	0.656	0.124	0.0959
Rv2205c-Rv2206	0.762	0.0558	0.416	1.02	1.35	-2.79	0.134	1.56	-0.65	0.43	-0.0101	0.201
ugpE	0.0126	0.373	0.416	0.71	0.818	-2.02	-0.585	0.736	-0.639	0.608	0.202	0.181
Rv0142	0.0112	0.283	0.417	-1.05	0.652	-1.95	-0.475	0.425	-0.611	0.692	0.158	0.154
Rv0175	0.101	0.714	0.417	-1.34	1.6	-1.88	-0.177	1.11	-1.44	0.233	0.705	0.205
Rv0480c-Rv0481c	0.0266	0.335	0.417	-0.342	1.16	-1.95	-0.455	0.444	-0.556	0.692	0.133	0.136
plcA-PPE38	0.732	0.0814	0.417	0.646	0.857	-2.49	-0.132	1.24	-0.67	0.773	0.184	-0.11
birA	0.0546	0.668	0.417	0.571	0.674	-2.04	-0.663	1.23	-0.592	0.628	0.203	0.173
echA12	0.0686	0.345	0.419	0.769	0.894	-2.07	-0.718	1.38	-0.65	0.452	0.796	0.168
modA	0.0056	0.447	0.419	1.53	0.89	-1.97	-0.483	0.577	-0.593	0.709	0.137	0.131
plcB-plcA	0.0042	0.273	0.419	1.61	0.815	-1.97	-0.477	0.503	-0.592	0.678	0.126	0.0917
ubiA	0.0434	0.631	0.419	0.671	0.784	-2.04	-0.629	1.35	-0.646	0.629	0.195	0.181
Rv0232	0.0154	0.563	0.42	0.701	0.814	-2.02	-0.593	0.815	-0.657	0.609	0.201	0.181
vapC31	0.0518	0.754	0.42	0.55	0.65	-2.04	-0.629	1.24	-0.64	0.591	0.171	0.189
Rv2026c	0.0126	0.373	0.42	0.701	0.816	-2.02	-0.579	0.74	-0.647	0.614	0.213	0.191
nrdF1-vapC36	0.59	0.298	0.421	0.571	0.708	-2.35	-0.237	0.628	-0.64	1.15	0.954	0.758
hsaD	0.014	0.229	0.421	-1.02	0.672	-1.94	-0.466	0.439	-0.564	0.73	0.115	0.0602
Rv3798-accD4	0.0448	0.588	0.421	0.663	0.774	-2.04	-0.637	1.34	-0.642	0.661	0.205	0.207
Rv3898c-Rv3899c	0.763	0.0597	0.421	1	1.33	-2.78	0.116	1.54	-0.68	0.423	0.0155	0.202
Rv1509-Rv1510	0.8	0.279	0.422	0.679	0.889	-2.56	-0.25	0.409	-1.03	0.852	-0.0219	-0.155
Rv2478c	0.0126	0.255	0.422	-1.02	0.657	-1.95	-0.471	0.434	-0.603	0.654	0.147	0.107
Rv2804c	0.763	0.0597	0.422	0.845	1.1	-2.66	0.00105	1.41	-0.674	0.478	0.0239	0.22
PE29	0.042	0.676	0.422	-0.494	0.646	-1.99	-0.58	0.754	-0.656	0.686	0.275	0.309
ponA1	0.209	0.202	0.423	-0.364	0.47	-1.94	-0.427	0.801	-0.788	0.526	0.331	0.154
murF	0.014	0.468	0.423	0.695	0.813	-2.02	-0.588	0.776	-0.646	0.592	0.245	0.178
Rv1776c-cyp144	0.746	0.0875	0.424	1.2	1.76	-2.91	0.272	1.72	-0.678	0.885	0.139	-0.435
Rv1847	0.746	0.0875	0.424	1.2	1.76	-2.91	0.273	1.72	-0.678	0.886	0.139	-0.434
Rv3916c	0.0126	0.255	0.424	-1.02	0.667	-1.95	-0.467	0.433	-0.614	0.693	0.051	0.115
Rv2305	0.0238	0.513	0.425	0.555	0.66	-2.03	-0.596	0.718	-0.646	0.631	0.196	0.197
hsdS	0.021	0.492	0.425	-0.34	1.15	-1.95	-0.475	0.349	-0.59	0.711	0.141	0.111
radA	0.0196	0.543	0.425	-0.343	1.13	-1.95	-0.477	0.421	-0.604	0.663	0.138	0.107
tgs2	0.028	0.728	0.425	0.575	0.688	-2.03	-0.61	0.901	-0.658	0.526	0.201	0.224
pdxH	0.0196	0.305	0.426	0.556	0.663	-2.02	-0.574	0.741	-0.634	0.608	0.212	0.187
PE8	0.014	0.468	0.427	0.693	0.821	-2.02	-0.584	0.773	-0.664	0.59	0.2	0.165
aceE	0.014	0.468	0.427	0.695	0.822	-2.02	-0.59	0.776	-0.656	0.583	0.191	0.152
Rv2787-sirR	0.0042	0.273	0.427	1.6	0.81	-1.97	-0.477	0.403	-0.608	0.676	0.118	0.0936
PPE68	0.0588	0.119	0.427	-0.686	0.949	-1.97	-0.514	0.155	-0.619	0.556	0.25	0.199
vapB31	0.0126	0.255	0.428	-1.02	0.656	-1.95	-0.471	0.434	-0.588	0.68	0.147	0.138
Rv0911	0.118	0.0229	0.428	-0.651	0.876	-1.94	-0.387	0.822	-0.288	0.475	0.427	0.203
mazF3	0.763	0.0597	0.428	0.961	1.28	-2.75	0.0881	1.51	-0.675	0.417	0.0633	0.198
fadD21	0.0448	0.58	0.428	0.533	0.64	-2.04	-0.601	0.84	-0.672	0.384	0.16	0.472
Rv1277	0.035	0.943	0.428	0.793	0.946	-2.04	-0.646	0.689	-0.66	0.37	0.806	0.137
Rv1786	0.0042	0.273	0.428	1.58	0.83	-1.97	-0.491	0.394	-0.593	0.627	0.224	0.0742
lytB1	0.0238	0.406	0.428	-0.328	1.14	-1.95	-0.471	0.433	-0.568	0.658	0.127	0.0981
vapB10	0.0196	0.543	0.429	-0.358	1.13	-1.95	-0.472	0.397	-0.594	0.712	0.162	0.166
ephF	0.782	0.0412	0.43	0.54	0.68	-2.43	-0.243	1.11	-0.603	0.537	0.0583	0.193
PE4	0.056	0.141	0.43	-0.68	0.947	-1.98	-0.523	0.15	-0.64	0.559	0.196	0.19
eccC5	0.0616	0.819	0.43	0.46	0.558	-2.04	-0.618	1.16	-0.648	0.62	0.198	0.175
Rv1990A-mazF6	0.021	0.492	0.43	-0.323	1.14	-1.95	-0.475	0.425	-0.586	0.683	0.12	0.119
Rv2435c-rbsK	0.0308	0.253	0.43	-0.394	1.2	-1.94	-0.457	0.182	-0.587	0.658	0.145	0.114
malQ	0.0434	0.528	0.431	0.427	0.522	-2.03	-0.6	0.716	-0.672	0.546	0.159	0.193
Rv2649-Rv2650c	0.0308	0.41	0.431	0.47	0.571	-2.03	-0.587	0.734	-0.648	0.577	0.234	0.164
mmr	0.0056	0.447	0.431	1.5	0.887	-1.97	-0.484	0.391	-0.623	0.709	0.123	0.129
Rv3183	0.0028	0.108	0.431	1.73	0.706	-1.97	-0.469	0.415	-0.591	0.644	0.117	0.0801
Rv0227c-Rv0228	0.0042	0.273	0.432	1.58	0.815	-1.97	-0.476	0.497	-0.591	0.674	0.124	0.0818
ncRv10666-rpoB	0.0182	0.242	0.432	0.562	0.682	-2.02	-0.568	0.746	-0.646	0.562	0.198	0.118
Rv1498c-Rv1498A	0.0042	0.273	0.432	1.59	0.81	-1.97	-0.477	0.404	-0.608	0.671	0.116	0.09
fadE23-fadB4	0.0028	0.108	0.432	1.73	0.707	-1.97	-0.468	0.412	-0.591	0.653	0.118	0.0631
Rv0089-Rv0090	0.0042	0.273	0.433	1.61	0.807	-1.97	-0.492	0.39	-0.586	0.655	0.0933	0.0757
purD	0.014	0.468	0.433	0.684	0.821	-2.02	-0.582	0.821	-0.646	0.585	0.25	0.17
Rv1941-mazF5	0.0112	0.283	0.433	-1.05	0.651	-1.95	-0.482	0.365	-0.59	0.724	0.158	0.184
Rv2974c	0.773	0.0517	0.433	0.645	0.82	-2.51	-0.154	1.24	-0.632	0.453	0.195	0.188
oplA-narU	0.0126	0.373	0.434	0.696	0.841	-2.02	-0.582	0.741	-0.663	0.56	0.187	0.119
eccA3	0.763	0.0597	0.434	0.949	1.28	-2.74	0.079	1.5	-0.676	0.441	0.00809	0.202
Rv0697-Rv0698	0.0364	0.884	0.434	-0.663	0.927	-1.99	-0.588	0.759	-0.661	0.863	0.326	-0.149
Rv1842c	0.0238	0.513	0.434	0.546	0.663	-2.03	-0.592	0.787	-0.654	0.563	0.213	0.205
Rv1128c-Rv1129c	0.0084	0.353	0.435	-1.19	0.631	-1.95	-0.482	0.416	-0.593	0.837	0.201	0.262
lysA	0.014	0.468	0.435	0.677	0.815	-2.02	-0.598	0.727	-0.625	0.602	0.262	0.198
lppK	0.0112	0.283	0.435	-1.04	0.656	-1.95	-0.472	0.421	-0.591	0.747	0.177	0.104
Rv2716	0.021	0.492	0.435	-0.327	1.13	-1.95	-0.479	0.426	-0.583	0.657	0.123	0.0966
mku	0.0196	0.543	0.436	-0.33	1.13	-1.95	-0.485	0.416	-0.591	0.667	0.104	0.0975
vapC9-Rv0961	0.0042	0.273	0.436	1.58	0.813	-1.97	-0.477	0.403	-0.607	0.675	0.118	0.0902
hspX-acg	0.0112	0.283	0.436	-1.02	0.649	-1.95	-0.491	0.418	-0.591	0.663	0.128	0.109
citE	0.014	0.229	0.436	-1.01	0.659	-1.94	-0.465	0.439	-0.557	0.685	0.154	0.143
Rv2719c	0.763	0.0597	0.436	1.08	1.51	-2.84	0.181	1.62	-0.664	0.39	0.0581	0.201
Rv2799	0.0084	0.754	0.436	1.45	0.976	-1.97	-0.511	0.363	-0.668	0.704	0.092	0.11
espD	0.0126	0.255	0.436	-1	0.661	-1.95	-0.472	0.43	-0.592	0.691	0.101	0.131
Rv0488	0.0112	0.28	0.437	0.685	0.831	-2.02	-0.572	0.752	-0.646	0.576	0.207	0.154
Rv1904	0.714	0.0625	0.437	0.513	0.685	-2.38	-0.222	0.657	-0.649	0.695	0.664	0.0207
Rv3008	0.0168	0.657	0.437	0.674	0.814	-2.02	-0.61	0.797	-0.632	0.608	0.224	0.183
aspS	0.0154	0.563	0.438	0.67	0.811	-2.02	-0.597	0.813	-0.642	0.603	0.214	0.178
Rv1129c	0.049	0.39	0.439	0.376	0.469	-2.03	-0.57	0.734	-0.661	0.605	0.229	0.179
Rv3678A-Rv3679	0.0112	0.283	0.439	-1.02	0.649	-1.95	-0.49	0.414	-0.59	0.667	0.129	0.11
Rv0633c-Rv0634c	0.0322	0.231	0.44	-0.351	1.17	-1.94	-0.431	0.472	-0.532	0.672	0.179	0.135
Rv2049c-Rv2050	0.0154	0.207	0.44	-0.987	0.672	-1.94	-0.444	0.398	-0.583	0.693	0.0628	0.108
Rv3912-trxB2	0.0042	0.273	0.44	1.52	0.837	-1.97	-0.489	0.394	-0.568	0.667	0.216	0.115
Rv0094c	0.699	0.236	0.441	-0.379	0.484	-1.75	-0.851	0.753	-0.638	0.414	0.191	0.299
Rv0756c-phoP	0.098	0.782	0.441	-1.16	1.51	-1.9	-0.248	1.14	-1.33	0.28	0.646	0.199
Rv1125	0.775	0.0553	0.441	0.656	0.84	-2.52	-0.149	1.24	-0.652	0.514	0.0378	0.198
fbiC-TB8.4	0.014	0.229	0.441	-1.01	0.669	-1.94	-0.464	0.387	-0.561	0.725	0.172	0.0728
Rv1610-trpC	0.0042	0.273	0.441	1.57	0.83	-1.97	-0.489	0.401	-0.591	0.617	0.243	0.0754
Rv1670	0.014	0.229	0.441	-0.996	0.664	-1.94	-0.448	0.446	-0.595	0.69	0.0838	0.116
Rv1841c	0.0392	0.384	0.441	0.878	1.05	-2.05	-0.672	1.52	-0.671	0.669	0.188	0.199
glnQ-Rv2565	0.0196	0.543	0.441	-0.345	1.15	-1.95	-0.463	0.428	-0.604	0.745	0.108	0.0857
Rv2689c	0.0266	0.657	0.441	0.537	0.663	-2.03	-0.596	0.716	-0.675	0.588	0.292	0.192
Rv2951c	0.014	0.229	0.441	-0.995	0.663	-1.94	-0.452	0.441	-0.578	0.705	0.109	0.139
Rv3551	0.0406	0.354	0.441	0.877	1.05	-2.05	-0.669	1.51	-0.703	0.691	0.189	0.223
yrbE2B	0.608	0.501	0.442	0.482	0.62	-2.31	-0.322	1.09	-0.66	1.24	0.542	0.672
cpsY-Rv0807	0.0098	0.316	0.442	-1.06	0.652	-1.95	-0.47	0.422	-0.612	0.777	0.191	0.118
narU	0.0336	0.526	0.443	0.457	0.57	-2.03	-0.591	0.747	-0.66	0.602	0.194	0.167
Rv3579c	0.0112	0.283	0.443	-1.01	0.662	-1.95	-0.475	0.422	-0.602	0.731	0.11	0.0624
Rv1771	0.122	0.0178	0.444	-0.638	0.886	-1.94	-0.386	0.753	-0.29	0.447	0.385	0.16
cobG	0.0504	0.441	0.444	-0.658	0.938	-1.98	-0.558	0.622	-0.621	0.83	0.336	-0.17
fadD9	0.123	0.722	0.444	0.461	0.581	-2.07	-0.721	0.606	-0.384	0.674	0.0687	0.14
treZ	0.0742	0.26	0.445	-0.609	0.864	-1.97	-0.534	0.214	-0.631	0.768	0.318	-0.17
che1	0.0042	0.273	0.445	1.55	0.818	-1.97	-0.477	0.405	-0.605	0.678	0.122	0.0974
drrB	0.014	0.468	0.445	0.66	0.812	-2.02	-0.594	0.729	-0.641	0.587	0.242	0.172
ufaA1	0.0126	0.373	0.446	0.667	0.826	-2.02	-0.581	0.787	-0.639	0.567	0.198	0.223
cyp135B1	0.0238	0.513	0.446	0.527	0.657	-2.02	-0.587	0.79	-0.647	0.613	0.204	0.184
Rv2975c-ung	0.0952	0.0346	0.446	-0.992	1.39	-1.92	-0.311	1.12	-0.0927	0.427	0.516	0.193
eccE2	0.0462	0.254	0.446	-0.551	0.772	-1.99	-0.555	0.529	-0.656	0.581	0.246	0.166
Rv0622-vapB30	0.0056	0.447	0.447	1.46	0.89	-1.97	-0.484	0.392	-0.62	0.705	0.125	0.125
recD	0.728	0.0372	0.447	0.644	0.841	-2.48	-0.109	0.715	-0.677	0.717	0.186	-0.161
ctpE	0.0308	0.41	0.447	0.458	0.577	-2.03	-0.589	0.756	-0.631	0.551	0.232	0.227
Rv1132	0.07	0.918	0.447	0.442	0.561	-2.04	-0.627	0.94	-0.64	0.464	0.548	0.138
Rv1265	0.0126	0.373	0.447	0.664	0.823	-2.02	-0.586	0.739	-0.64	0.585	0.193	0.152
Rv2700	0.0224	0.997	0.447	0.697	0.871	-2.03	-0.616	1.04	-0.643	0.594	0.185	0.239
Rv1729c	0.0322	0.578	0.448	-0.533	0.751	-2	-0.595	0.759	-0.65	0.579	0.216	0.183
Rv2265-cyp124	0.0056	0.447	0.448	1.47	0.884	-1.97	-0.497	0.385	-0.603	0.684	0.0989	0.0931
Rv2631	0.0336	0.526	0.448	0.456	0.575	-2.03	-0.595	0.753	-0.659	0.546	0.232	0.225
Rv3026c	0.028	0.305	0.448	-0.322	1.2	-1.95	-0.45	0.264	-0.609	0.686	0.0861	0.118
Rv0273c	0.0126	0.255	0.449	-1	0.66	-1.95	-0.463	0.433	-0.581	0.728	0.105	0.162
Rv2893	0.014	0.229	0.449	-0.988	0.671	-1.94	-0.459	0.442	-0.574	0.71	0.122	0.0456
sdhA	0.0154	0.207	0.449	-0.976	0.668	-1.94	-0.455	0.402	-0.554	0.679	0.15	0.138
gabD1	0.111	0.165	0.45	0.502	0.636	-2.07	-0.728	0.579	-0.921	0.673	0.106	0.176
mpt64-nrdF1	0.007	0.609	0.45	1.38	0.948	-1.97	-0.488	0.542	-0.606	0.711	0.13	0.128
zur	0.0476	0.51	0.45	0.62	0.775	-2.04	-0.637	1.29	-0.681	0.629	0.187	0.247
infB	0.0322	0.578	0.45	-0.534	0.756	-2	-0.584	0.759	-0.646	0.633	0.246	0.231
Rv0839	0.0196	0.543	0.451	-0.304	1.13	-1.95	-0.478	0.424	-0.595	0.663	0.137	0.108
Rv1760	0.199	0.106	0.451	-0.661	0.909	-1.88	-0.22	0.474	-0.936	0.537	-0.0573	0.196
Rv2817c	0.0434	0.94	0.451	0.881	1.13	-2.05	-0.66	0.744	-0.624	0.0561	0.802	0.551
nusA	0.0308	0.253	0.451	-0.37	1.2	-1.94	-0.453	0.192	-0.582	0.678	0.156	0.127
Rv3114	0.765	0.0637	0.451	1.02	1.44	-2.79	0.129	1.55	-0.692	0.436	-0.0143	0.205
mbtL	0.0168	0.187	0.452	-0.969	0.673	-1.94	-0.459	0.406	-0.54	0.644	0.156	0.104
Rv1458c-Rv1459c	0.014	0.229	0.452	-1.65	0.659	-1.94	-0.419	0.456	-0.609	0.914	-0.517	0.151
Rv1517	0.796	0.0816	0.452	0.726	1.01	-2.59	-0.15	1.27	-0.652	0.245	0.689	0.161
Rv1823	0.545	0.568	0.452	-0.527	0.69	-1.73	-0.914	0.85	-0.641	-0.133	-0.0613	-0.383
mazE5	0.0042	0.273	0.452	1.55	0.812	-1.97	-0.478	0.404	-0.607	0.663	0.113	0.0765
mmuM-Rv2459	0.0196	0.543	0.452	-0.312	1.12	-1.95	-0.484	0.42	-0.586	0.658	0.128	0.0982
gatA	0.0462	0.548	0.452	0.613	0.768	-2.04	-0.636	1.29	-0.647	0.657	0.212	0.209
Rv3851	0.0028	0.108	0.452	1.7	0.707	-1.97	-0.472	0.421	-0.592	0.627	0.109	0.0576
Rv1060	0.0126	0.255	0.453	-1	0.654	-1.95	-0.471	0.43	-0.57	0.705	0.142	0.162
fadD31	0.73	0.0398	0.453	0.74	0.984	-2.55	-0.0302	0.848	-0.661	0.751	0.156	-0.209
Rv2695	0.0112	0.28	0.453	0.661	0.833	-2.02	-0.573	0.751	-0.646	0.561	0.202	0.155
ctaD	0.0294	0.798	0.453	0.535	0.682	-2.03	-0.61	0.943	-0.622	0.613	0.203	0.174
Rv0147	0.0406	0.427	0.454	0.399	0.513	-2.03	-0.57	0.733	-0.655	0.636	0.221	0.215
fadE36	0.0126	0.373	0.454	0.649	0.816	-2.02	-0.586	0.739	-0.634	0.596	0.208	0.171
mmpL3	0.056	0.627	0.455	0.488	0.631	-2.04	-0.654	0.645	-0.766	0.623	0.116	0.21
lppP	0.0378	0.332	0.455	0.499	0.638	-2.03	-0.584	0.764	-0.644	0.363	0.151	0.413
Rv2949c	0.0546	0.668	0.455	-0.392	0.549	-1.99	-0.591	0.751	-0.646	0.644	0.232	0.257
Rv3120-cyp141	0.0056	0.447	0.455	1.44	0.887	-1.97	-0.483	0.479	-0.606	0.681	0.118	0.0908
fbpA	0.0168	0.657	0.455	0.639	0.804	-2.02	-0.595	0.723	-0.67	0.616	0.239	0.203
dfp-metK	0.0168	0.662	0.456	-0.349	1.11	-1.95	-0.484	0.413	-0.59	0.717	0.153	0.175
Rv1728c	0.014	0.229	0.456	-0.969	0.666	-1.94	-0.461	0.394	-0.591	0.656	0.155	0.114
parE1	0.0028	0.108	0.456	1.7	0.707	-1.97	-0.469	0.415	-0.591	0.636	0.109	0.0402
yajC-gabT	0.0042	0.273	0.456	1.5	0.836	-1.97	-0.477	0.407	-0.589	0.663	0.227	0.12
Rv2712c	0.567	0.207	0.456	0.416	0.552	-2.25	-0.311	0.675	-0.633	1.1	0.403	0.605
Rv0443	0.0952	0.0841	0.457	0.892	1.13	-2.1	-0.842	0.466	-1.16	0.762	-0.0531	0.188
Rv0883c	0.0028	0.108	0.457	1.78	0.704	-1.97	-0.488	0.399	-0.564	0.583	0.0783	0.257
Rv2885c	0.732	0.33	0.457	-0.356	0.469	-1.75	-0.814	0.47	-0.64	0.555	0.195	0.118
cyp139	0.049	0.39	0.458	0.362	0.471	-2.03	-0.586	0.729	-0.634	0.55	0.256	0.179
Rv2828A	0.0588	0.395	0.458	0.384	0.498	-2.03	-0.59	0.723	-0.643	0.431	0.202	0.378
Rv3742c	0.0042	0.273	0.458	1.49	0.836	-1.97	-0.476	0.405	-0.588	0.666	0.225	0.12
mmpL11-Rv0203	0.0154	0.563	0.459	0.642	0.817	-2.02	-0.587	0.809	-0.662	0.59	0.2	0.164
mce2F	0.695	0.0444	0.459	0.458	0.631	-2.33	-0.237	0.683	-0.644	0.816	0.249	0.0551
Rv1158c	0.0182	0.599	0.459	-0.307	1.12	-1.95	-0.472	0.424	-0.6	0.708	0.16	0.121
cobK	0.0434	0.111	0.459	-0.762	1.33	-1.92	-0.421	-0.275	-0.59	0.627	0.151	0.105
Rv2959c	0.0784	0.993	0.459	-0.363	0.499	-1.98	-0.595	0.755	-0.643	0.779	0.309	0.408
lprO	0.0224	0.447	0.46	-0.288	1.14	-1.95	-0.459	0.44	-0.585	0.691	0.169	0.11
sodC	0.0252	0.585	0.46	0.508	0.654	-2.02	-0.585	0.759	-0.658	0.622	0.24	0.208
Rv2327-PE23	0.0966	0.878	0.46	1.02	1.34	-2.11	-0.881	0.405	-0.0334	0.875	-0.156	0.177
secD-yajC	0.0042	0.273	0.46	1.49	0.836	-1.97	-0.476	0.405	-0.588	0.666	0.224	0.119
Rv3527	0.0224	0.441	0.46	0.83	1.04	-2.03	-0.591	0.787	-0.641	0.28	0.0854	0.642
fadD7	0.035	0.943	0.461	0.54	0.701	-2.03	-0.606	1.06	-0.651	0.625	0.204	0.187
Rv3225c	0.0518	0.41	0.461	-0.583	0.847	-1.98	-0.535	0.796	-0.668	0.796	-0.208	0.223
fadE1	0.0462	0.548	0.462	-0.431	0.619	-1.99	-0.588	0.765	-0.657	0.575	0.207	0.178
Rv0406c	0.0196	0.543	0.462	-0.289	1.12	-1.95	-0.476	0.422	-0.586	0.682	0.144	0.121
rpsN1	0.0056	0.447	0.462	1.39	0.907	-1.97	-0.495	0.466	-0.58	0.701	0.132	0.12
argC	0.014	0.468	0.462	0.634	0.812	-2.02	-0.594	0.734	-0.643	0.585	0.212	0.164
Rv1866	0.0924	0.384	0.462	-0.331	0.464	-1.98	-0.56	0.659	-0.643	0.666	0.249	0.267
rocD2	0.021	0.372	0.462	0.512	0.664	-2.02	-0.576	0.775	-0.649	0.576	0.209	0.166
Rv2960c	0.007	0.609	0.462	1.41	0.94	-1.97	-0.488	0.622	-0.593	0.712	0.136	0.127
fgd1	0.0126	0.255	0.463	-0.979	0.658	-1.95	-0.457	0.437	-0.598	0.698	0.127	0.132
Rv1134	0.0028	0.108	0.463	1.69	0.707	-1.97	-0.469	0.415	-0.591	0.631	0.108	0.0389
Rv1184c	0.0574	0.589	0.463	0.477	0.63	-2.04	-0.643	0.679	-0.785	0.636	0.14	0.176
vapC33	0.0112	0.283	0.463	-0.999	0.648	-1.95	-0.481	0.418	-0.581	0.705	0.15	0.14
Rv1855c	0.0238	0.93	0.463	-1.2	1.95	-1.99	-0.575	0.761	-0.642	1.09	0.395	-0.446
fadE32	0.763	0.0597	0.463	0.86	1.23	-2.67	0.018	1.43	-0.663	0.459	0.021	0.2
narJ	0.542	0.53	0.464	-0.508	0.685	-1.74	-0.91	0.836	-0.641	-0.0881	-0.0539	-0.353
pknE	0.0812	0.61	0.464	-0.321	0.453	-1.99	-0.602	0.765	-0.646	0.571	0.198	0.149
Rv3192	0.042	0.676	0.464	-0.628	0.933	-1.99	-0.573	0.728	-0.642	0.83	0.324	-0.15
Rv1290c	0.133	0.539	0.465	-0.26	0.364	-1.98	-0.602	0.767	-0.638	0.545	0.188	0.136
pta	0.763	0.0597	0.466	0.847	1.22	-2.66	0.00879	1.42	-0.662	0.461	0.0234	0.199
Rv2319c	0.0588	0.552	0.466	0.484	0.634	-2.04	-0.637	1.16	-0.659	0.664	0.19	0.208
PE_PGRS46	0.261	0.411	0.466	0.23	0.312	-2.07	-0.678	0.839	-0.706	0.599	0.161	0.113
Rv2979c	0.763	0.0597	0.466	0.851	1.22	-2.66	0.0111	1.42	-0.662	0.461	0.0228	0.199
Rv3365c-spoU	0.0042	0.273	0.466	1.47	0.836	-1.97	-0.477	0.406	-0.593	0.686	0.166	0.125
Rv0686	0.0126	0.255	0.467	-0.977	0.657	-1.95	-0.464	0.439	-0.592	0.676	0.163	0.139
pmmB	0.0434	0.111	0.467	-0.762	1.32	-1.92	-0.42	-0.274	-0.574	0.656	0.164	0.142
ephA	0.014	0.468	0.467	0.631	0.817	-2.02	-0.59	0.734	-0.647	0.581	0.192	0.233
Rv0459	0.014	0.468	0.468	0.626	0.814	-2.02	-0.589	0.734	-0.648	0.594	0.193	0.163
Rv0487-Rv0488	0.007	0.609	0.468	1.33	0.949	-1.97	-0.489	0.463	-0.617	0.708	0.125	0.126
PE_PGRS10	0.84	0.321	0.468	0.244	0.344	-2.22	-0.569	0.755	-0.635	0.569	0.224	0.158
Rv1251c	0.0728	0.129	0.468	-0.491	0.718	-1.98	-0.531	0.335	-0.622	0.567	0.247	0.119
Rv1742	0.0168	0.657	0.468	0.622	0.806	-2.02	-0.598	0.794	-0.642	0.632	0.203	0.203
nadE	0.0756	0.331	0.468	0.292	0.393	-2.03	-0.557	0.734	-0.645	0.645	0.237	0.219
dinP	0.0294	0.278	0.469	-0.344	1.2	-1.94	-0.455	0.201	-0.602	0.656	0.147	0.113
serC	0.0126	0.255	0.47	-0.968	0.656	-1.95	-0.473	0.434	-0.589	0.653	0.119	0.0938
Rv3386	0.0112	0.283	0.47	-0.985	0.65	-1.95	-0.485	0.425	-0.601	0.647	0.128	0.0916
Rv0498	0.0056	0.447	0.471	1.37	0.905	-1.97	-0.483	0.471	-0.597	0.702	0.142	0.126
uvrA	0.102	0.278	0.471	0.271	0.369	-2.04	-0.556	0.741	-0.642	0.556	0.199	0.364
guaB1	0.021	0.492	0.471	-0.26	1.14	-1.95	-0.469	0.428	-0.586	0.682	0.127	0.119
Rv2280-pitB	0.0042	0.273	0.471	1.47	0.836	-1.97	-0.476	0.405	-0.593	0.685	0.165	0.122
yjcE	0.021	0.492	0.471	-0.283	1.14	-1.95	-0.464	0.432	-0.577	0.726	0.137	0.125
Rv2609c	0.0238	0.93	0.471	-0.832	1.25	-1.99	-0.585	0.754	-0.653	0.91	0.305	-0.199
recA	0.0308	0.41	0.471	0.433	0.576	-2.03	-0.581	0.761	-0.646	0.564	0.191	0.233
mas	0.787	0.0545	0.471	0.483	0.661	-2.39	-0.286	1.09	-0.635	0.515	0.153	0.191
yrbE3B	0.0168	0.657	0.472	0.615	0.806	-2.02	-0.591	0.767	-0.675	0.61	0.203	0.182
Rv2813	0.0532	0.167	0.472	-0.628	0.952	-1.98	-0.541	0.187	-0.634	0.533	0.223	0.167
Rv3187-Rv3188	0.0252	0.585	0.472	0.494	0.655	-2.02	-0.59	0.727	-0.663	0.617	0.199	0.189
cut3	0.021	0.492	0.472	-0.276	1.13	-1.95	-0.463	0.43	-0.583	0.703	0.0972	0.131
PE_PGRS20	0.223	0.748	0.473	0.202	0.278	-2.06	-0.585	0.907	-0.662	0.596	0.236	0.147
Rv1979c	0.0896	0.238	0.473	-0.365	0.53	-1.98	-0.567	0.427	-0.644	0.551	0.224	0.183
Rv2787	0.0546	0.945	0.473	0.389	0.524	-2.03	-0.609	0.916	-0.649	0.584	0.232	0.246
ung	0.028	0.305	0.473	-0.276	1.18	-1.95	-0.464	0.278	-0.584	0.645	0.136	0.0955
Rv3583c-lpqE	0.0028	0.108	0.473	1.67	0.706	-1.97	-0.469	0.411	-0.59	0.626	0.108	0.0529
Rv0950c-sucC	0.123	0.497	0.474	-0.762	1.13	-1.92	-0.328	0.736	-1.09	0.353	0.5	0.176
Rv1565c-Rv1566c	0.0028	0.108	0.474	1.72	0.705	-1.97	-0.471	0.412	-0.589	0.591	0.101	0.255
Rv2792c-truB	0.0042	0.273	0.474	1.46	0.837	-1.97	-0.477	0.402	-0.589	0.701	0.141	0.127
Rv1200	0.0364	0.453	0.475	-0.507	0.756	-1.99	-0.566	0.779	-0.669	0.565	0.222	0.176
eis	0.0952	0.33	0.475	0.263	0.361	-2.04	-0.553	0.77	-0.647	0.633	0.231	0.235
Rv2481c	0.0112	0.283	0.475	-0.998	0.648	-1.95	-0.473	0.42	-0.579	0.732	0.145	0.166
Rv2574	0.0182	0.17	0.475	-1.07	0.696	-1.94	-0.45	0.0177	-0.586	0.634	0.131	0.0963
bpoC	0.021	0.14	0.476	-1.25	0.704	-1.93	-0.431	-0.182	-0.582	0.612	0.136	0.0734
galTb	0.797	0.0871	0.476	1.07	1.66	-2.87	0.0793	1.54	-0.651	0.0793	0.931	0.157
Rv2081c	0.574	0.372	0.476	0.178	0.251	-2.11	-0.535	0.857	-0.658	0.658	0.228	0.232
prcA	0.797	0.0871	0.476	1.07	1.66	-2.87	0.0793	1.54	-0.651	0.0793	0.931	0.157
wag31-Rv2146c	0.0056	0.447	0.476	1.36	0.908	-1.97	-0.482	0.474	-0.589	0.675	0.212	0.122
Rv3684	0.0392	0.384	0.476	0.807	1.05	-2.04	-0.663	1.46	-0.655	0.672	0.184	0.205
menE	0.0126	0.255	0.477	-0.962	0.657	-1.95	-0.479	0.376	-0.58	0.663	0.135	0.109
PE_PGRS9	0.986	0.468	0.477	-0.608	0.806	-1.41	-0.584	0.736	-0.65	0.607	0.213	0.187
aroB	0.0224	0.441	0.477	0.49	0.658	-2.02	-0.574	0.743	-0.657	0.616	0.218	0.195
Rv0843-narL	0.0056	0.447	0.478	1.77	0.917	-1.97	-0.509	0.389	-0.58	0.545	0.517	0.0935
mce4B	0.0098	0.883	0.478	1.39	1.02	-1.98	-0.52	0.739	-0.576	0.689	0.193	0.114
mmpS4-Rv0452	0.731	0.0225	0.479	0.957	1.48	-2.71	0.168	0.642	-0.665	0.369	0.0178	0.179
lysX	0.591	0.927	0.479	-0.419	0.596	-1.76	-0.804	0.461	-0.649	0.0111	-0.0314	-0.254
echA17	0.0182	0.599	0.479	-0.279	1.13	-1.95	-0.475	0.399	-0.591	0.715	0.156	0.12
Rv0887c	0.0056	0.447	0.48	1.35	0.908	-1.97	-0.482	0.475	-0.59	0.673	0.206	0.122
lprH-Rv1419	0.731	0.0225	0.48	0.957	1.48	-2.71	0.168	0.643	-0.665	0.369	0.0179	0.179
tpi-Rv1439c	0.0728	0.129	0.48	-0.749	1.16	-1.96	-0.472	0.116	-0.644	0.742	-0.36	0.202
Rv1701	0.0112	0.283	0.48	-0.969	0.654	-1.95	-0.485	0.42	-0.592	0.683	0.082	0.114
35kd_ag	0.0364	0.287	0.48	0.407	0.56	-2.03	-0.577	0.741	-0.658	0.48	0.159	0.0841
fprA	0.0546	0.154	0.48	-0.62	0.955	-1.98	-0.532	0.2	-0.63	0.554	0.238	0.138
Rv3633	0.0112	0.283	0.48	-0.982	0.652	-1.95	-0.461	0.434	-0.622	0.68	0.16	0.138
Rv3848-espR	0.091	0.968	0.48	0.321	0.442	-2.04	-0.611	1.01	-0.637	0.553	0.242	0.292
Rv1116A	0.0336	0.533	0.481	-0.497	0.751	-2	-0.584	0.761	-0.642	0.61	0.216	0.169
rsfA-Rv1366	0.0056	0.447	0.481	1.4	0.885	-1.97	-0.484	0.396	-0.617	0.681	0.115	0.0951
Rv1805c	0.014	0.468	0.481	0.606	0.813	-2.02	-0.592	0.731	-0.627	0.616	0.2	0.189
Rv2041c	0.0126	0.255	0.481	-0.961	0.66	-1.95	-0.465	0.433	-0.581	0.709	0.116	0.155
Rv2252	0.0224	0.441	0.481	0.487	0.659	-2.02	-0.577	0.74	-0.652	0.585	0.24	0.231
Rv2541	0.0308	0.41	0.481	0.42	0.573	-2.02	-0.569	0.745	-0.645	0.614	0.272	0.212
Rv2695-Rv2696c	0.0182	0.599	0.481	-0.281	1.12	-1.95	-0.487	0.417	-0.591	0.657	0.124	0.0952
Rv1314c	0.0028	0.108	0.482	1.72	0.705	-1.97	-0.471	0.412	-0.588	0.586	0.0987	0.256
Rv2137c	0.0238	0.93	0.482	-1.16	1.95	-1.99	-0.577	0.728	-0.65	1.07	0.36	-0.434
dedA	0.021	0.492	0.482	-0.319	1.14	-1.95	-0.45	0.42	-0.632	0.659	0.165	0.118
Rv3236c	0.728	0.0372	0.482	0.588	0.834	-2.44	-0.15	0.648	-0.683	0.713	0.162	-0.131
sigF	0.0126	0.373	0.482	0.613	0.826	-2.02	-0.582	0.743	-0.646	0.568	0.194	0.143
rsbW-rsbW	0.0056	0.447	0.482	1.4	0.885	-1.97	-0.484	0.396	-0.617	0.68	0.114	0.0926
Rv1318c	0.0406	0.427	0.483	0.378	0.52	-2.03	-0.589	0.754	-0.649	0.543	0.179	0.155
Rv2923c-fpg	0.007	0.609	0.483	1.57	0.978	-1.97	-0.512	0.473	-0.583	0.573	0.456	0.101
fecB	0.123	0.0868	0.484	0.645	0.89	-2.09	-0.815	0.46	-0.988	0.555	0.544	0.186
Rv0892	0.0644	0.735	0.485	-0.351	0.519	-1.99	-0.577	0.772	-0.655	0.693	0.282	0.291
Rv2277c	0.0126	0.255	0.485	-0.96	0.654	-1.95	-0.471	0.43	-0.569	0.692	0.135	0.139
Rv3354	0.0112	0.283	0.485	-0.968	0.651	-1.95	-0.477	0.429	-0.611	0.646	0.135	0.093
cya	0.0714	0.55	0.486	0.403	0.558	-2.04	-0.637	1.07	-0.675	0.604	0.236	0.16
Rv2828c	0.619	0.498	0.486	0.332	0.474	-2.22	-0.422	0.966	-0.641	1.02	0.418	0.525
Rv1140	0.0798	0.428	0.487	0.279	0.393	-2.03	-0.563	0.75	-0.647	0.652	0.247	0.232
htrA	0.0168	0.657	0.487	0.593	0.805	-2.02	-0.584	0.801	-0.661	0.629	0.218	0.208
fadD25	0.0588	0.282	0.487	-0.417	0.63	-1.99	-0.558	0.602	-0.65	0.61	0.206	0.187
Rv3000-ilvC	0.021	0.14	0.487	-1.24	0.705	-1.93	-0.424	-0.175	-0.593	0.613	0.145	0.0781
Rv1615	0.021	0.492	0.488	-0.24	1.14	-1.95	-0.464	0.434	-0.598	0.669	0.122	0.108
Rv1870c	0.0378	0.417	0.488	0.785	1.06	-2.04	-0.642	1.46	-0.654	0.646	0.257	0.207
Rv2573	0.0126	0.255	0.488	-0.95	0.659	-1.95	-0.471	0.378	-0.578	0.694	0.131	0.13
Rv3691	0.731	0.0225	0.488	1.14	1.93	-2.85	0.322	0.633	-0.654	0.323	-0.0123	0.179
rpoC-Rv0669c	0.797	0.0871	0.489	0.901	1.4	-2.73	-0.0312	1.41	-0.653	0.159	0.82	0.159
xseA	0.0126	0.255	0.489	-0.949	0.66	-1.95	-0.465	0.383	-0.589	0.696	0.139	0.139
zwf1	0.0308	0.866	0.489	0.482	0.666	-2.03	-0.611	0.869	-0.639	0.604	0.216	0.229
Rv0495c	0.0392	0.384	0.49	-0.843	1.35	-1.98	-0.521	0.806	-0.659	0.816	-0.443	0.216
Rv0756c	0.049	0.475	0.49	0.565	0.776	-2.04	-0.654	1.23	-0.63	0.657	0.207	0.207
Rv2067c	0.035	0.586	0.49	0.415	0.58	-2.03	-0.603	0.746	-0.64	0.536	0.262	0.177
Rv2300c	0.0252	0.585	0.49	0.474	0.656	-2.02	-0.593	0.726	-0.653	0.596	0.203	0.227
rocE	0.0294	0.798	0.49	0.487	0.676	-2.03	-0.597	0.93	-0.642	0.589	0.229	0.157
PPE60	0.846	0.244	0.49	-0.381	0.545	-1.69	-0.741	0.574	-0.783	0.475	0.344	0.343
crp	0.759	0.362	0.49	-0.31	0.443	-1.78	-0.705	0.756	-0.825	0.272	0.271	0.17
bglS	0.0588	0.552	0.491	-0.365	0.553	-1.99	-0.567	0.767	-0.665	0.637	0.271	0.165
lpqJ-Rv0345	0.0042	0.273	0.491	1.5	0.839	-1.97	-0.501	0.384	-0.537	0.706	0.101	0.114
Rv2980-ddlA	0.402	0.117	0.491	-0.197	0.288	-1.93	-0.483	0.717	-0.662	0.66	0.241	0.176
Rv3282	0.675	0.0554	0.491	0.374	0.554	-2.26	-0.301	0.718	-0.644	0.808	0.258	0.134
PE6-Rv0336	0.0952	0.0346	0.492	-0.921	1.42	-1.93	-0.326	1.07	-0.132	0.455	0.502	0.15
Rv0950c	0.049	0.475	0.492	0.574	0.794	-2.04	-0.659	1.24	-0.618	0.666	0.186	0.208
Rv1502-Rv1503c	0.0112	0.283	0.492	-0.966	0.65	-1.95	-0.475	0.425	-0.59	0.693	0.157	0.152
echA15	0.021	0.492	0.492	-0.233	1.14	-1.95	-0.466	0.41	-0.587	0.682	0.143	0.0864
accD4	0.0168	0.662	0.492	-0.334	1.12	-1.95	-0.475	0.42	-0.594	0.769	0.0931	0.182
Rv0026	0.158	0.0121	0.493	-0.439	0.667	-1.94	-0.404	0.541	-0.433	0.473	0.323	0.165
greA-Rv1081c	0.0238	0.513	0.493	0.471	0.655	-2.02	-0.577	0.742	-0.662	0.617	0.216	0.204
pncA	0.0882	0.733	0.493	-0.281	0.421	-1.99	-0.598	0.762	-0.649	0.626	0.213	0.186
lipE-Rv3776	0.7	0.0319	0.493	0.417	0.627	-2.3	-0.259	0.699	-0.645	0.644	0.192	0.278
Rv1218c	0.797	0.0871	0.494	0.886	1.38	-2.72	-0.0384	1.4	-0.662	0.182	0.774	0.164
Rv1489A	0.021	0.918	0.494	-1.14	1.96	-1.99	-0.586	0.751	-0.655	1.06	0.388	-0.415
hemL	0.0182	0.748	0.495	0.578	0.8	-2.02	-0.597	0.721	-0.672	0.614	0.234	0.2
PE_PGRS23	0.056	0.617	0.495	0.33	0.469	-2.03	-0.598	0.733	-0.651	0.584	0.219	0.146
dinX	0.0364	0.646	0.495	0.403	0.569	-2.03	-0.599	0.784	-0.641	0.608	0.197	0.169
lipP	0.0042	0.273	0.495	1.44	0.839	-1.97	-0.489	0.396	-0.558	0.704	0.117	0.121
Rv2531c	0.0826	0.333	0.495	-0.325	0.494	-1.99	-0.574	0.618	-0.647	0.576	0.214	0.159
Rv3363c	0.0042	0.273	0.495	1.43	0.83	-1.97	-0.478	0.404	-0.597	0.669	0.129	0.0872
secG-PE_PGRS26	0.0042	0.273	0.497	1.43	0.839	-1.97	-0.489	0.395	-0.558	0.704	0.116	0.12
Rv1566c-Rv1567c	0.562	0.252	0.497	0.514	0.76	-2.3	-0.234	0.665	-0.652	1.27	0.479	0.685
Rv1674c	0.0084	0.754	0.497	1.23	0.998	-1.97	-0.502	0.442	-0.62	0.697	0.132	0.119
adhC	0.0546	0.154	0.497	-0.598	0.955	-1.98	-0.526	0.223	-0.648	0.546	0.221	0.175
Rv3217c-Rv3218	0.0266	0.335	0.497	-0.23	1.15	-1.95	-0.458	0.444	-0.548	0.679	0.139	0.127
Rv0813c-sseC2	0.0042	0.273	0.498	1.42	0.834	-1.97	-0.477	0.409	-0.589	0.642	0.203	0.0907
Rv1245c	0.0952	0.0346	0.498	-0.904	1.41	-1.93	-0.332	1.1	-0.147	0.412	0.481	0.163
rpfD	0.0056	0.447	0.498	1.34	0.9	-1.97	-0.493	0.393	-0.585	0.653	0.182	0.0875
PPE52-nuoA	0.0112	0.283	0.498	-0.953	0.655	-1.95	-0.476	0.419	-0.59	0.713	0.074	0.131
Rv0648	0.133	0.779	0.499	0.249	0.361	-2.05	-0.613	0.804	-0.71	0.629	0.202	0.182
Rv1194c-PE13	0.0588	0.713	0.499	0.369	0.535	-2.03	-0.596	0.971	-0.648	0.489	0.162	0.0766
Rv1248c-Rv1249c	0.0042	0.273	0.499	1.43	0.839	-1.97	-0.488	0.393	-0.557	0.705	0.116	0.119
Rv1987-erm(37)	0.0378	0.417	0.499	0.783	1.09	-2.04	-0.646	1.46	-0.664	0.606	0.184	0.253
Rv3046c	0.0028	0.108	0.499	1.64	0.707	-1.97	-0.47	0.412	-0.59	0.613	0.102	0.0332
ncrMT3949-Rv3843c	0.0154	0.207	0.499	-0.916	0.678	-1.94	-0.45	0.352	-0.566	0.699	0.0998	0.138
Rv2622	0.0196	0.543	0.5	-0.248	1.13	-1.95	-0.463	0.411	-0.612	0.671	0.155	0.125
hrp1-Rv2627c	0.155	0.375	0.5	-0.545	0.841	-1.93	-0.367	0.452	-0.96	0.555	0.445	0.0299
Rv2978c	0.049	0.475	0.5	-0.399	0.62	-1.99	-0.583	0.775	-0.637	0.573	0.229	0.156
Rv3636-Rv3637	0.028	0.305	0.501	-0.202	1.17	-1.95	-0.455	0.385	-0.558	0.658	0.152	0.11
Rv0302	0.563	0.264	0.502	0.498	0.743	-2.29	-0.251	0.693	-0.647	1.26	0.471	0.68
PE15	0.0112	0.283	0.502	-0.952	0.649	-1.95	-0.484	0.419	-0.589	0.659	0.107	0.0909
Rv1419	0.0126	0.255	0.503	-0.939	0.657	-1.95	-0.479	0.378	-0.58	0.65	0.13	0.0925
Rv3401	0.22	0.668	0.503	-0.192	0.29	-1.97	-0.575	0.788	-0.692	0.575	0.244	0.157
Rv0901	0.035	0.491	0.504	-0.488	0.772	-2	-0.577	0.674	-0.65	0.641	0.247	0.119
Rv2824c	0.0546	0.668	0.504	0.421	0.611	-2.04	-0.635	0.671	-0.745	0.601	0.185	0.158
ctpA	0.0574	0.665	0.505	0.327	0.477	-2.03	-0.586	0.88	-0.655	0.561	0.21	0.176
Rv0622	0.0266	0.251	0.505	0.449	0.656	-2.02	-0.579	0.747	-0.645	0.454	0.151	0.0645
Rv0913c	0.0308	0.626	0.505	-0.479	0.762	-2	-0.587	0.721	-0.642	0.642	0.244	0.22
Rv0922-Rv0923c	0.0252	0.204	0.505	0.457	0.671	-2.02	-0.574	0.752	-0.644	0.425	0.147	0.09
lldD2	0.842	0.205	0.505	0.429	0.645	-2.37	-0.392	0.947	-0.774	0.611	-0.000934	0.202
Rv2168c-Rv2169c	0.0476	0.899	0.505	-0.382	0.591	-1.99	-0.594	0.75	-0.642	0.686	0.269	0.343
Rv0349	0.0168	0.662	0.506	-0.246	1.12	-1.95	-0.472	0.423	-0.604	0.708	0.149	0.115
mmaA2-mmaA1	0.0112	0.28	0.506	0.601	0.867	-2.02	-0.577	0.758	-0.646	0.514	0.183	0.118
rpsO	0.0168	0.662	0.506	-0.315	1.11	-1.95	-0.464	0.431	-0.611	0.731	0.177	0.173
Rv2956	0.0462	0.309	0.506	0.332	0.486	-2.03	-0.568	0.764	-0.65	0.555	0.19	0.101
nagA	0.035	0.491	0.506	-0.481	0.765	-2	-0.561	0.769	-0.678	0.58	0.255	0.204
Rv0143c	0.063	0.776	0.507	0.384	0.559	-2.04	-0.611	1.09	-0.651	0.59	0.192	0.172
lpqM	0.763	0.0597	0.507	0.748	1.17	-2.58	-0.0601	1.34	-0.651	0.474	0.0524	0.198
bacA	0.0672	0.37	0.508	0.619	0.889	-2.05	-0.672	1.27	-0.633	0.485	0.707	0.19
Rv2366c	0.597	0.368	0.508	0.436	0.657	-2.27	-0.333	0.635	-0.671	1.04	0.76	0.623
Rv2599	0.0392	0.384	0.508	0.738	1.04	-2.04	-0.649	1.41	-0.657	0.662	0.218	0.216
sseA	0.562	0.491	0.508	-0.384	0.581	-1.8	-0.834	0.817	-0.64	0.133	0.0399	-0.207
metE	0.0168	0.662	0.509	-0.24	1.11	-1.95	-0.481	0.416	-0.59	0.7	0.134	0.0974
PE_PGRS26	0.675	0.48	0.509	-0.217	0.323	-1.87	-0.698	0.601	-0.634	0.654	0.245	0.202
Rv1500	0.0518	0.182	0.509	-0.582	0.954	-1.98	-0.54	0.228	-0.642	0.548	0.226	0.18
Rv2621c	0.744	0.0222	0.509	0.58	0.868	-2.44	-0.151	0.693	-0.647	0.473	0.085	0.184
Rv3047c	0.745	0.0457	0.509	0.715	1.12	-2.54	-0.0761	0.623	-0.642	0.519	0.742	-0.232
Rv3766	0.738	0.0596	0.509	-0.553	0.817	-1.6	-1	0.786	-0.646	0.733	0.324	0.199
Rv3830c	0.731	0.0225	0.509	0.671	1.06	-2.5	-0.0651	0.666	-0.66	0.438	0.0682	0.178
Rv0371c	0.0252	0.369	0.51	-0.244	1.18	-1.95	-0.46	0.278	-0.588	0.7	0.148	0.11
PPE36	0.021	0.372	0.51	0.457	0.666	-2.02	-0.576	0.745	-0.646	0.577	0.199	0.143
fbiB-Rv3263	0.007	0.609	0.51	1.25	0.954	-1.97	-0.486	0.518	-0.594	0.696	0.157	0.127
mazE2	0.0098	0.316	0.511	-0.985	0.647	-1.95	-0.471	0.417	-0.602	0.762	0.123	0.188
leuV-Rv1626	0.0042	0.273	0.511	1.39	0.839	-1.97	-0.477	0.402	-0.575	0.704	0.13	0.125
Rv0424c-ctpH	0.0266	0.795	0.512	28.3	1.38	-2.84	-2.88	-1.37	-0.179	-7.77	23.8	-1.17
fabH-menA	0.0266	0.795	0.512	28.3	1.38	-2.84	-2.88	-1.37	-0.179	-7.77	23.8	-1.17
blaC	0.0364	0.884	0.512	0.683	0.986	-2.04	-0.647	0.695	-0.617	0.406	0.753	0.149
cysQ-Rv2132	0.0266	0.795	0.512	28.3	1.38	-2.84	-2.88	-1.37	-0.179	-7.77	23.8	-1.17
mez	0.0462	0.548	0.512	1.37	1.95	-2.07	-0.691	2	-0.651	0.139	-0.00369	0.957
ephG	0.0042	0.273	0.512	1.48	0.808	-1.97	-0.478	0.404	-0.603	0.63	0.101	0.0529
espH	0.0168	0.662	0.512	-0.247	1.11	-1.95	-0.475	0.419	-0.596	0.713	0.129	0.155
treS	0.049	0.475	0.513	0.508	0.754	-2.04	-0.65	0.65	-0.787	0.639	0.132	0.232
Rv0219	0.0294	0.798	0.513	0.446	0.654	-2.03	-0.596	0.747	-0.679	0.614	0.196	0.185
lpqU	0.0434	0.111	0.513	-0.74	1.32	-1.93	-0.416	-0.251	-0.565	0.671	0.177	0.174
icd1-metC	0.0042	0.273	0.513	1.39	0.839	-1.97	-0.477	0.402	-0.575	0.703	0.129	0.124
trpD	0.112	0.727	0.514	-0.597	0.965	-1.95	-0.406	0.96	-0.997	0.443	0.401	0.197
Rv3177	0.0182	0.748	0.514	0.553	0.804	-2.02	-0.592	0.792	-0.671	0.602	0.201	0.179
Rv3727	0.742	0.0206	0.514	0.54	0.82	-2.41	-0.181	0.663	-0.641	0.469	0.121	0.18
pyrF-PE15	0.0098	0.316	0.515	-0.962	0.642	-1.95	-0.486	0.413	-0.59	0.707	0.145	0.14
lspA	0.0056	0.447	0.515	1.36	0.882	-1.97	-0.484	0.401	-0.615	0.658	0.106	0.0733
rpfC	0.014	0.468	0.515	0.556	0.809	-2.02	-0.58	0.744	-0.65	0.587	0.221	0.236
Rv1920	0.731	0.0225	0.515	0.842	1.39	-2.63	0.0787	0.656	-0.656	0.392	0.0503	0.179
vapC17	0.0098	0.316	0.515	-0.963	0.642	-1.95	-0.486	0.411	-0.59	0.709	0.146	0.141
sigH	0.0126	0.255	0.515	-0.921	0.658	-1.95	-0.473	0.38	-0.579	0.674	0.121	0.114
dnaE2	0.0476	0.234	0.515	-0.471	0.765	-1.99	-0.55	0.606	-0.635	0.591	0.21	0.194
guaB2-Rv3412	0.0098	0.316	0.515	-0.965	0.642	-1.95	-0.487	0.412	-0.59	0.703	0.147	0.157
Rv1117	0.0126	0.255	0.516	-0.921	0.66	-1.95	-0.473	0.432	-0.573	0.681	0.0932	0.116
cysD	0.021	0.492	0.516	-0.213	1.13	-1.95	-0.465	0.43	-0.573	0.698	0.137	0.143
mbtE	0.0784	0.679	0.516	-0.287	0.456	-1.99	-0.585	0.767	-0.651	0.632	0.21	0.259
efp	0.0126	0.373	0.516	0.556	0.813	-2.02	-0.572	0.75	-0.646	0.594	0.215	0.172
Rv2998	0.0126	0.255	0.516	-0.921	0.66	-1.95	-0.472	0.431	-0.572	0.685	0.0957	0.12
Rv0210	0.798	0.093	0.517	0.611	0.956	-2.5	-0.219	1.18	-0.675	0.326	0.571	0.169
[truncated: 3,491 more rows]

## Sheet: AKM (locus-based GWAS)
Supplemental Table S3(b). GWAS analysis of AKM resistant Mtb isolates in Guangdong province using Pyseer（v1.3.9）with Parameter --max-dimensions 6 --min-af 0.01 for locus test （lrt-pvalue <4.49e-5）.
variant	af	filter-pvalue	lrt-pvalue	beta	beta-std-err	intercept	PC1	PC2	PC3	PC4	PC5	PC6
rrs_A1401G	0.014	3.19e-17	7.31e-10	5	0.662	-2.06	-0.375	0.409	-0.59	0.326	-0.0464	-0.384
NC_000962_3379784_CCCCC_ACCCG	0.923	0.00358	0.00101	2.68	8.84	-4.54	-0.367	-0.106	-0.572	0.674	0.0664	0.177
NC_000962_3940802_A_G	0.597	0.00113	0.00181	-0.724	0.233	-1.62	-0.509	0.75	-0.662	0.714	0.138	0.407
NC_000962_3943019_C_G	0.613	0.00156	0.00208	-0.716	0.233	-1.61	-0.519	0.751	-0.679	0.719	0.153	0.424
NC_000962_3802140_ACGGCGGGGCCGGCGGCGG_A	0.415	0.113	0.00299	-0.75	0.256	-1.74	-0.869	0.78	-0.647	0.755	0.332	0.324
NC_000962_840794_A_G	0.014	0.000296	0.00307	1.93	1.58	-2.01	-0.42	0.399	-0.591	0.797	0.179	0.202
NC_000962_2061433_T_TCCGCCGGCG	0.438	0.0395	0.00332	-0.731	0.252	-1.73	-0.776	0.457	-0.642	0.855	-0.0501	0.375
NC_000962_3835253_T_A	0.0112	0.00123	0.00562	2.05	1.39	-2	-0.478	0.36	-0.602	0.783	0.117	0.172
NC_000962_3969423_GGCC_G	0.0322	0.000989	0.00563	1.43	0.483	-2.08	-0.541	0.831	-0.665	0.413	0.132	0.631
NC_000962_3943744_CCGGCAACGG_C	0.375	0.134	0.00641	-0.702	0.262	-1.78	-0.829	0.765	-0.639	0.634	0.277	0.459
NC_000962_3379751_A_C	0.92	0.0107	0.00691	1.58	8.8	-3.46	-0.391	0.00812	-0.575	0.665	0.0724	0.162
NC_000962_3379763_G_A	0.923	0.0128	0.007	1.58	8.8	-3.46	-0.404	-0.0131	-0.6	0.674	0.0601	0.16
NC_000962_3379757_A_C	0.924	0.0141	0.00807	1.56	8.8	-3.44	-0.405	-0.00554	-0.6	0.674	0.0604	0.163
NC_000962_3830349_C_T	0.723	0.236	0.00823	-1.72	0.609	-0.783	-1.91	0.922	-0.634	0.986	0.562	0.416
NC_000962_3379742_T_C	0.923	0.0128	0.00827	1.57	8.8	-3.45	-0.392	-0.134	-0.599	0.667	0.0639	0.161
NC_000962_4191582_G_A	0.0112	0.00123	0.0083	1.93	1.41	-2	-0.43	0.398	-0.591	0.784	0.175	0.195
NC_000962_673564_C_T	0.298	0.105	0.0109	-0.763	0.305	-1.81	-0.82	0.812	-0.642	0.0763	0.0102	-0.231
NC_000962_746859_C_A	0.0308	0.866	0.012	3.7	1.68	-2.17	-1.15	-0.498	-1.96	1.15	-0.579	0.164
NC_000962_1390763_C_T	0.754	0.44	0.0125	-1.63	0.609	-0.797	-1.71	-0.57	-0.616	0.847	0.565	0.363
NC_000962_4358979_C_CG	0.0756	0.0426	0.0125	-1.48	0.734	-1.94	-0.633	0.784	-0.641	0.583	0.144	0.0173
NC_000962_1637187_GCCCCGCCGGTCCCGCCAA_G	0.399	0.201	0.013	-0.633	0.257	-1.78	-0.824	0.766	-0.635	0.541	0.241	0.389
NC_000962_1341073_T_C	0.0322	0.932	0.0136	3.7	1.69	-2.17	-1.16	-0.512	-1.98	1.16	-0.59	0.164
NC_000962_1509582_T_C	0.0322	0.932	0.0136	3.7	1.69	-2.17	-1.16	-0.512	-1.98	1.16	-0.59	0.164
NC_000962_1804892_G_A	0.0322	0.932	0.0136	3.7	1.69	-2.17	-1.16	-0.512	-1.98	1.16	-0.59	0.164
NC_000962_2748807_G_T	0.0322	0.932	0.0136	3.7	1.69	-2.17	-1.16	-0.512	-1.98	1.16	-0.59	0.164
NC_000962_3240800_C_G	0.0322	0.932	0.0136	3.7	1.69	-2.17	-1.16	-0.512	-1.98	1.16	-0.59	0.164
NC_000962_3874194_C_A	0.0322	0.932	0.0136	3.7	1.69	-2.17	-1.16	-0.512	-1.98	1.16	-0.59	0.164
NC_000962_781301_C_T	0.0168	0.00201	0.0137	1.61	0.607	-2.05	-0.527	0.73	-0.646	0.719	0.267	0.286
NC_000962_3117604_G_A	0.0322	0.932	0.0137	3.69	1.69	-2.17	-1.16	-0.509	-1.98	1.15	-0.587	0.164
NC_000962_699663_C_T	0.0154	0.000843	0.0139	1.72	0.668	-2.05	-0.543	0.747	-0.645	0.335	0.079	-0.238
NC_000962_3094860_T_A	0.0154	0.000843	0.0139	1.72	0.668	-2.05	-0.543	0.747	-0.645	0.335	0.079	-0.238
NC_000962_2026619_C_G	0.0322	0.932	0.014	3.66	1.69	-2.17	-1.15	-0.5	-1.96	1.15	-0.58	0.164
NC_000962_3738416_TG_T	0.447	0.189	0.014	-0.618	0.253	-1.76	-0.808	0.475	-0.638	0.731	0.328	0.333
NC_000962_4378504_T_C	0.721	0.225	0.0145	-1.55	0.589	-0.911	-1.77	0.905	-0.635	0.921	0.514	0.353
NC_000962_161591_C_G	0.0336	0.996	0.0163	3.6	1.7	-2.17	-1.15	-0.497	-1.96	1.15	-0.579	0.164
NC_000962_228261_A_G	0.0336	0.996	0.0163	3.6	1.7	-2.17	-1.15	-0.497	-1.96	1.15	-0.579	0.164
NC_000962_239171_G_A	0.0336	0.996	0.0163	3.6	1.7	-2.17	-1.15	-0.497	-1.96	1.15	-0.579	0.164
NC_000962_532219_C_T	0.0336	0.996	0.0163	3.6	1.7	-2.17	-1.15	-0.497	-1.96	1.15	-0.579	0.164
NC_000962_959167_C_T	0.0336	0.996	0.0163	3.6	1.7	-2.17	-1.15	-0.497	-1.96	1.15	-0.579	0.164
NC_000962_962065_G_A	0.0336	0.996	0.0163	3.6	1.7	-2.17	-1.15	-0.497	-1.96	1.15	-0.579	0.164
NC_000962_990981_C_T	0.0336	0.996	0.0163	3.6	1.7	-2.17	-1.15	-0.497	-1.96	1.15	-0.579	0.164
NC_000962_1206851_T_C	0.0336	0.996	0.0163	3.6	1.7	-2.17	-1.15	-0.497	-1.96	1.15	-0.579	0.164
NC_000962_1557380_A_C	0.0336	0.996	0.0163	3.6	1.7	-2.17	-1.15	-0.497	-1.96	1.15	-0.579	0.164
NC_000962_1613063_A_G	0.0336	0.996	0.0163	3.6	1.7	-2.17	-1.15	-0.497	-1.96	1.15	-0.579	0.164
NC_000962_1818529_A_G	0.0336	0.996	0.0163	3.6	1.7	-2.17	-1.15	-0.497	-1.96	1.15	-0.579	0.164
NC_000962_1902895_A_G	0.0336	0.996	0.0163	3.6	1.7	-2.17	-1.15	-0.497	-1.96	1.15	-0.579	0.164
NC_000962_2361030_G_A	0.0336	0.996	0.0163	3.6	1.7	-2.17	-1.15	-0.497	-1.96	1.15	-0.579	0.164
NC_000962_2708906_T_C	0.0336	0.996	0.0163	3.6	1.7	-2.17	-1.15	-0.497	-1.96	1.15	-0.579	0.164
NC_000962_2734040_G_C	0.0336	0.996	0.0163	3.6	1.7	-2.17	-1.15	-0.497	-1.96	1.15	-0.579	0.164
NC_000962_3132593_A_G	0.0336	0.996	0.0163	3.6	1.7	-2.17	-1.15	-0.497	-1.96	1.15	-0.579	0.164
NC_000962_3159484_A_C	0.0336	0.996	0.0163	3.6	1.7	-2.17	-1.15	-0.497	-1.96	1.15	-0.579	0.164
NC_000962_3696723_G_C	0.0336	0.996	0.0163	3.6	1.7	-2.17	-1.15	-0.497	-1.96	1.15	-0.579	0.164
NC_000962_3815005_C_A	0.0336	0.996	0.0163	3.6	1.7	-2.17	-1.15	-0.497	-1.96	1.15	-0.579	0.164
NC_000962_3820846_T_C	0.0336	0.996	0.0163	3.6	1.7	-2.17	-1.15	-0.497	-1.96	1.15	-0.579	0.164
NC_000962_3906881_C_G	0.0336	0.996	0.0163	3.6	1.7	-2.17	-1.15	-0.497	-1.96	1.15	-0.579	0.164
NC_000962_295644_C_T	0.0392	0.143	0.0169	1.65	0.649	-2.09	-0.648	0.628	-0.611	0.252	1.56	0.202
NC_000962_840016_GGC_AAG	0.364	0.203	0.0195	-0.602	0.261	-1.81	-0.795	0.774	-0.636	0.497	0.217	0.317
NC_000962_1831220_A_C	0.725	0.168	0.0208	-1.65	0.667	-0.825	-1.86	0.914	-0.634	0.952	0.54	0.387
NC_000962_1831226_A_G	0.725	0.168	0.0208	-1.65	0.667	-0.825	-1.86	0.914	-0.634	0.952	0.54	0.387
NC_000962_3732194_A_G	0.0336	0.06	0.021	-2.09	0.697	-1.92	-0.47	0.442	-0.594	0.796	0.227	0.144
NC_000962_3949531_CC_GG	0.436	0.389	0.021	-0.585	0.254	-1.78	-0.823	0.766	-0.644	0.824	0.344	0.211
NC_000962_621703_G_A	0.035	0.943	0.0211	3.37	1.71	-2.15	-1.11	-0.437	-1.87	1.12	-0.532	0.161
NC_000962_76281_C_T	0.035	0.943	0.0214	3.35	1.71	-2.15	-1.1	-0.431	-1.86	1.12	-0.527	0.161
NC_000962_3820407_A_G	0.0322	0.0658	0.023	-2.09	0.693	-1.92	-0.487	0.271	-0.597	0.783	0.204	0.293
NC_000962_50557_T_C	0.773	0.388	0.0231	-1.48	0.615	-0.885	-1.55	0.511	-0.654	1.33	-0.775	0.396
NC_000962_969207_GC_G	0.0364	0.884	0.0239	2.84	1.44	-2.19	-1.16	0.75	-1.71	1.02	-0.346	0.239
NC_000962_2067684_G_A	0.535	0.931	0.0277	-1.37	0.591	-1.29	-1.45	0.969	-0.631	-1.28	-0.531	-1.32
NC_000962_25137_T_C	0.0378	0.828	0.0278	3.27	1.72	-2.15	-1.1	-0.433	-1.86	1.12	-0.528	0.161
NC_000962_247086_C_T	0.0378	0.828	0.0278	3.27	1.72	-2.15	-1.1	-0.433	-1.86	1.12	-0.528	0.161
NC_000962_443524_G_C	0.0378	0.828	0.0278	3.27	1.72	-2.15	-1.1	-0.433	-1.86	1.12	-0.528	0.161
NC_000962_603832_G_C	0.0378	0.828	0.0278	3.27	1.72	-2.15	-1.1	-0.433	-1.86	1.12	-0.528	0.161
NC_000962_654910_C_T	0.0378	0.828	0.0278	3.27	1.72	-2.15	-1.1	-0.433	-1.86	1.12	-0.528	0.161
NC_000962_658321_G_A	0.0378	0.828	0.0278	3.27	1.72	-2.15	-1.1	-0.433	-1.86	1.12	-0.528	0.161
NC_000962_697543_T_C	0.0378	0.828	0.0278	3.27	1.72	-2.15	-1.1	-0.433	-1.86	1.12	-0.528	0.161
NC_000962_745512_C_T	0.0378	0.828	0.0278	3.27	1.72	-2.15	-1.1	-0.433	-1.86	1.12	-0.528	0.161
NC_000962_868663_G_A	0.13	0.0127	0.0278	0.719	0.319	-2.12	-0.441	0.699	-0.646	0.911	0.345	0.438
NC_000962_1085516_C_T	0.0378	0.828	0.0278	3.27	1.72	-2.15	-1.1	-0.433	-1.86	1.12	-0.528	0.161
NC_000962_1215576_C_G	0.0378	0.828	0.0278	3.27	1.72	-2.15	-1.1	-0.433	-1.86	1.12	-0.528	0.161
NC_000962_1215889_G_T	0.0378	0.828	0.0278	3.27	1.72	-2.15	-1.1	-0.433	-1.86	1.12	-0.528	0.161
NC_000962_1279968_G_C	0.13	0.0127	0.0278	0.719	0.319	-2.12	-0.441	0.699	-0.646	0.911	0.345	0.438
NC_000962_1325413_A_C	0.0378	0.828	0.0278	3.27	1.72	-2.15	-1.1	-0.433	-1.86	1.12	-0.528	0.161
NC_000962_1419657_G_C	0.0378	0.828	0.0278	3.27	1.72	-2.15	-1.1	-0.433	-1.86	1.12	-0.528	0.161
NC_000962_1451405_G_A	0.13	0.0127	0.0278	0.719	0.319	-2.12	-0.441	0.699	-0.646	0.911	0.345	0.438
NC_000962_1796300_G_A	0.0378	0.828	0.0278	3.27	1.72	-2.15	-1.1	-0.433	-1.86	1.12	-0.528	0.161
NC_000962_1841870_T_C	0.0378	0.828	0.0278	3.27	1.72	-2.15	-1.1	-0.433	-1.86	1.12	-0.528	0.161
NC_000962_1872585_A_G	0.0378	0.828	0.0278	3.27	1.72	-2.15	-1.1	-0.433	-1.86	1.12	-0.528	0.161
NC_000962_2157663_A_G	0.0378	0.828	0.0278	3.27	1.72	-2.15	-1.1	-0.433	-1.86	1.12	-0.528	0.161
NC_000962_2242860_G_A	0.0378	0.828	0.0278	3.27	1.72	-2.15	-1.1	-0.433	-1.86	1.12	-0.528	0.161
NC_000962_2248981_G_A	0.0378	0.828	0.0278	3.27	1.72	-2.15	-1.1	-0.433	-1.86	1.12	-0.528	0.161
NC_000962_2676803_G_A	0.0378	0.828	0.0278	3.27	1.72	-2.15	-1.1	-0.433	-1.86	1.12	-0.528	0.161
NC_000962_2680051_G_A	0.0378	0.828	0.0278	3.27	1.72	-2.15	-1.1	-0.433	-1.86	1.12	-0.528	0.161
NC_000962_2886343_A_C	0.0378	0.828	0.0278	3.27	1.72	-2.15	-1.1	-0.433	-1.86	1.12	-0.528	0.161
NC_000962_4155930_C_T	0.0378	0.828	0.0278	3.27	1.72	-2.15	-1.1	-0.433	-1.86	1.12	-0.528	0.161
NC_000962_4219219_G_A	0.13	0.0127	0.0278	0.719	0.319	-2.12	-0.441	0.699	-0.646	0.911	0.345	0.438
NC_000962_4256666_T_C	0.0378	0.828	0.0278	3.27	1.72	-2.15	-1.1	-0.433	-1.86	1.12	-0.528	0.161
NC_000962_6112_G_C	0.0308	0.253	0.0288	48.1	1.04	-3.5	-4.47	44.7	-1.21	4.21	-0.492	1.29
NC_000962_8452_C_T	0.0308	0.253	0.0288	48.1	1.04	-3.5	-4.47	44.7	-1.21	4.21	-0.492	1.29
NC_000962_13298_G_C	0.0308	0.253	0.0288	48.1	1.04	-3.5	-4.47	44.7	-1.21	4.21	-0.492	1.29
NC_000962_14401_A_G	0.0308	0.253	0.0288	48.1	1.04	-3.5	-4.47	44.7	-1.21	4.21	-0.492	1.29
NC_000962_21819_A_C	0.0308	0.253	0.0288	48.1	1.04	-3.5	-4.47	44.7	-1.21	4.21	-0.492	1.29
NC_000962_22961_T_G	0.0308	0.253	0.0288	48.1	1.04	-3.5	-4.47	44.7	-1.21	4.21	-0.492	1.29
NC_000962_23174_C_A	0.0308	0.253	0.0288	48.1	1.04	-3.5	-4.47	44.7	-1.21	4.21	-0.492	1.29
NC_000962_26347_C_G	0.0308	0.253	0.0288	48.1	1.04	-3.5	-4.47	44.7	-1.21	4.21	-0.492	1.29
NC_000962_30980_C_CCGAT	0.0308	0.253	0.0288	48.1	1.04	-3.5	-4.47	44.7	-1.21	4.21	-0.492	1.29
NC_000962_65663_C_G	0.0308	0.253	0.0288	48.1	1.04	-3.5	-4.47	44.7	-1.21	4.21	-0.492	1.29
NC_000962_66892_C_G	0.0308	0.253	0.0288	48.1	1.04	-3.5	-4.47	44.7	-1.21	4.21	-0.492	1.29
NC_000962_68174_T_C	0.0308	0.253	0.0288	48.1	1.04	-3.5	-4.47	44.7	-1.21	4.21	-0.492	1.29
NC_000962_74737_T_G	0.0308	0.253	0.0288	48.1	1.04	-3.5	-4.47	44.7	-1.21	4.21	-0.492	1.29
NC_000962_79281_C_CCCACAT	0.0308	0.253	0.0288	48.1	1.04	-3.5	-4.47	44.7	-1.21	4.21	-0.492	1.29
NC_000962_79479_T_C	0.0308	0.253	0.0288	48.1	1.04	-3.5	-4.47	44.7	-1.21	4.21	-0.492	1.29
NC_000962_82843_TC_T	0.0308	0.253	0.0288	48.1	1.04	-3.5	-4.47	44.7	-1.21	4.21	-0.492	1.29
NC_000962_89200_G_T	0.0308	0.253	0.0288	48.1	1.04	-3.5	-4.47	44.7	-1.21	4.21	-0.492	1.29
NC_000962_97696_T_C	0.0308	0.253	0.0288	48.1	1.04	-3.5	-4.47	44.7	-1.21	4.21	-0.492	1.29
NC_000962_98966_G_C	0.0308	0.253	0.0288	48.1	1.04	-3.5	-4.47	44.7	-1.21	4.21	-0.492	1.29
NC_000962_103600_A_G	0.0308	0.253	0.0288	48.1	1.04	-3.5	-4.47	44.7	-1.21	4.21	-0.492	1.29
NC_000962_123740_TG_T	0.0308	0.253	0.0288	48.1	1.04	-3.5	-4.47	44.7	-1.21	4.21	-0.492	1.29
NC_000962_126803_A_G	0.0308	0.253	0.0288	48.1	1.04	-3.5	-4.47	44.7	-1.21	4.21	-0.492	1.29
NC_000962_132646_G_T	0.0308	0.253	0.0288	48.1	1.04	-3.5	-4.47	44.7	-1.21	4.21	-0.492	1.29
NC_000962_139556_A_AC	0.0308	0.253	0.0288	48.1	1.04	-3.5	-4.47	44.7	-1.21	4.21	-0.492	1.29
NC_000962_139756_T_C	0.0308	0.253	0.0288	48.1	1.04	-3.5	-4.47	44.7	-1.21	4.21	-0.492	1.29
NC_000962_139954_A_C	0.0308	0.253	0.0288	48.1	1.04	-3.5	-4.47	44.7	-1.21	4.21	-0.492	1.29
NC_000962_168787_C_T	0.0308	0.253	0.0288	48.1	1.04	-3.5	-4.47	44.7	-1.21	4.21	-0.492	1.29
NC_000962_189948_C_G	0.0308	0.253	0.0288	48.1	1.04	-3.5	-4.47	44.7	-1.21	4.21	-0.492	1.29
NC_000962_195360_T_C	0.0308	0.253	0.0288	48.1	1.04	-3.5	-4.47	44.7	-1.21	4.21	-0.492	1.29
NC_000962_196874_C_T	0.0308	0.253	0.0288	48.1	1.04	-3.5	-4.47	44.7	-1.21	4.21	-0.492	1.29
NC_000962_208316_AT_A	0.0308	0.253	0.0288	48.1	1.04	-3.5	-4.47	44.7	-1.21	4.21	-0.492	1.29
NC_000962_208322_T_CG	0.0308	0.253	0.0288	48.1	1.04	-3.5	-4.47	44.7	-1.21	4.21	-0.492	1.29
NC_000962_211993_C_A	0.0308	0.253	0.0288	48.1	1.04	-3.5	-4.47	44.7	-1.21	4.21	-0.492	1.29
NC_000962_223747_C_CG	0.0308	0.253	0.0288	48.1	1.04	-3.5	-4.47	44.7	-1.21	4.21	-0.492	1.29
NC_000962_225668_C_T	0.0308	0.253	0.0288	48.1	1.04	-3.5	-4.47	44.7	-1.21	4.21	-0.492	1.29
NC_000962_226676_G_A	0.0308	0.253	0.0288	48.1	1.04	-3.5	-4.47	44.7	-1.21	4.21	-0.492	1.29
NC_000962_233364_G_C	0.0308	0.253	0.0288	48.1	1.04	-3.5	-4.47	44.7	-1.21	4.21	-0.492	1.29
NC_000962_251669_T_C	0.0308	0.253	0.0288	48.1	1.04	-3.5	-4.47	44.7	-1.21	4.21	-0.492	1.29
NC_000962_254903_C_A	0.0308	0.253	0.0288	48.1	1.04	-3.5	-4.47	44.7	-1.21	4.21	-0.492	1.29
NC_000962_257788_G_GAGGATCATCAAGGGTGCGTCGCGGAAGTA	0.0308	0.253	0.0288	48.1	1.04	-3.5	-4.47	44.7	-1.21	4.21	-0.492	1.29
NC_000962_260282_G_T	0.0308	0.253	0.0288	48.1	1.04	-3.5	-4.47	44.7	-1.21	4.21	-0.492	1.29
NC_000962_263149_A_C	0.0308	0.253	0.0288	48.1	1.04	-3.5	-4.47	44.7	-1.21	4.21	-0.492	1.29
NC_000962_264298_C_A	0.0308	0.253	0.0288	48.1	1.04	-3.5	-4.47	44.7	-1.21	4.21	-0.492	1.29
NC_000962_265170_CG_C	0.0308	0.253	0.0288	48.1	1.04	-3.5	-4.47	44.7	-1.21	4.21	-0.492	1.29
NC_000962_290374_T_C	0.0308	0.253	0.0288	48.1	1.04	-3.5	-4.47	44.7	-1.21	4.21	-0.492	1.29
NC_000962_309765_C_T	0.0308	0.253	0.0288	48.1	1.04	-3.5	-4.47	44.7	-1.21	4.21	-0.492	1.29
NC_000962_326002_A_G	0.0308	0.253	0.0288	48.1	1.04	-3.5	-4.47	44.7	-1.21	4.21	-0.492	1.29
NC_000962_331588_G_A	0.0308	0.253	0.0288	48.1	1.04	-3.5	-4.47	44.7	-1.21	4.21	-0.492	1.29
NC_000962_333212_G_C	0.0308	0.253	0.0288	48.1	1.04	-3.5	-4.47	44.7	-1.21	4.21	-0.492	1.29
NC_000962_333292_A_G	0.0308	0.253	0.0288	48.1	1.04	-3.5	-4.47	44.7	-1.21	4.21	-0.492	1.29
NC_000962_367471_G_A	0.0308	0.253	0.0288	48.1	1.04	-3.5	-4.47	44.7	-1.21	4.21	-0.492	1.29
NC_000962_368948_T_C	0.0308	0.253	0.0288	48.1	1.04	-3.5	-4.47	44.7	-1.21	4.21	-0.492	1.29
NC_000962_378357_T_G	0.0308	0.253	0.0288	48.1	1.04	-3.5	-4.47	44.7	-1.21	4.21	-0.492	1.29
NC_000962_381030_A_G	0.0308	0.253	0.0288	48.1	1.04	-3.5	-4.47	44.7	-1.21	4.21	-0.492	1.29
NC_000962_393941_C_T	0.0308	0.253	0.0288	48.1	1.04	-3.5	-4.47	44.7	-1.21	4.21	-0.492	1.29
NC_000962_396750_G_A	0.0308	0.253	0.0288	48.1	1.04	-3.5	-4.47	44.7	-1.21	4.21	-0.492	1.29
NC_000962_399909_TG_T	0.0308	0.253	0.0288	48.1	1.04	-3.5	-4.47	44.7	-1.21	4.21	-0.492	1.29
NC_000962_412280_T_G	0.0308	0.253	0.0288	48.1	1.04	-3.5	-4.47	44.7	-1.21	4.21	-0.492	1.29
NC_000962_420405_C_T	0.0308	0.253	0.0288	48.1	1.04	-3.5	-4.47	44.7	-1.21	4.21	-0.492	1.29
NC_000962_424250_A_G	0.0308	0.253	0.0288	48.1	1.04	-3.5	-4.47	44.7	-1.21	4.21	-0.492	1.29
NC_000962_424790_C_CTA	0.0308	0.253	0.0288	48.1	1.04	-3.5	-4.47	44.7	-1.21	4.21	-0.492	1.29
NC_000962_424932_T_A	0.0308	0.253	0.0288	48.1	1.04	-3.5	-4.47	44.7	-1.21	4.21	-0.492	1.29
NC_000962_426768_C_T	0.0308	0.253	0.0288	48.1	1.04	-3.5	-4.47	44.7	-1.21	4.21	-0.492	1.29
NC_000962_434327_A_G	0.0308	0.253	0.0288	48.1	1.04	-3.5	-4.47	44.7	-1.21	4.21	-0.492	1.29
NC_000962_438271_G_A	0.0308	0.253	0.0288	48.1	1.04	-3.5	-4.47	44.7	-1.21	4.21	-0.492	1.29
NC_000962_439711_T_C	0.0308	0.253	0.0288	48.1	1.04	-3.5	-4.47	44.7	-1.21	4.21	-0.492	1.29
NC_000962_447442_C_T	0.0308	0.253	0.0288	48.1	1.04	-3.5	-4.47	44.7	-1.21	4.21	-0.492	1.29
NC_000962_447525_G_C	0.0308	0.253	0.0288	48.1	1.04	-3.5	-4.47	44.7	-1.21	4.21	-0.492	1.29
NC_000962_452288_C_T	0.0308	0.253	0.0288	48.1	1.04	-3.5	-4.47	44.7	-1.21	4.21	-0.492	1.29
NC_000962_455325_CGGGT_GGGGC	0.0308	0.253	0.0288	48.1	1.04	-3.5	-4.47	44.7	-1.21	4.21	-0.492	1.29
NC_000962_468357_A_G	0.0308	0.253	0.0288	48.1	1.04	-3.5	-4.47	44.7	-1.21	4.21	-0.492	1.29
NC_000962_471666_A_G	0.0308	0.253	0.0288	48.1	1.04	-3.5	-4.47	44.7	-1.21	4.21	-0.492	1.29
NC_000962_485785_T_G	0.0308	0.253	0.0288	48.1	1.04	-3.5	-4.47	44.7	-1.21	4.21	-0.492	1.29
NC_000962_514657_T_G	0.0308	0.253	0.0288	48.1	1.04	-3.5	-4.47	44.7	-1.21	4.21	-0.492	1.29
NC_000962_519185_T_G	0.0308	0.253	0.0288	48.1	1.04	-3.5	-4.47	44.7	-1.21	4.21	-0.492	1.29
NC_000962_522081_A_G	0.0308	0.253	0.0288	48.1	1.04	-3.5	-4.47	44.7	-1.21	4.21	-0.492	1.29
NC_000962_527316_C_G	0.0308	0.253	0.0288	48.1	1.04	-3.5	-4.47	44.7	-1.21	4.21	-0.492	1.29
NC_000962_528354_C_A	0.0308	0.253	0.0288	48.1	1.04	-3.5	-4.47	44.7	-1.21	4.21	-0.492	1.29
NC_000962_534427_T_A	0.0308	0.253	0.0288	48.1	1.04	-3.5	-4.47	44.7	-1.21	4.21	-0.492	1.29
NC_000962_549251_C_T	0.0308	0.253	0.0288	48.1	1.04	-3.5	-4.47	44.7	-1.21	4.21	-0.492	1.29
NC_000962_555945_T_C	0.0308	0.253	0.0288	48.1	1.04	-3.5	-4.47	44.7	-1.21	4.21	-0.492	1.29
NC_000962_556035_G_T	0.0308	0.253	0.0288	48.1	1.04	-3.5	-4.47	44.7	-1.21	4.21	-0.492	1.29
NC_000962_564723_C_T	0.0308	0.253	0.0288	48.1	1.04	-3.5	-4.47	44.7	-1.21	4.21	-0.492	1.29
NC_000962_568693_G_T	0.0308	0.253	0.0288	48.1	1.04	-3.5	-4.47	44.7	-1.21	4.21	-0.492	1.29
NC_000962_573384_T_G	0.0308	0.253	0.0288	48.1	1.04	-3.5	-4.47	44.7	-1.21	4.21	-0.492	1.29
NC_000962_590763_G_C	0.0308	0.253	0.0288	48.1	1.04	-3.5	-4.47	44.7	-1.21	4.21	-0.492	1.29
NC_000962_595501_G_A	0.0308	0.253	0.0288	48.1	1.04	-3.5	-4.47	44.7	-1.21	4.21	-0.492	1.29
NC_000962_621390_G_A	0.0308	0.253	0.0288	48.1	1.04	-3.5	-4.47	44.7	-1.21	4.21	-0.492	1.29
NC_000962_627350_C_G	0.0308	0.253	0.0288	48.1	1.04	-3.5	-4.47	44.7	-1.21	4.21	-0.492	1.29
NC_000962_684290_A_G	0.0308	0.253	0.0288	48.1	1.04	-3.5	-4.47	44.7	-1.21	4.21	-0.492	1.29
NC_000962_685955_G_A	0.0308	0.253	0.0288	48.1	1.04	-3.5	-4.47	44.7	-1.21	4.21	-0.492	1.29
NC_000962_690248_C_A	0.0308	0.253	0.0288	48.1	1.04	-3.5	-4.47	44.7	-1.21	4.21	-0.492	1.29
NC_000962_704997_G_A	0.0308	0.253	0.0288	48.1	1.04	-3.5	-4.47	44.7	-1.21	4.21	-0.492	1.29
NC_000962_705602_T_C	0.0308	0.253	0.0288	48.1	1.04	-3.5	-4.47	44.7	-1.21	4.21	-0.492	1.29
NC_000962_712192_G_GA	0.0308	0.253	0.0288	48.1	1.04	-3.5	-4.47	44.7	-1.21	4.21	-0.492	1.29
NC_000962_715266_A_G	0.0308	0.253	0.0288	48.1	1.04	-3.5	-4.47	44.7	-1.21	4.21	-0.492	1.29
NC_000962_722852_G_A	0.0308	0.253	0.0288	48.1	1.04	-3.5	-4.47	44.7	-1.21	4.21	-0.492	1.29
NC_000962_730087_G_A	0.0308	0.253	0.0288	48.1	1.04	-3.5	-4.47	44.7	-1.21	4.21	-0.492	1.29
NC_000962_734116_T_C	0.0308	0.253	0.0288	48.1	1.04	-3.5	-4.47	44.7	-1.21	4.21	-0.492	1.29
NC_000962_749968_T_C	0.0308	0.253	0.0288	48.1	1.04	-3.5	-4.47	44.7	-1.21	4.21	-0.492	1.29
NC_000962_752046_C_T	0.0308	0.253	0.0288	48.1	1.04	-3.5	-4.47	44.7	-1.21	4.21	-0.492	1.29
NC_000962_753668_C_T	0.0308	0.253	0.0288	48.1	1.04	-3.5	-4.47	44.7	-1.21	4.21	-0.492	1.29
NC_000962_754387_G_A	0.0308	0.253	0.0288	48.1	1.04	-3.5	-4.47	44.7	-1.21	4.21	-0.492	1.29
NC_000962_763884_CCC_TCA	0.0308	0.253	0.0288	48.1	1.04	-3.5	-4.47	44.7	-1.21	4.21	-0.492	1.29
NC_000962_767609_A_G	0.0308	0.253	0.0288	48.1	1.04	-3.5	-4.47	44.7	-1.21	4.21	-0.492	1.29
NC_000962_786137_A_C	0.0308	0.253	0.0288	48.1	1.04	-3.5	-4.47	44.7	-1.21	4.21	-0.492	1.29
NC_000962_797597_C_T	0.0308	0.253	0.0288	48.1	1.04	-3.5	-4.47	44.7	-1.21	4.21	-0.492	1.29
NC_000962_800357_C_A	0.0308	0.253	0.0288	48.1	1.04	-3.5	-4.47	44.7	-1.21	4.21	-0.492	1.29
NC_000962_815236_T_C	0.0308	0.253	0.0288	48.1	1.04	-3.5	-4.47	44.7	-1.21	4.21	-0.492	1.29
NC_000962_817696_G_A	0.0308	0.253	0.0288	48.1	1.04	-3.5	-4.47	44.7	-1.21	4.21	-0.492	1.29
NC_000962_819213_T_C	0.0308	0.253	0.0288	48.1	1.04	-3.5	-4.47	44.7	-1.21	4.21	-0.492	1.29
NC_000962_821907_T_C	0.0308	0.253	0.0288	48.1	1.04	-3.5	-4.47	44.7	-1.21	4.21	-0.492	1.29
NC_000962_829719_G_A	0.0308	0.253	0.0288	48.1	1.04	-3.5	-4.47	44.7	-1.21	4.21	-0.492	1.29
NC_000962_846996_G_A	0.0308	0.253	0.0288	48.1	1.04	-3.5	-4.47	44.7	-1.21	4.21	-0.492	1.29
NC_000962_848407_C_T	0.0308	0.253	0.0288	48.1	1.04	-3.5	-4.47	44.7	-1.21	4.21	-0.492	1.29
NC_000962_850985_A_G	0.0308	0.253	0.0288	48.1	1.04	-3.5	-4.47	44.7	-1.21	4.21	-0.492	1.29
NC_000962_871271_A_C	0.0308	0.253	0.0288	48.1	1.04	-3.5	-4.47	44.7	-1.21	4.21	-0.492	1.29
NC_000962_885689_G_T	0.0308	0.253	0.0288	48.1	1.04	-3.5	-4.47	44.7	-1.21	4.21	-0.492	1.29
NC_000962_895082_A_G	0.0308	0.253	0.0288	48.1	1.04	-3.5	-4.47	44.7	-1.21	4.21	-0.492	1.29
NC_000962_895120_C_T	0.0308	0.253	0.0288	48.1	1.04	-3.5	-4.47	44.7	-1.21	4.21	-0.492	1.29
NC_000962_910015_C_A	0.0308	0.253	0.0288	48.1	1.04	-3.5	-4.47	44.7	-1.21	4.21	-0.492	1.29
NC_000962_911261_T_C	0.0308	0.253	0.0288	48.1	1.04	-3.5	-4.47	44.7	-1.21	4.21	-0.492	1.29
NC_000962_916046_T_G	0.0308	0.253	0.0288	48.1	1.04	-3.5	-4.47	44.7	-1.21	4.21	-0.492	1.29
NC_000962_948294_T_C	0.0308	0.253	0.0288	48.1	1.04	-3.5	-4.47	44.7	-1.21	4.21	-0.492	1.29
NC_000962_951142_C_A	0.0308	0.253	0.0288	48.1	1.04	-3.5	-4.47	44.7	-1.21	4.21	-0.492	1.29
NC_000962_952810_CT_C	0.0308	0.253	0.0288	48.1	1.04	-3.5	-4.47	44.7	-1.21	4.21	-0.492	1.29
NC_000962_976043_G_T	0.0308	0.253	0.0288	48.1	1.04	-3.5	-4.47	44.7	-1.21	4.21	-0.492	1.29
NC_000962_996219_G_A	0.0308	0.253	0.0288	48.1	1.04	-3.5	-4.47	44.7	-1.21	4.21	-0.492	1.29
NC_000962_1002342_T_C	0.0308	0.253	0.0288	48.1	1.04	-3.5	-4.47	44.7	-1.21	4.21	-0.492	1.29
NC_000962_1009490_C_T	0.0308	0.253	0.0288	48.1	1.04	-3.5	-4.47	44.7	-1.21	4.21	-0.492	1.29
NC_000962_1014815_T_G	0.0308	0.253	0.0288	48.1	1.04	-3.5	-4.47	44.7	-1.21	4.21	-0.492	1.29
NC_000962_1022613_G_A	0.0308	0.253	0.0288	48.1	1.04	-3.5	-4.47	44.7	-1.21	4.21	-0.492	1.29
NC_000962_1027727_G_C	0.0308	0.253	0.0288	48.1	1.04	-3.5	-4.47	44.7	-1.21	4.21	-0.492	1.29
NC_000962_1029997_A_G	0.0308	0.253	0.0288	48.1	1.04	-3.5	-4.47	44.7	-1.21	4.21	-0.492	1.29
NC_000962_1032524_T_C	0.0308	0.253	0.0288	48.1	1.04	-3.5	-4.47	44.7	-1.21	4.21	-0.492	1.29
NC_000962_1040706_A_C	0.0308	0.253	0.0288	48.1	1.04	-3.5	-4.47	44.7	-1.21	4.21	-0.492	1.29
NC_000962_1043136_C_T	0.0308	0.253	0.0288	48.1	1.04	-3.5	-4.47	44.7	-1.21	4.21	-0.492	1.29
NC_000962_1048102_G_A	0.0308	0.253	0.0288	48.1	1.04	-3.5	-4.47	44.7	-1.21	4.21	-0.492	1.29
NC_000962_1061386_T_C	0.0308	0.253	0.0288	48.1	1.04	-3.5	-4.47	44.7	-1.21	4.21	-0.492	1.29
NC_000962_1063765_G_A	0.0308	0.253	0.0288	48.1	1.04	-3.5	-4.47	44.7	-1.21	4.21	-0.492	1.29
NC_000962_1066038_A_G	0.0308	0.253	0.0288	48.1	1.04	-3.5	-4.47	44.7	-1.21	4.21	-0.492	1.29
NC_000962_1072342_A_G	0.0308	0.253	0.0288	48.1	1.04	-3.5	-4.47	44.7	-1.21	4.21	-0.492	1.29
NC_000962_1075167_GCAT_G	0.0308	0.253	0.0288	48.1	1.04	-3.5	-4.47	44.7	-1.21	4.21	-0.492	1.29
NC_000962_1077624_GC_G	0.0308	0.253	0.0288	48.1	1.04	-3.5	-4.47	44.7	-1.21	4.21	-0.492	1.29
NC_000962_1077754_C_T	0.0308	0.253	0.0288	48.1	1.04	-3.5	-4.47	44.7	-1.21	4.21	-0.492	1.29
NC_000962_1083755_A_G	0.0308	0.253	0.0288	48.1	1.04	-3.5	-4.47	44.7	-1.21	4.21	-0.492	1.29
NC_000962_1086648_C_A	0.0308	0.253	0.0288	48.1	1.04	-3.5	-4.47	44.7	-1.21	4.21	-0.492	1.29
NC_000962_1097023_G_A	0.0308	0.253	0.0288	48.1	1.04	-3.5	-4.47	44.7	-1.21	4.21	-0.492	1.29
NC_000962_1105284_G_A	0.0308	0.253	0.0288	48.1	1.04	-3.5	-4.47	44.7	-1.21	4.21	-0.492	1.29
NC_000962_1109163_C_G	0.0308	0.253	0.0288	48.1	1.04	-3.5	-4.47	44.7	-1.21	4.21	-0.492	1.29
NC_000962_1110956_T_G	0.0308	0.253	0.0288	48.1	1.04	-3.5	-4.47	44.7	-1.21	4.21	-0.492	1.29
NC_000962_1111518_T_C	0.0308	0.253	0.0288	48.1	1.04	-3.5	-4.47	44.7	-1.21	4.21	-0.492	1.29
NC_000962_1113290_G_C	0.0308	0.253	0.0288	48.1	1.04	-3.5	-4.47	44.7	-1.21	4.21	-0.492	1.29
NC_000962_1117405_C_T	0.0308	0.253	0.0288	48.1	1.04	-3.5	-4.47	44.7	-1.21	4.21	-0.492	1.29
NC_000962_1123597_A_G	0.0308	0.253	0.0288	48.1	1.04	-3.5	-4.47	44.7	-1.21	4.21	-0.492	1.29
NC_000962_1131229_C_CG	0.0308	0.253	0.0288	48.1	1.04	-3.5	-4.47	44.7	-1.21	4.21	-0.492	1.29
NC_000962_1131300_G_A	0.0308	0.253	0.0288	48.1	1.04	-3.5	-4.47	44.7	-1.21	4.21	-0.492	1.29
NC_000962_1139222_G_A	0.0308	0.253	0.0288	48.1	1.04	-3.5	-4.47	44.7	-1.21	4.21	-0.492	1.29
NC_000962_1143832_A_C	0.0308	0.253	0.0288	48.1	1.04	-3.5	-4.47	44.7	-1.21	4.21	-0.492	1.29
NC_000962_1151485_CGT_C	0.0308	0.253	0.0288	48.1	1.04	-3.5	-4.47	44.7	-1.21	4.21	-0.492	1.29
NC_000962_1157771_G_C	0.0308	0.253	0.0288	48.1	1.04	-3.5	-4.47	44.7	-1.21	4.21	-0.492	1.29
NC_000962_1184826_G_T	0.0308	0.253	0.0288	48.1	1.04	-3.5	-4.47	44.7	-1.21	4.21	-0.492	1.29
NC_000962_1192830_G_A	0.0308	0.253	0.0288	48.1	1.04	-3.5	-4.47	44.7	-1.21	4.21	-0.492	1.29
NC_000962_1199019_T_C	0.0308	0.253	0.0288	48.1	1.04	-3.5	-4.47	44.7	-1.21	4.21	-0.492	1.29
NC_000962_1203824_T_C	0.0308	0.253	0.0288	48.1	1.04	-3.5	-4.47	44.7	-1.21	4.21	-0.492	1.29
NC_000962_1220570_G_T	0.0308	0.253	0.0288	48.1	1.04	-3.5	-4.47	44.7	-1.21	4.21	-0.492	1.29
NC_000962_1228116_A_G	0.0308	0.253	0.0288	48.1	1.04	-3.5	-4.47	44.7	-1.21	4.21	-0.492	1.29
NC_000962_1237403_G_A	0.0308	0.253	0.0288	48.1	1.04	-3.5	-4.47	44.7	-1.21	4.21	-0.492	1.29
NC_000962_1250357_T_G	0.0308	0.253	0.0288	48.1	1.04	-3.5	-4.47	44.7	-1.21	4.21	-0.492	1.29
NC_000962_1262230_C_T	0.0308	0.253	0.0288	48.1	1.04	-3.5	-4.47	44.7	-1.21	4.21	-0.492	1.29
NC_000962_1271143_A_AG	0.0308	0.253	0.0288	48.1	1.04	-3.5	-4.47	44.7	-1.21	4.21	-0.492	1.29
NC_000962_1287112_T_C	0.0308	0.253	0.0288	48.1	1.04	-3.5	-4.47	44.7	-1.21	4.21	-0.492	1.29
NC_000962_1287160_A_C	0.0308	0.253	0.0288	48.1	1.04	-3.5	-4.47	44.7	-1.21	4.21	-0.492	1.29
NC_000962_1310316_C_T	0.0308	0.253	0.0288	48.1	1.04	-3.5	-4.47	44.7	-1.21	4.21	-0.492	1.29
NC_000962_1314617_C_T	0.0308	0.253	0.0288	48.1	1.04	-3.5	-4.47	44.7	-1.21	4.21	-0.492	1.29
NC_000962_1320614_C_G	0.0308	0.253	0.0288	48.1	1.04	-3.5	-4.47	44.7	-1.21	4.21	-0.492	1.29
NC_000962_1344857_C_T	0.0308	0.253	0.0288	48.1	1.04	-3.5	-4.47	44.7	-1.21	4.21	-0.492	1.29
NC_000962_1348518_GCCA_G	0.0308	0.253	0.0288	48.1	1.04	-3.5	-4.47	44.7	-1.21	4.21	-0.492	1.29
NC_000962_1358940_C_A	0.0308	0.253	0.0288	48.1	1.04	-3.5	-4.47	44.7	-1.21	4.21	-0.492	1.29
NC_000962_1368947_A_G	0.0308	0.253	0.0288	48.1	1.04	-3.5	-4.47	44.7	-1.21	4.21	-0.492	1.29
NC_000962_1369389_C_T	0.0308	0.253	0.0288	48.1	1.04	-3.5	-4.47	44.7	-1.21	4.21	-0.492	1.29
NC_000962_1374578_C_T	0.0308	0.253	0.0288	48.1	1.04	-3.5	-4.47	44.7	-1.21	4.21	-0.492	1.29
NC_000962_1374639_T_A	0.0308	0.253	0.0288	48.1	1.04	-3.5	-4.47	44.7	-1.21	4.21	-0.492	1.29
NC_000962_1387211_G_A	0.0308	0.253	0.0288	48.1	1.04	-3.5	-4.47	44.7	-1.21	4.21	-0.492	1.29
NC_000962_1389866_C_T	0.0308	0.253	0.0288	48.1	1.04	-3.5	-4.47	44.7	-1.21	4.21	-0.492	1.29
NC_000962_1395010_A_G	0.0308	0.253	0.0288	48.1	1.04	-3.5	-4.47	44.7	-1.21	4.21	-0.492	1.29
NC_000962_1397215_C_G	0.0308	0.253	0.0288	48.1	1.04	-3.5	-4.47	44.7	-1.21	4.21	-0.492	1.29
NC_000962_1400396_A_G	0.0308	0.253	0.0288	48.1	1.04	-3.5	-4.47	44.7	-1.21	4.21	-0.492	1.29
NC_000962_1409030_CGGATTTCTATT_C	0.0308	0.253	0.0288	48.1	1.04	-3.5	-4.47	44.7	-1.21	4.21	-0.492	1.29
NC_000962_1410062_G_C	0.0308	0.253	0.0288	48.1	1.04	-3.5	-4.47	44.7	-1.21	4.21	-0.492	1.29
NC_000962_1417019_C_T	0.0308	0.253	0.0288	48.1	1.04	-3.5	-4.47	44.7	-1.21	4.21	-0.492	1.29
NC_000962_1417554_G_C	0.0308	0.253	0.0288	48.1	1.04	-3.5	-4.47	44.7	-1.21	4.21	-0.492	1.29
NC_000962_1424699_T_C	0.0308	0.253	0.0288	48.1	1.04	-3.5	-4.47	44.7	-1.21	4.21	-0.492	1.29
NC_000962_1445977_C_T	0.0308	0.253	0.0288	48.1	1.04	-3.5	-4.47	44.7	-1.21	4.21	-0.492	1.29
NC_000962_1458144_C_A	0.0308	0.253	0.0288	48.1	1.04	-3.5	-4.47	44.7	-1.21	4.21	-0.492	1.29
NC_000962_1490911_G_A	0.0308	0.253	0.0288	48.1	1.04	-3.5	-4.47	44.7	-1.21	4.21	-0.492	1.29
NC_000962_1492194_T_C	0.0308	0.253	0.0288	48.1	1.04	-3.5	-4.47	44.7	-1.21	4.21	-0.492	1.29
NC_000962_1496964_G_T	0.0308	0.253	0.0288	48.1	1.04	-3.5	-4.47	44.7	-1.21	4.21	-0.492	1.29
NC_000962_1514010_G_T	0.0308	0.253	0.0288	48.1	1.04	-3.5	-4.47	44.7	-1.21	4.21	-0.492	1.29
NC_000962_1522862_C_T	0.0308	0.253	0.0288	48.1	1.04	-3.5	-4.47	44.7	-1.21	4.21	-0.492	1.29
NC_000962_1523791_A_G	0.0308	0.253	0.0288	48.1	1.04	-3.5	-4.47	44.7	-1.21	4.21	-0.492	1.29
NC_000962_1525160_G_A	0.0308	0.253	0.0288	48.1	1.04	-3.5	-4.47	44.7	-1.21	4.21	-0.492	1.29
NC_000962_1535643_C_T	0.0308	0.253	0.0288	48.1	1.04	-3.5	-4.47	44.7	-1.21	4.21	-0.492	1.29
NC_000962_1548087_G_A	0.0308	0.253	0.0288	48.1	1.04	-3.5	-4.47	44.7	-1.21	4.21	-0.492	1.29
NC_000962_1559562_C_A	0.0308	0.253	0.0288	48.1	1.04	-3.5	-4.47	44.7	-1.21	4.21	-0.492	1.29
NC_000962_1563686_G_T	0.0308	0.253	0.0288	48.1	1.04	-3.5	-4.47	44.7	-1.21	4.21	-0.492	1.29
NC_000962_1574206_T_C	0.0308	0.253	0.0288	48.1	1.04	-3.5	-4.47	44.7	-1.21	4.21	-0.492	1.29
NC_000962_1575793_A_G	0.0308	0.253	0.0288	48.1	1.04	-3.5	-4.47	44.7	-1.21	4.21	-0.492	1.29
NC_000962_1580181_G_A	0.0308	0.253	0.0288	48.1	1.04	-3.5	-4.47	44.7	-1.21	4.21	-0.492	1.29
NC_000962_1581377_C_T	0.0308	0.253	0.0288	48.1	1.04	-3.5	-4.47	44.7	-1.21	4.21	-0.492	1.29
NC_000962_1584379_A_C	0.0308	0.253	0.0288	48.1	1.04	-3.5	-4.47	44.7	-1.21	4.21	-0.492	1.29
NC_000962_1585404_G_A	0.0308	0.253	0.0288	48.1	1.04	-3.5	-4.47	44.7	-1.21	4.21	-0.492	1.29
NC_000962_1600685_C_T	0.0308	0.253	0.0288	48.1	1.04	-3.5	-4.47	44.7	-1.21	4.21	-0.492	1.29
NC_000962_1601528_C_T	0.0308	0.253	0.0288	48.1	1.04	-3.5	-4.47	44.7	-1.21	4.21	-0.492	1.29
NC_000962_1604290_A_T	0.0308	0.253	0.0288	48.1	1.04	-3.5	-4.47	44.7	-1.21	4.21	-0.492	1.29
NC_000962_1611283_T_C	0.0308	0.253	0.0288	48.1	1.04	-3.5	-4.47	44.7	-1.21	4.21	-0.492	1.29
NC_000962_1616831_A_G	0.0308	0.253	0.0288	48.1	1.04	-3.5	-4.47	44.7	-1.21	4.21	-0.492	1.29
NC_000962_1617833_C_T	0.0308	0.253	0.0288	48.1	1.04	-3.5	-4.47	44.7	-1.21	4.21	-0.492	1.29
NC_000962_1625259_A_C	0.0308	0.253	0.0288	48.1	1.04	-3.5	-4.47	44.7	-1.21	4.21	-0.492	1.29
NC_000962_1647830_G_A	0.0308	0.253	0.0288	48.1	1.04	-3.5	-4.47	44.7	-1.21	4.21	-0.492	1.29
NC_000962_1658535_G_T	0.0308	0.253	0.0288	48.1	1.04	-3.5	-4.47	44.7	-1.21	4.21	-0.492	1.29
NC_000962_1659902_T_C	0.0308	0.253	0.0288	48.1	1.04	-3.5	-4.47	44.7	-1.21	4.21	-0.492	1.29
NC_000962_1659994_C_T	0.0308	0.253	0.0288	48.1	1.04	-3.5	-4.47	44.7	-1.21	4.21	-0.492	1.29
NC_000962_1691520_T_G	0.0308	0.253	0.0288	48.1	1.04	-3.5	-4.47	44.7	-1.21	4.21	-0.492	1.29
NC_000962_1694547_A_C	0.0308	0.253	0.0288	48.1	1.04	-3.5	-4.47	44.7	-1.21	4.21	-0.492	1.29
NC_000962_1696499_G_GCGGT	0.0308	0.253	0.0288	48.1	1.04	-3.5	-4.47	44.7	-1.21	4.21	-0.492	1.29
NC_000962_1706746_C_A	0.0308	0.253	0.0288	48.1	1.04	-3.5	-4.47	44.7	-1.21	4.21	-0.492	1.29
NC_000962_1721490_C_G	0.0308	0.253	0.0288	48.1	1.04	-3.5	-4.47	44.7	-1.21	4.21	-0.492	1.29
NC_000962_1726816_G_T	0.0308	0.253	0.0288	48.1	1.04	-3.5	-4.47	44.7	-1.21	4.21	-0.492	1.29
NC_000962_1728615_A_C	0.0308	0.253	0.0288	48.1	1.04	-3.5	-4.47	44.7	-1.21	4.21	-0.492	1.29
NC_000962_1731563_A_T	0.0308	0.253	0.0288	48.1	1.04	-3.5	-4.47	44.7	-1.21	4.21	-0.492	1.29
NC_000962_1735903_A_G	0.0308	0.253	0.0288	48.1	1.04	-3.5	-4.47	44.7	-1.21	4.21	-0.492	1.29
NC_000962_1739390_A_G	0.0308	0.253	0.0288	48.1	1.04	-3.5	-4.47	44.7	-1.21	4.21	-0.492	1.29
NC_000962_1745446_T_A	0.0308	0.253	0.0288	48.1	1.04	-3.5	-4.47	44.7	-1.21	4.21	-0.492	1.29
NC_000962_1754016_G_GC	0.0308	0.253	0.0288	48.1	1.04	-3.5	-4.47	44.7	-1.21	4.21	-0.492	1.29
NC_000962_1754299_A_C	0.0308	0.253	0.0288	48.1	1.04	-3.5	-4.47	44.7	-1.21	4.21	-0.492	1.29
NC_000962_1754983_C_T	0.0308	0.253	0.0288	48.1	1.04	-3.5	-4.47	44.7	-1.21	4.21	-0.492	1.29
NC_000962_1766689_GCA_G	0.0308	0.253	0.0288	48.1	1.04	-3.5	-4.47	44.7	-1.21	4.21	-0.492	1.29
NC_000962_1791823_T_C	0.0308	0.253	0.0288	48.1	1.04	-3.5	-4.47	44.7	-1.21	4.21	-0.492	1.29
NC_000962_1797577_A_G	0.0308	0.253	0.0288	48.1	1.04	-3.5	-4.47	44.7	-1.21	4.21	-0.492	1.29
NC_000962_1826054_T_C	0.0308	0.253	0.0288	48.1	1.04	-3.5	-4.47	44.7	-1.21	4.21	-0.492	1.29
NC_000962_1826624_G_A	0.0308	0.253	0.0288	48.1	1.04	-3.5	-4.47	44.7	-1.21	4.21	-0.492	1.29
NC_000962_1827553_C_G	0.0308	0.253	0.0288	48.1	1.04	-3.5	-4.47	44.7	-1.21	4.21	-0.492	1.29
NC_000962_1832642_GG_TC	0.0308	0.253	0.0288	48.1	1.04	-3.5	-4.47	44.7	-1.21	4.21	-0.492	1.29
NC_000962_1849191_T_C	0.0308	0.253	0.0288	48.1	1.04	-3.5	-4.47	44.7	-1.21	4.21	-0.492	1.29
NC_000962_1859989_C_T	0.0308	0.253	0.0288	48.1	1.04	-3.5	-4.47	44.7	-1.21	4.21	-0.492	1.29
NC_000962_1863660_C_T	0.0308	0.253	0.0288	48.1	1.04	-3.5	-4.47	44.7	-1.21	4.21	-0.492	1.29
NC_000962_1873954_G_T	0.0308	0.253	0.0288	48.1	1.04	-3.5	-4.47	44.7	-1.21	4.21	-0.492	1.29
NC_000962_1874993_CG_C	0.0308	0.253	0.0288	48.1	1.04	-3.5	-4.47	44.7	-1.21	4.21	-0.492	1.29
NC_000962_1876739_T_G	0.0308	0.253	0.0288	48.1	1.04	-3.5	-4.47	44.7	-1.21	4.21	-0.492	1.29
NC_000962_1886263_C_G	0.0308	0.253	0.0288	48.1	1.04	-3.5	-4.47	44.7	-1.21	4.21	-0.492	1.29
NC_000962_1887284_G_A	0.0308	0.253	0.0288	48.1	1.04	-3.5	-4.47	44.7	-1.21	4.21	-0.492	1.29
NC_000962_1889073_G_C	0.0308	0.253	0.0288	48.1	1.04	-3.5	-4.47	44.7	-1.21	4.21	-0.492	1.29
NC_000962_1897646_G_C	0.0308	0.253	0.0288	48.1	1.04	-3.5	-4.47	44.7	-1.21	4.21	-0.492	1.29
NC_000962_1900800_A_G	0.0308	0.253	0.0288	48.1	1.04	-3.5	-4.47	44.7	-1.21	4.21	-0.492	1.29
NC_000962_1902156_G_A	0.0308	0.253	0.0288	48.1	1.04	-3.5	-4.47	44.7	-1.21	4.21	-0.492	1.29
NC_000962_1906336_A_G	0.0308	0.253	0.0288	48.1	1.04	-3.5	-4.47	44.7	-1.21	4.21	-0.492	1.29
NC_000962_1907177_C_T	0.0308	0.253	0.0288	48.1	1.04	-3.5	-4.47	44.7	-1.21	4.21	-0.492	1.29
NC_000962_1923985_G_A	0.0308	0.253	0.0288	48.1	1.04	-3.5	-4.47	44.7	-1.21	4.21	-0.492	1.29
NC_000962_1931470_G_A	0.0308	0.253	0.0288	48.1	1.04	-3.5	-4.47	44.7	-1.21	4.21	-0.492	1.29
NC_000962_1935695_T_G	0.0308	0.253	0.0288	48.1	1.04	-3.5	-4.47	44.7	-1.21	4.21	-0.492	1.29
NC_000962_1940307_G_T	0.0308	0.253	0.0288	48.1	1.04	-3.5	-4.47	44.7	-1.21	4.21	-0.492	1.29
NC_000962_1956930_T_G	0.0308	0.253	0.0288	48.1	1.04	-3.5	-4.47	44.7	-1.21	4.21	-0.492	1.29
NC_000962_1963957_T_C	0.0308	0.253	0.0288	48.1	1.04	-3.5	-4.47	44.7	-1.21	4.21	-0.492	1.29
NC_000962_1978807_G_T	0.0308	0.253	0.0288	48.1	1.04	-3.5	-4.47	44.7	-1.21	4.21	-0.492	1.29
NC_000962_1979026_C_T	0.0308	0.253	0.0288	48.1	1.04	-3.5	-4.47	44.7	-1.21	4.21	-0.492	1.29
NC_000962_1989370_C_T	0.0308	0.253	0.0288	48.1	1.04	-3.5	-4.47	44.7	-1.21	4.21	-0.492	1.29
NC_000962_2013943_G_C	0.0308	0.253	0.0288	48.1	1.04	-3.5	-4.47	44.7	-1.21	4.21	-0.492	1.29
NC_000962_2017560_A_T	0.0308	0.253	0.0288	48.1	1.04	-3.5	-4.47	44.7	-1.21	4.21	-0.492	1.29
NC_000962_2023211_G_T	0.0308	0.253	0.0288	48.1	1.04	-3.5	-4.47	44.7	-1.21	4.21	-0.492	1.29
NC_000962_2035937_G_A	0.0308	0.253	0.0288	48.1	1.04	-3.5	-4.47	44.7	-1.21	4.21	-0.492	1.29
NC_000962_2039884_T_G	0.0308	0.253	0.0288	48.1	1.04	-3.5	-4.47	44.7	-1.21	4.21	-0.492	1.29
NC_000962_2045849_C_T	0.0308	0.253	0.0288	48.1	1.04	-3.5	-4.47	44.7	-1.21	4.21	-0.492	1.29
NC_000962_2047426_CGCTAACTTCCCGTCTC_A	0.0308	0.253	0.0288	48.1	1.04	-3.5	-4.47	44.7	-1.21	4.21	-0.492	1.29
NC_000962_2052687_G_C	0.0308	0.253	0.0288	48.1	1.04	-3.5	-4.47	44.7	-1.21	4.21	-0.492	1.29
NC_000962_2052960_T_TGCAGACCTATGA	0.0308	0.253	0.0288	48.1	1.04	-3.5	-4.47	44.7	-1.21	4.21	-0.492	1.29
NC_000962_2062922_T_C	0.0308	0.253	0.0288	48.1	1.04	-3.5	-4.47	44.7	-1.21	4.21	-0.492	1.29
NC_000962_2072190_A_C	0.0308	0.253	0.0288	48.1	1.04	-3.5	-4.47	44.7	-1.21	4.21	-0.492	1.29
NC_000962_2083124_T_C	0.0308	0.253	0.0288	48.1	1.04	-3.5	-4.47	44.7	-1.21	4.21	-0.492	1.29
NC_000962_2090306_G_A	0.0308	0.253	0.0288	48.1	1.04	-3.5	-4.47	44.7	-1.21	4.21	-0.492	1.29
NC_000962_2093715_T_C	0.0308	0.253	0.0288	48.1	1.04	-3.5	-4.47	44.7	-1.21	4.21	-0.492	1.29
NC_000962_2096430_A_C	0.0308	0.253	0.0288	48.1	1.04	-3.5	-4.47	44.7	-1.21	4.21	-0.492	1.29
NC_000962_2097144_G_C	0.0308	0.253	0.0288	48.1	1.04	-3.5	-4.47	44.7	-1.21	4.21	-0.492	1.29
NC_000962_2120796_T_A	0.0308	0.253	0.0288	48.1	1.04	-3.5	-4.47	44.7	-1.21	4.21	-0.492	1.29
NC_000962_2122625_A_G	0.0308	0.253	0.0288	48.1	1.04	-3.5	-4.47	44.7	-1.21	4.21	-0.492	1.29
NC_000962_2130529_A_G	0.0308	0.253	0.0288	48.1	1.04	-3.5	-4.47	44.7	-1.21	4.21	-0.492	1.29
NC_000962_2132062_C_G	0.0308	0.253	0.0288	48.1	1.04	-3.5	-4.47	44.7	-1.21	4.21	-0.492	1.29
NC_000962_2138767_G_C	0.0308	0.253	0.0288	48.1	1.04	-3.5	-4.47	44.7	-1.21	4.21	-0.492	1.29
NC_000962_2143523_C_CT	0.0308	0.253	0.0288	48.1	1.04	-3.5	-4.47	44.7	-1.21	4.21	-0.492	1.29
NC_000962_2145878_A_G	0.0308	0.253	0.0288	48.1	1.04	-3.5	-4.47	44.7	-1.21	4.21	-0.492	1.29
NC_000962_2147641_C_CGTTAGTTCATGCGTA	0.0308	0.253	0.0288	48.1	1.04	-3.5	-4.47	44.7	-1.21	4.21	-0.492	1.29
NC_000962_2151678_G_T	0.0308	0.253	0.0288	48.1	1.04	-3.5	-4.47	44.7	-1.21	4.21	-0.492	1.29
NC_000962_2165256_T_G	0.0308	0.253	0.0288	48.1	1.04	-3.5	-4.47	44.7	-1.21	4.21	-0.492	1.29
NC_000962_2177073_T_C	0.0308	0.253	0.0288	48.1	1.04	-3.5	-4.47	44.7	-1.21	4.21	-0.492	1.29
NC_000962_2199416_A_G	0.0308	0.253	0.0288	48.1	1.04	-3.5	-4.47	44.7	-1.21	4.21	-0.492	1.29
NC_000962_2219955_CG_C	0.0308	0.253	0.0288	48.1	1.04	-3.5	-4.47	44.7	-1.21	4.21	-0.492	1.29
NC_000962_2222308_T_C	0.0308	0.253	0.0288	48.1	1.04	-3.5	-4.47	44.7	-1.21	4.21	-0.492	1.29
NC_000962_2231486_A_G	0.0308	0.253	0.0288	48.1	1.04	-3.5	-4.47	44.7	-1.21	4.21	-0.492	1.29
NC_000962_2237497_G_C	0.0308	0.253	0.0288	48.1	1.04	-3.5	-4.47	44.7	-1.21	4.21	-0.492	1.29
NC_000962_2238930_A_C	0.0308	0.253	0.0288	48.1	1.04	-3.5	-4.47	44.7	-1.21	4.21	-0.492	1.29
NC_000962_2239055_C_T	0.0308	0.253	0.0288	48.1	1.04	-3.5	-4.47	44.7	-1.21	4.21	-0.492	1.29
NC_000962_2240062_C_G	0.0308	0.253	0.0288	48.1	1.04	-3.5	-4.47	44.7	-1.21	4.21	-0.492	1.29
NC_000962_2242808_G_A	0.0308	0.253	0.0288	48.1	1.04	-3.5	-4.47	44.7	-1.21	4.21	-0.492	1.29
NC_000962_2243034_T_G	0.0308	0.253	0.0288	48.1	1.04	-3.5	-4.47	44.7	-1.21	4.21	-0.492	1.29
NC_000962_2249035_A_G	0.0308	0.253	0.0288	48.1	1.04	-3.5	-4.47	44.7	-1.21	4.21	-0.492	1.29
NC_000962_2255942_G_T	0.0308	0.253	0.0288	48.1	1.04	-3.5	-4.47	44.7	-1.21	4.21	-0.492	1.29
NC_000962_2282376_CC_TT	0.0308	0.253	0.0288	48.1	1.04	-3.5	-4.47	44.7	-1.21	4.21	-0.492	1.29
NC_000962_2297766_G_A	0.0308	0.253	0.0288	48.1	1.04	-3.5	-4.47	44.7	-1.21	4.21	-0.492	1.29
NC_000962_2309356_G_A	0.0308	0.253	0.0288	48.1	1.04	-3.5	-4.47	44.7	-1.21	4.21	-0.492	1.29
NC_000962_2321358_G_C	0.0308	0.253	0.0288	48.1	1.04	-3.5	-4.47	44.7	-1.21	4.21	-0.492	1.29
NC_000962_2327903_ATGAT_A	0.0308	0.253	0.0288	48.1	1.04	-3.5	-4.47	44.7	-1.21	4.21	-0.492	1.29
NC_000962_2331255_C_T	0.0308	0.253	0.0288	48.1	1.04	-3.5	-4.47	44.7	-1.21	4.21	-0.492	1.29
NC_000962_2335500_C_T	0.0308	0.253	0.0288	48.1	1.04	-3.5	-4.47	44.7	-1.21	4.21	-0.492	1.29
NC_000962_2339719_AGGGGCGC_GGGCGTGG	0.0308	0.253	0.0288	48.1	1.04	-3.5	-4.47	44.7	-1.21	4.21	-0.492	1.29
NC_000962_2341030_G_A	0.0308	0.253	0.0288	48.1	1.04	-3.5	-4.47	44.7	-1.21	4.21	-0.492	1.29
NC_000962_2348482_G_T	0.0308	0.253	0.0288	48.1	1.04	-3.5	-4.47	44.7	-1.21	4.21	-0.492	1.29
NC_000962_2376425_A_G	0.0308	0.253	0.0288	48.1	1.04	-3.5	-4.47	44.7	-1.21	4.21	-0.492	1.29
NC_000962_2379743_C_G	0.0308	0.253	0.0288	48.1	1.04	-3.5	-4.47	44.7	-1.21	4.21	-0.492	1.29
NC_000962_2390299_A_G	0.0308	0.253	0.0288	48.1	1.04	-3.5	-4.47	44.7	-1.21	4.21	-0.492	1.29
NC_000962_2397760_C_G	0.0308	0.253	0.0288	48.1	1.04	-3.5	-4.47	44.7	-1.21	4.21	-0.492	1.29
NC_000962_2400031_G_A	0.0308	0.253	0.0288	48.1	1.04	-3.5	-4.47	44.7	-1.21	4.21	-0.492	1.29
NC_000962_2424864_A_G	0.0308	0.253	0.0288	48.1	1.04	-3.5	-4.47	44.7	-1.21	4.21	-0.492	1.29
NC_000962_2425097_A_C	0.0308	0.253	0.0288	48.1	1.04	-3.5	-4.47	44.7	-1.21	4.21	-0.492	1.29
NC_000962_2437259_G_T	0.0308	0.253	0.0288	48.1	1.04	-3.5	-4.47	44.7	-1.21	4.21	-0.492	1.29
NC_000962_2447539_A_G	0.0308	0.253	0.0288	48.1	1.04	-3.5	-4.47	44.7	-1.21	4.21	-0.492	1.29
NC_000962_2448288_G_A	0.0308	0.253	0.0288	48.1	1.04	-3.5	-4.47	44.7	-1.21	4.21	-0.492	1.29
NC_000962_2449295_G_A	0.0308	0.253	0.0288	48.1	1.04	-3.5	-4.47	44.7	-1.21	4.21	-0.492	1.29
NC_000962_2450045_G_A	0.0308	0.253	0.0288	48.1	1.04	-3.5	-4.47	44.7	-1.21	4.21	-0.492	1.29
NC_000962_2451081_C_G	0.0308	0.253	0.0288	48.1	1.04	-3.5	-4.47	44.7	-1.21	4.21	-0.492	1.29
NC_000962_2451927_G_GCAGC	0.0308	0.253	0.0288	48.1	1.04	-3.5	-4.47	44.7	-1.21	4.21	-0.492	1.29
NC_000962_2470485_G_T	0.0308	0.253	0.0288	48.1	1.04	-3.5	-4.47	44.7	-1.21	4.21	-0.492	1.29
NC_000962_2472956_T_C	0.0308	0.253	0.0288	48.1	1.04	-3.5	-4.47	44.7	-1.21	4.21	-0.492	1.29
NC_000962_2500892_C_T	0.0308	0.253	0.0288	48.1	1.04	-3.5	-4.47	44.7	-1.21	4.21	-0.492	1.29
NC_000962_2501148_T_CC	0.0308	0.253	0.0288	48.1	1.04	-3.5	-4.47	44.7	-1.21	4.21	-0.492	1.29
NC_000962_2503549_C_A	0.0308	0.253	0.0288	48.1	1.04	-3.5	-4.47	44.7	-1.21	4.21	-0.492	1.29
NC_000962_2511712_G_T	0.0308	0.253	0.0288	48.1	1.04	-3.5	-4.47	44.7	-1.21	4.21	-0.492	1.29
NC_000962_2530434_G_T	0.0308	0.253	0.0288	48.1	1.04	-3.5	-4.47	44.7	-1.21	4.21	-0.492	1.29
NC_000962_2538793_G_A	0.0308	0.253	0.0288	48.1	1.04	-3.5	-4.47	44.7	-1.21	4.21	-0.492	1.29
NC_000962_2544979_T_A	0.0308	0.253	0.0288	48.1	1.04	-3.5	-4.47	44.7	-1.21	4.21	-0.492	1.29
NC_000962_2547274_A_G	0.0308	0.253	0.0288	48.1	1.04	-3.5	-4.47	44.7	-1.21	4.21	-0.492	1.29
NC_000962_2547529_A_AG	0.0308	0.253	0.0288	48.1	1.04	-3.5	-4.47	44.7	-1.21	4.21	-0.492	1.29
NC_000962_2562783_T_C	0.0308	0.253	0.0288	48.1	1.04	-3.5	-4.47	44.7	-1.21	4.21	-0.492	1.29
NC_000962_2563958_A_C	0.0308	0.253	0.0288	48.1	1.04	-3.5	-4.47	44.7	-1.21	4.21	-0.492	1.29
NC_000962_2569593_A_G	0.0308	0.253	0.0288	48.1	1.04	-3.5	-4.47	44.7	-1.21	4.21	-0.492	1.29
NC_000962_2573434_G_T	0.0308	0.253	0.0288	48.1	1.04	-3.5	-4.47	44.7	-1.21	4.21	-0.492	1.29
NC_000962_2574598_C_T	0.0308	0.253	0.0288	48.1	1.04	-3.5	-4.47	44.7	-1.21	4.21	-0.492	1.29
NC_000962_2577246_A_G	0.0308	0.253	0.0288	48.1	1.04	-3.5	-4.47	44.7	-1.21	4.21	-0.492	1.29
NC_000962_2582324_G_A	0.0308	0.253	0.0288	48.1	1.04	-3.5	-4.47	44.7	-1.21	4.21	-0.492	1.29
NC_000962_2592063_GT_G	0.0308	0.253	0.0288	48.1	1.04	-3.5	-4.47	44.7	-1.21	4.21	-0.492	1.29
NC_000962_2602575_G_A	0.0308	0.253	0.0288	48.1	1.04	-3.5	-4.47	44.7	-1.21	4.21	-0.492	1.29
NC_000962_2605293_G_T	0.0308	0.253	0.0288	48.1	1.04	-3.5	-4.47	44.7	-1.21	4.21	-0.492	1.29
NC_000962_2606797_G_GC	0.0308	0.253	0.0288	48.1	1.04	-3.5	-4.47	44.7	-1.21	4.21	-0.492	1.29
NC_000962_2608488_T_C	0.0308	0.253	0.0288	48.1	1.04	-3.5	-4.47	44.7	-1.21	4.21	-0.492	1.29
NC_000962_2641840_A_G	0.0308	0.253	0.0288	48.1	1.04	-3.5	-4.47	44.7	-1.21	4.21	-0.492	1.29
NC_000962_2652908_C_G	0.0308	0.253	0.0288	48.1	1.04	-3.5	-4.47	44.7	-1.21	4.21	-0.492	1.29
NC_000962_2660319_C_A	0.0308	0.253	0.0288	48.1	1.04	-3.5	-4.47	44.7	-1.21	4.21	-0.492	1.29
NC_000962_2688225_G_C	0.0308	0.253	0.0288	48.1	1.04	-3.5	-4.47	44.7	-1.21	4.21	-0.492	1.29
NC_000962_2691713_T_C	0.0308	0.253	0.0288	48.1	1.04	-3.5	-4.47	44.7	-1.21	4.21	-0.492	1.29
NC_000962_2712913_C_A	0.0308	0.253	0.0288	48.1	1.04	-3.5	-4.47	44.7	-1.21	4.21	-0.492	1.29
NC_000962_2726051_G_A	0.0308	0.253	0.0288	48.1	1.04	-3.5	-4.47	44.7	-1.21	4.21	-0.492	1.29
NC_000962_2727037_A_T	0.0308	0.253	0.0288	48.1	1.04	-3.5	-4.47	44.7	-1.21	4.21	-0.492	1.29
NC_000962_2745739_G_A	0.0308	0.253	0.0288	48.1	1.04	-3.5	-4.47	44.7	-1.21	4.21	-0.492	1.29
NC_000962_2759534_C_G	0.0308	0.253	0.0288	48.1	1.04	-3.5	-4.47	44.7	-1.21	4.21	-0.492	1.29
NC_000962_2764939_G_A	0.0308	0.253	0.0288	48.1	1.04	-3.5	-4.47	44.7	-1.21	4.21	-0.492	1.29
NC_000962_2773955_G_C	0.0308	0.253	0.0288	48.1	1.04	-3.5	-4.47	44.7	-1.21	4.21	-0.492	1.29
NC_000962_2790458_A_C	0.0308	0.253	0.0288	48.1	1.04	-3.5	-4.47	44.7	-1.21	4.21	-0.492	1.29
NC_000962_2791257_A_T	0.0308	0.253	0.0288	48.1	1.04	-3.5	-4.47	44.7	-1.21	4.21	-0.492	1.29
NC_000962_2799488_CCGCAA_C	0.0308	0.253	0.0288	48.1	1.04	-3.5	-4.47	44.7	-1.21	4.21	-0.492	1.29
NC_000962_2817158_C_A	0.0308	0.253	0.0288	48.1	1.04	-3.5	-4.47	44.7	-1.21	4.21	-0.492	1.29
NC_000962_2828104_C_T	0.0308	0.253	0.0288	48.1	1.04	-3.5	-4.47	44.7	-1.21	4.21	-0.492	1.29
NC_000962_2858669_G_T	0.0308	0.253	0.0288	48.1	1.04	-3.5	-4.47	44.7	-1.21	4.21	-0.492	1.29
NC_000962_2869242_T_C	0.0308	0.253	0.0288	48.1	1.04	-3.5	-4.47	44.7	-1.21	4.21	-0.492	1.29
NC_000962_2870386_C_T	0.0308	0.253	0.0288	48.1	1.04	-3.5	-4.47	44.7	-1.21	4.21	-0.492	1.29
NC_000962_2878980_C_T	0.0308	0.253	0.0288	48.1	1.04	-3.5	-4.47	44.7	-1.21	4.21	-0.492	1.29
NC_000962_2881244_A_G	0.0308	0.253	0.0288	48.1	1.04	-3.5	-4.47	44.7	-1.21	4.21	-0.492	1.29
NC_000962_2894594_G_A	0.0308	0.253	0.0288	48.1	1.04	-3.5	-4.47	44.7	-1.21	4.21	-0.492	1.29
NC_000962_2894642_A_G	0.0308	0.253	0.0288	48.1	1.04	-3.5	-4.47	44.7	-1.21	4.21	-0.492	1.29
NC_000962_2897871_A_G	0.0308	0.253	0.0288	48.1	1.04	-3.5	-4.47	44.7	-1.21	4.21	-0.492	1.29
NC_000962_2899890_G_T	0.0308	0.253	0.0288	48.1	1.04	-3.5	-4.47	44.7	-1.21	4.21	-0.492	1.29
NC_000962_2927511_G_T	0.0308	0.253	0.0288	48.1	1.04	-3.5	-4.47	44.7	-1.21	4.21	-0.492	1.29
NC_000962_2940608_C_T	0.0308	0.253	0.0288	48.1	1.04	-3.5	-4.47	44.7	-1.21	4.21	-0.492	1.29
NC_000962_2953307_G_T	0.0308	0.253	0.0288	48.1	1.04	-3.5	-4.47	44.7	-1.21	4.21	-0.492	1.29
NC_000962_2955233_C_T	0.0308	0.253	0.0288	48.1	1.04	-3.5	-4.47	44.7	-1.21	4.21	-0.492	1.29
NC_000962_2957568_CT_C	0.0308	0.253	0.0288	48.1	1.04	-3.5	-4.47	44.7	-1.21	4.21	-0.492	1.29
NC_000962_2959324_A_G	0.0308	0.253	0.0288	48.1	1.04	-3.5	-4.47	44.7	-1.21	4.21	-0.492	1.29
NC_000962_2985216_G_A	0.0308	0.253	0.0288	48.1	1.04	-3.5	-4.47	44.7	-1.21	4.21	-0.492	1.29
NC_000962_2992564_G_A	0.0308	0.253	0.0288	48.1	1.04	-3.5	-4.47	44.7	-1.21	4.21	-0.492	1.29
NC_000962_2993523_T_C	0.0308	0.253	0.0288	48.1	1.04	-3.5	-4.47	44.7	-1.21	4.21	-0.492	1.29
NC_000962_3000362_T_C	0.0308	0.253	0.0288	48.1	1.04	-3.5	-4.47	44.7	-1.21	4.21	-0.492	1.29
NC_000962_3007238_A_G	0.0308	0.253	0.0288	48.1	1.04	-3.5	-4.47	44.7	-1.21	4.21	-0.492	1.29
NC_000962_3015119_CT_C	0.0308	0.253	0.0288	48.1	1.04	-3.5	-4.47	44.7	-1.21	4.21	-0.492	1.29
NC_000962_3025431_C_T	0.0308	0.253	0.0288	48.1	1.04	-3.5	-4.47	44.7	-1.21	4.21	-0.492	1.29
NC_000962_3027606_C_G	0.0308	0.253	0.0288	48.1	1.04	-3.5	-4.47	44.7	-1.21	4.21	-0.492	1.29
NC_000962_3031285_A_T	0.0308	0.253	0.0288	48.1	1.04	-3.5	-4.47	44.7	-1.21	4.21	-0.492	1.29
NC_000962_3078826_G_A	0.0308	0.253	0.0288	48.1	1.04	-3.5	-4.47	44.7	-1.21	4.21	-0.492	1.29
NC_000962_3080282_C_A	0.0308	0.253	0.0288	48.1	1.04	-3.5	-4.47	44.7	-1.21	4.21	-0.492	1.29
NC_000962_3085119_G_GC	0.0308	0.253	0.0288	48.1	1.04	-3.5	-4.47	44.7	-1.21	4.21	-0.492	1.29
NC_000962_3086261_T_C	0.0308	0.253	0.0288	48.1	1.04	-3.5	-4.47	44.7	-1.21	4.21	-0.492	1.29
NC_000962_3097349_C_T	0.0308	0.253	0.0288	48.1	1.04	-3.5	-4.47	44.7	-1.21	4.21	-0.492	1.29
NC_000962_3105144_C_A	0.0308	0.253	0.0288	48.1	1.04	-3.5	-4.47	44.7	-1.21	4.21	-0.492	1.29
NC_000962_3114814_G_A	0.0308	0.253	0.0288	48.1	1.04	-3.5	-4.47	44.7	-1.21	4.21	-0.492	1.29
NC_000962_3118449_A_G	0.0308	0.253	0.0288	48.1	1.04	-3.5	-4.47	44.7	-1.21	4.21	-0.492	1.29
NC_000962_3132956_G_T	0.0308	0.253	0.0288	48.1	1.04	-3.5	-4.47	44.7	-1.21	4.21	-0.492	1.29
NC_000962_3132963_ACGT_GCTG	0.0308	0.253	0.0288	48.1	1.04	-3.5	-4.47	44.7	-1.21	4.21	-0.492	1.29
NC_000962_3132975_C_G	0.0308	0.253	0.0288	48.1	1.04	-3.5	-4.47	44.7	-1.21	4.21	-0.492	1.29
NC_000962_3135852_G_T	0.0308	0.253	0.0288	48.1	1.04	-3.5	-4.47	44.7	-1.21	4.21	-0.492	1.29
NC_000962_3135859_ACGT_GCTG	0.0308	0.253	0.0288	48.1	1.04	-3.5	-4.47	44.7	-1.21	4.21	-0.492	1.29
NC_000962_3135871_C_G	0.0308	0.253	0.0288	48.1	1.04	-3.5	-4.47	44.7	-1.21	4.21	-0.492	1.29
NC_000962_3137237_T_C	0.0308	0.253	0.0288	48.1	1.04	-3.5	-4.47	44.7	-1.21	4.21	-0.492	1.29
NC_000962_3169993_A_G	0.0308	0.253	0.0288	48.1	1.04	-3.5	-4.47	44.7	-1.21	4.21	-0.492	1.29
NC_000962_3188769_A_G	0.0308	0.253	0.0288	48.1	1.04	-3.5	-4.47	44.7	-1.21	4.21	-0.492	1.29
NC_000962_3190342_G_A	0.0308	0.253	0.0288	48.1	1.04	-3.5	-4.47	44.7	-1.21	4.21	-0.492	1.29
NC_000962_3194392_T_A	0.0308	0.253	0.0288	48.1	1.04	-3.5	-4.47	44.7	-1.21	4.21	-0.492	1.29
NC_000962_3214481_G_T	0.0308	0.253	0.0288	48.1	1.04	-3.5	-4.47	44.7	-1.21	4.21	-0.492	1.29
NC_000962_3229692_G_A	0.0308	0.253	0.0288	48.1	1.04	-3.5	-4.47	44.7	-1.21	4.21	-0.492	1.29
NC_000962_3241244_G_A	0.0308	0.253	0.0288	48.1	1.04	-3.5	-4.47	44.7	-1.21	4.21	-0.492	1.29
NC_000962_3244414_A_G	0.0308	0.253	0.0288	48.1	1.04	-3.5	-4.47	44.7	-1.21	4.21	-0.492	1.29
NC_000962_3247089_G_A	0.0308	0.253	0.0288	48.1	1.04	-3.5	-4.47	44.7	-1.21	4.21	-0.492	1.29
NC_000962_3254880_G_T	0.0308	0.253	0.0288	48.1	1.04	-3.5	-4.47	44.7	-1.21	4.21	-0.492	1.29
NC_000962_3271037_A_G	0.0308	0.253	0.0288	48.1	1.04	-3.5	-4.47	44.7	-1.21	4.21	-0.492	1.29
NC_000962_3273138_C_G	0.0308	0.253	0.0288	48.1	1.04	-3.5	-4.47	44.7	-1.21	4.21	-0.492	1.29
NC_000962_3280132_G_A	0.0308	0.253	0.0288	48.1	1.04	-3.5	-4.47	44.7	-1.21	4.21	-0.492	1.29
NC_000962_3293601_T_C	0.0308	0.253	0.0288	48.1	1.04	-3.5	-4.47	44.7	-1.21	4.21	-0.492	1.29
NC_000962_3296721_C_G	0.0308	0.253	0.0288	48.1	1.04	-3.5	-4.47	44.7	-1.21	4.21	-0.492	1.29
NC_000962_3299413_G_A	0.0308	0.253	0.0288	48.1	1.04	-3.5	-4.47	44.7	-1.21	4.21	-0.492	1.29
NC_000962_3302683_C_T	0.0308	0.253	0.0288	48.1	1.04	-3.5	-4.47	44.7	-1.21	4.21	-0.492	1.29
NC_000962_3306163_CGGCACTGTGGCG_C	0.0308	0.253	0.0288	48.1	1.04	-3.5	-4.47	44.7	-1.21	4.21	-0.492	1.29
NC_000962_3306594_T_G	0.0308	0.253	0.0288	48.1	1.04	-3.5	-4.47	44.7	-1.21	4.21	-0.492	1.29
NC_000962_3308446_T_C	0.0308	0.253	0.0288	48.1	1.04	-3.5	-4.47	44.7	-1.21	4.21	-0.492	1.29
NC_000962_3312942_G_A	0.0308	0.253	0.0288	48.1	1.04	-3.5	-4.47	44.7	-1.21	4.21	-0.492	1.29
NC_000962_3326150_A_G	0.0308	0.253	0.0288	48.1	1.04	-3.5	-4.47	44.7	-1.21	4.21	-0.492	1.29
NC_000962_3351472_G_A	0.0308	0.253	0.0288	48.1	1.04	-3.5	-4.47	44.7	-1.21	4.21	-0.492	1.29
NC_000962_3365841_G_A	0.0308	0.253	0.0288	48.1	1.04	-3.5	-4.47	44.7	-1.21	4.21	-0.492	1.29
NC_000962_3366409_GATCACATCACC_G	0.0308	0.253	0.0288	48.1	1.04	-3.5	-4.47	44.7	-1.21	4.21	-0.492	1.29
NC_000962_3369869_G_T	0.0308	0.253	0.0288	48.1	1.04	-3.5	-4.47	44.7	-1.21	4.21	-0.492	1.29
NC_000962_3371260_T_C	0.0308	0.253	0.0288	48.1	1.04	-3.5	-4.47	44.7	-1.21	4.21	-0.492	1.29
NC_000962_3406798_G_A	0.0308	0.253	0.0288	48.1	1.04	-3.5	-4.47	44.7	-1.21	4.21	-0.492	1.29
NC_000962_3415332_A_G	0.0308	0.253	0.0288	48.1	1.04	-3.5	-4.47	44.7	-1.21	4.21	-0.492	1.29
NC_000962_3431407_G_T	0.0308	0.253	0.0288	48.1	1.04	-3.5	-4.47	44.7	-1.21	4.21	-0.492	1.29
NC_000962_3442240_C_A	0.0308	0.253	0.0288	48.1	1.04	-3.5	-4.47	44.7	-1.21	4.21	-0.492	1.29
NC_000962_3447480_A_C	0.0308	0.253	0.0288	48.1	1.04	-3.5	-4.47	44.7	-1.21	4.21	-0.492	1.29
NC_000962_3448714_G_C	0.0308	0.253	0.0288	48.1	1.04	-3.5	-4.47	44.7	-1.21	4.21	-0.492	1.29
NC_000962_3453382_C_T	0.0308	0.253	0.0288	48.1	1.04	-3.5	-4.47	44.7	-1.21	4.21	-0.492	1.29
NC_000962_3464629_A_G	0.0308	0.253	0.0288	48.1	1.04	-3.5	-4.47	44.7	-1.21	4.21	-0.492	1.29
NC_000962_3475159_A_G	0.0308	0.253	0.0288	48.1	1.04	-3.5	-4.47	44.7	-1.21	4.21	-0.492	1.29
NC_000962_3479561_G_A	0.0308	0.253	0.0288	48.1	1.04	-3.5	-4.47	44.7	-1.21	4.21	-0.492	1.29
NC_000962_3494295_GGC_G	0.0308	0.253	0.0288	48.1	1.04	-3.5	-4.47	44.7	-1.21	4.21	-0.492	1.29
NC_000962_3494820_CG_C	0.0308	0.253	0.0288	48.1	1.04	-3.5	-4.47	44.7	-1.21	4.21	-0.492	1.29
NC_000962_3498418_A_G	0.0308	0.253	0.0288	48.1	1.04	-3.5	-4.47	44.7	-1.21	4.21	-0.492	1.29
NC_000962_3505005_A_C	0.0308	0.253	0.0288	48.1	1.04	-3.5	-4.47	44.7	-1.21	4.21	-0.492	1.29
NC_000962_3509091_G_C	0.0308	0.253	0.0288	48.1	1.04	-3.5	-4.47	44.7	-1.21	4.21	-0.492	1.29
NC_000962_3521044_A_G	0.0308	0.253	0.0288	48.1	1.04	-3.5	-4.47	44.7	-1.21	4.21	-0.492	1.29
NC_000962_3530145_C_A	0.0308	0.253	0.0288	48.1	1.04	-3.5	-4.47	44.7	-1.21	4.21	-0.492	1.29
NC_000962_3536008_G_T	0.0308	0.253	0.0288	48.1	1.04	-3.5	-4.47	44.7	-1.21	4.21	-0.492	1.29
NC_000962_3555699_A_G	0.0308	0.253	0.0288	48.1	1.04	-3.5	-4.47	44.7	-1.21	4.21	-0.492	1.29
NC_000962_3557634_G_A	0.0308	0.253	0.0288	48.1	1.04	-3.5	-4.47	44.7	-1.21	4.21	-0.492	1.29
NC_000962_3560645_C_T	0.0308	0.253	0.0288	48.1	1.04	-3.5	-4.47	44.7	-1.21	4.21	-0.492	1.29
NC_000962_3571834_T_G	0.0308	0.253	0.0288	48.1	1.04	-3.5	-4.47	44.7	-1.21	4.21	-0.492	1.29
NC_000962_3573636_T_C	0.0308	0.253	0.0288	48.1	1.04	-3.5	-4.47	44.7	-1.21	4.21	-0.492	1.29
NC_000962_3577958_A_G	0.0308	0.253	0.0288	48.1	1.04	-3.5	-4.47	44.7	-1.21	4.21	-0.492	1.29
NC_000962_3597682_C_T	0.0308	0.253	0.0288	48.1	1.04	-3.5	-4.47	44.7	-1.21	4.21	-0.492	1.29
NC_000962_3610668_GGGGTC_G	0.0308	0.253	0.0288	48.1	1.04	-3.5	-4.47	44.7	-1.21	4.21	-0.492	1.29
NC_000962_3624486_T_C	0.0308	0.253	0.0288	48.1	1.04	-3.5	-4.47	44.7	-1.21	4.21	-0.492	1.29
NC_000962_3647041_A_G	0.0308	0.253	0.0288	48.1	1.04	-3.5	-4.47	44.7	-1.21	4.21	-0.492	1.29
NC_000962_3658266_C_G	0.0308	0.253	0.0288	48.1	1.04	-3.5	-4.47	44.7	-1.21	4.21	-0.492	1.29
NC_000962_3661802_C_T	0.0308	0.253	0.0288	48.1	1.04	-3.5	-4.47	44.7	-1.21	4.21	-0.492	1.29
NC_000962_3671532_G_C	0.0308	0.253	0.0288	48.1	1.04	-3.5	-4.47	44.7	-1.21	4.21	-0.492	1.29
NC_000962_3671843_A_C	0.0308	0.253	0.0288	48.1	1.04	-3.5	-4.47	44.7	-1.21	4.21	-0.492	1.29
NC_000962_3672105_G_C	0.0308	0.253	0.0288	48.1	1.04	-3.5	-4.47	44.7	-1.21	4.21	-0.492	1.29
NC_000962_3679949_A_G	0.0308	0.253	0.0288	48.1	1.04	-3.5	-4.47	44.7	-1.21	4.21	-0.492	1.29
NC_000962_3683715_T_G	0.0308	0.253	0.0288	48.1	1.04	-3.5	-4.47	44.7	-1.21	4.21	-0.492	1.29
NC_000962_3687372_A_G	0.0308	0.253	0.0288	48.1	1.04	-3.5	-4.47	44.7	-1.21	4.21	-0.492	1.29
NC_000962_3696181_A_G	0.0308	0.253	0.0288	48.1	1.04	-3.5	-4.47	44.7	-1.21	4.21	-0.492	1.29
NC_000962_3697708_A_G	0.0308	0.253	0.0288	48.1	1.04	-3.5	-4.47	44.7	-1.21	4.21	-0.492	1.29
NC_000962_3704261_C_A	0.0308	0.253	0.0288	48.1	1.04	-3.5	-4.47	44.7	-1.21	4.21	-0.492	1.29
NC_000962_3723901_G_GT	0.0308	0.253	0.0288	48.1	1.04	-3.5	-4.47	44.7	-1.21	4.21	-0.492	1.29
NC_000962_3734121_C_T	0.0308	0.253	0.0288	48.1	1.04	-3.5	-4.47	44.7	-1.21	4.21	-0.492	1.29
NC_000962_3743549_A_G	0.0308	0.253	0.0288	48.1	1.04	-3.5	-4.47	44.7	-1.21	4.21	-0.492	1.29
NC_000962_3745483_C_A	0.0308	0.253	0.0288	48.1	1.04	-3.5	-4.47	44.7	-1.21	4.21	-0.492	1.29
NC_000962_3745816_C_T	0.0308	0.253	0.0288	48.1	1.04	-3.5	-4.47	44.7	-1.21	4.21	-0.492	1.29
NC_000962_3746854_T_C	0.0308	0.253	0.0288	48.1	1.04	-3.5	-4.47	44.7	-1.21	4.21	-0.492	1.29
NC_000962_3746869_GGCCAAT_ACCCCAG	0.0308	0.253	0.0288	48.1	1.04	-3.5	-4.47	44.7	-1.21	4.21	-0.492	1.29
NC_000962_3753414_TC_G	0.0308	0.253	0.0288	48.1	1.04	-3.5	-4.47	44.7	-1.21	4.21	-0.492	1.29
NC_000962_3770325_C_T	0.0308	0.253	0.0288	48.1	1.04	-3.5	-4.47	44.7	-1.21	4.21	-0.492	1.29
NC_000962_3772616_G_A	0.0308	0.253	0.0288	48.1	1.04	-3.5	-4.47	44.7	-1.21	4.21	-0.492	1.29
NC_000962_3785946_A_G	0.0308	0.253	0.0288	48.1	1.04	-3.5	-4.47	44.7	-1.21	4.21	-0.492	1.29
NC_000962_3786033_A_G	0.0308	0.253	0.0288	48.1	1.04	-3.5	-4.47	44.7	-1.21	4.21	-0.492	1.29
NC_000962_3788365_T_G	0.0308	0.253	0.0288	48.1	1.04	-3.5	-4.47	44.7	-1.21	4.21	-0.492	1.29
NC_000962_3793634_A_G	0.0308	0.253	0.0288	48.1	1.04	-3.5	-4.47	44.7	-1.21	4.21	-0.492	1.29
NC_000962_3808103_T_C	0.0308	0.253	0.0288	48.1	1.04	-3.5	-4.47	44.7	-1.21	4.21	-0.492	1.29
NC_000962_3811629_G_A	0.0308	0.253	0.0288	48.1	1.04	-3.5	-4.47	44.7	-1.21	4.21	-0.492	1.29
NC_000962_3845328_T_C	0.0308	0.253	0.0288	48.1	1.04	-3.5	-4.47	44.7	-1.21	4.21	-0.492	1.29
NC_000962_3851084_A_G	0.0308	0.253	0.0288	48.1	1.04	-3.5	-4.47	44.7	-1.21	4.21	-0.492	1.29
NC_000962_3854899_T_C	0.0308	0.253	0.0288	48.1	1.04	-3.5	-4.47	44.7	-1.21	4.21	-0.492	1.29
NC_000962_3861914_C_T	0.0308	0.253	0.0288	48.1	1.04	-3.5	-4.47	44.7	-1.21	4.21	-0.492	1.29
NC_000962_3864041_G_A	0.0308	0.253	0.0288	48.1	1.04	-3.5	-4.47	44.7	-1.21	4.21	-0.492	1.29
NC_000962_3883467_A_G	0.0308	0.253	0.0288	48.1	1.04	-3.5	-4.47	44.7	-1.21	4.21	-0.492	1.29
NC_000962_3895257_G_C	0.0308	0.253	0.0288	48.1	1.04	-3.5	-4.47	44.7	-1.21	4.21	-0.492	1.29
NC_000962_3898869_C_A	0.0308	0.253	0.0288	48.1	1.04	-3.5	-4.47	44.7	-1.21	4.21	-0.492	1.29
NC_000962_3899654_C_A	0.0308	0.253	0.0288	48.1	1.04	-3.5	-4.47	44.7	-1.21	4.21	-0.492	1.29
NC_000962_3921094_C_T	0.0308	0.253	0.0288	48.1	1.04	-3.5	-4.47	44.7	-1.21	4.21	-0.492	1.29
NC_000962_3936696_A_G	0.0308	0.253	0.0288	48.1	1.04	-3.5	-4.47	44.7	-1.21	4.21	-0.492	1.29
NC_000962_3958007_C_T	0.0308	0.253	0.0288	48.1	1.04	-3.5	-4.47	44.7	-1.21	4.21	-0.492	1.29
NC_000962_3970112_C_T	0.0308	0.253	0.0288	48.1	1.04	-3.5	-4.47	44.7	-1.21	4.21	-0.492	1.29
NC_000962_3974142_G_A	0.0308	0.253	0.0288	48.1	1.04	-3.5	-4.47	44.7	-1.21	4.21	-0.492	1.29
NC_000962_3979151_T_A	0.0308	0.253	0.0288	48.1	1.04	-3.5	-4.47	44.7	-1.21	4.21	-0.492	1.29
NC_000962_3989914_G_T	0.0308	0.253	0.0288	48.1	1.04	-3.5	-4.47	44.7	-1.21	4.21	-0.492	1.29
NC_000962_3994898_A_G	0.0308	0.253	0.0288	48.1	1.04	-3.5	-4.47	44.7	-1.21	4.21	-0.492	1.29
NC_000962_3998895_G_A	0.0308	0.253	0.0288	48.1	1.04	-3.5	-4.47	44.7	-1.21	4.21	-0.492	1.29
NC_000962_4003645_C_T	0.0308	0.253	0.0288	48.1	1.04	-3.5	-4.47	44.7	-1.21	4.21	-0.492	1.29
NC_000962_4012219_T_C	0.0308	0.253	0.0288	48.1	1.04	-3.5	-4.47	44.7	-1.21	4.21	-0.492	1.29
NC_000962_4019103_G_T	0.0308	0.253	0.0288	48.1	1.04	-3.5	-4.47	44.7	-1.21	4.21	-0.492	1.29
NC_000962_4024079_T_C	0.0308	0.253	0.0288	48.1	1.04	-3.5	-4.47	44.7	-1.21	4.21	-0.492	1.29
NC_000962_4040517_A_G	0.0308	0.253	0.0288	48.1	1.04	-3.5	-4.47	44.7	-1.21	4.21	-0.492	1.29
NC_000962_4058711_T_C	0.0308	0.253	0.0288	48.1	1.04	-3.5	-4.47	44.7	-1.21	4.21	-0.492	1.29
NC_000962_4067152_G_A	0.0308	0.253	0.0288	48.1	1.04	-3.5	-4.47	44.7	-1.21	4.21	-0.492	1.29
NC_000962_4069797_C_T	0.0308	0.253	0.0288	48.1	1.04	-3.5	-4.47	44.7	-1.21	4.21	-0.492	1.29
NC_000962_4077177_G_A	0.0308	0.253	0.0288	48.1	1.04	-3.5	-4.47	44.7	-1.21	4.21	-0.492	1.29
NC_000962_4078863_C_T	0.0308	0.253	0.0288	48.1	1.04	-3.5	-4.47	44.7	-1.21	4.21	-0.492	1.29
NC_000962_4083360_T_G	0.0308	0.253	0.0288	48.1	1.04	-3.5	-4.47	44.7	-1.21	4.21	-0.492	1.29
NC_000962_4085200_G_C	0.0308	0.253	0.0288	48.1	1.04	-3.5	-4.47	44.7	-1.21	4.21	-0.492	1.29
NC_000962_4093719_G_A	0.0308	0.253	0.0288	48.1	1.04	-3.5	-4.47	44.7	-1.21	4.21	-0.492	1.29
NC_000962_4101018_C_T	0.0308	0.253	0.0288	48.1	1.04	-3.5	-4.47	44.7	-1.21	4.21	-0.492	1.29
NC_000962_4105757_C_T	0.0308	0.253	0.0288	48.1	1.04	-3.5	-4.47	44.7	-1.21	4.21	-0.492	1.29
NC_000962_4106154_C_T	0.0308	0.253	0.0288	48.1	1.04	-3.5	-4.47	44.7	-1.21	4.21	-0.492	1.29
NC_000962_4117161_C_A	0.0308	0.253	0.0288	48.1	1.04	-3.5	-4.47	44.7	-1.21	4.21	-0.492	1.29
NC_000962_4126087_T_G	0.0308	0.253	0.0288	48.1	1.04	-3.5	-4.47	44.7	-1.21	4.21	-0.492	1.29
NC_000962_4130711_G_C	0.0308	0.253	0.0288	48.1	1.04	-3.5	-4.47	44.7	-1.21	4.21	-0.492	1.29
NC_000962_4133907_G_A	0.0308	0.253	0.0288	48.1	1.04	-3.5	-4.47	44.7	-1.21	4.21	-0.492	1.29
NC_000962_4137190_T_C	0.0308	0.253	0.0288	48.1	1.04	-3.5	-4.47	44.7	-1.21	4.21	-0.492	1.29
NC_000962_4138377_A_G	0.0308	0.253	0.0288	48.1	1.04	-3.5	-4.47	44.7	-1.21	4.21	-0.492	1.29
NC_000962_4142689_G_A	0.0308	0.253	0.0288	48.1	1.04	-3.5	-4.47	44.7	-1.21	4.21	-0.492	1.29
NC_000962_4156239_A_G	0.0308	0.253	0.0288	48.1	1.04	-3.5	-4.47	44.7	-1.21	4.21	-0.492	1.29
NC_000962_4160533_TGCGCCCGGC_T	0.0308	0.253	0.0288	48.1	1.04	-3.5	-4.47	44.7	-1.21	4.21	-0.492	1.29
NC_000962_4163558_G_C	0.0308	0.253	0.0288	48.1	1.04	-3.5	-4.47	44.7	-1.21	4.21	-0.492	1.29
NC_000962_4169666_GT_G	0.0308	0.253	0.0288	48.1	1.04	-3.5	-4.47	44.7	-1.21	4.21	-0.492	1.29
NC_000962_4169719_C_T	0.0308	0.253	0.0288	48.1	1.04	-3.5	-4.47	44.7	-1.21	4.21	-0.492	1.29
NC_000962_4187063_G_A	0.0308	0.253	0.0288	48.1	1.04	-3.5	-4.47	44.7	-1.21	4.21	-0.492	1.29
NC_000962_4189721_G_T	0.0308	0.253	0.0288	48.1	1.04	-3.5	-4.47	44.7	-1.21	4.21	-0.492	1.29
NC_000962_4190285_T_C	0.0308	0.253	0.0288	48.1	1.04	-3.5	-4.47	44.7	-1.21	4.21	-0.492	1.29
NC_000962_4190532_A_C	0.0308	0.253	0.0288	48.1	1.04	-3.5	-4.47	44.7	-1.21	4.21	-0.492	1.29
NC_000962_4190596_A_C	0.0308	0.253	0.0288	48.1	1.04	-3.5	-4.47	44.7	-1.21	4.21	-0.492	1.29
NC_000962_4200220_A_G	0.0308	0.253	0.0288	48.1	1.04	-3.5	-4.47	44.7	-1.21	4.21	-0.492	1.29
NC_000962_4201105_G_A	0.0308	0.253	0.0288	48.1	1.04	-3.5	-4.47	44.7	-1.21	4.21	-0.492	1.29
NC_000962_4210876_T_C	0.0308	0.253	0.0288	48.1	1.04	-3.5	-4.47	44.7	-1.21	4.21	-0.492	1.29
NC_000962_4216255_C_G	0.0308	0.253	0.0288	48.1	1.04	-3.5	-4.47	44.7	-1.21	4.21	-0.492	1.29
NC_000962_4240671_C_T	0.0308	0.253	0.0288	48.1	1.04	-3.5	-4.47	44.7	-1.21	4.21	-0.492	1.29
NC_000962_4241042_A_G	0.0308	0.253	0.0288	48.1	1.04	-3.5	-4.47	44.7	-1.21	4.21	-0.492	1.29
NC_000962_4245969_C_T	0.0308	0.253	0.0288	48.1	1.04	-3.5	-4.47	44.7	-1.21	4.21	-0.492	1.29
NC_000962_4247646_A_C	0.0308	0.253	0.0288	48.1	1.04	-3.5	-4.47	44.7	-1.21	4.21	-0.492	1.29
NC_000962_4261499_G_A	0.0308	0.253	0.0288	48.1	1.04	-3.5	-4.47	44.7	-1.21	4.21	-0.492	1.29
NC_000962_4263279_A_G	0.0308	0.253	0.0288	48.1	1.04	-3.5	-4.47	44.7	-1.21	4.21	-0.492	1.29
NC_000962_4269387_T_G	0.0308	0.253	0.0288	48.1	1.04	-3.5	-4.47	44.7	-1.21	4.21	-0.492	1.29
NC_000962_4275935_A_G	0.0308	0.253	0.0288	48.1	1.04	-3.5	-4.47	44.7	-1.21	4.21	-0.492	1.29
NC_000962_4277032_G_C	0.0308	0.253	0.0288	48.1	1.04	-3.5	-4.47	44.7	-1.21	4.21	-0.492	1.29
NC_000962_4287361_C_T	0.0308	0.253	0.0288	48.1	1.04	-3.5	-4.47	44.7	-1.21	4.21	-0.492	1.29
NC_000962_4289953_A_G	0.0308	0.253	0.0288	48.1	1.04	-3.5	-4.47	44.7	-1.21	4.21	-0.492	1.29
NC_000962_4303407_A_C	0.0308	0.253	0.0288	48.1	1.04	-3.5	-4.47	44.7	-1.21	4.21	-0.492	1.29
NC_000962_4306339_G_T	0.0308	0.253	0.0288	48.1	1.04	-3.5	-4.47	44.7	-1.21	4.21	-0.492	1.29
NC_000962_4307344_C_G	0.0308	0.253	0.0288	48.1	1.04	-3.5	-4.47	44.7	-1.21	4.21	-0.492	1.29
NC_000962_4310743_T_TG	0.0308	0.253	0.0288	48.1	1.04	-3.5	-4.47	44.7	-1.21	4.21	-0.492	1.29
NC_000962_4316566_C_G	0.0308	0.253	0.0288	48.1	1.04	-3.5	-4.47	44.7	-1.21	4.21	-0.492	1.29
NC_000962_4318424_TC_G	0.0308	0.253	0.0288	48.1	1.04	-3.5	-4.47	44.7	-1.21	4.21	-0.492	1.29
NC_000962_4334425_G_C	0.0308	0.253	0.0288	48.1	1.04	-3.5	-4.47	44.7	-1.21	4.21	-0.492	1.29
NC_000962_4336597_C_A	0.0308	0.253	0.0288	48.1	1.04	-3.5	-4.47	44.7	-1.21	4.21	-0.492	1.29
NC_000962_4344058_T_C	0.0308	0.253	0.0288	48.1	1.04	-3.5	-4.47	44.7	-1.21	4.21	-0.492	1.29
NC_000962_4351759_G_C	0.0308	0.253	0.0288	48.1	1.04	-3.5	-4.47	44.7	-1.21	4.21	-0.492	1.29
NC_000962_4357946_C_T	0.0308	0.253	0.0288	48.1	1.04	-3.5	-4.47	44.7	-1.21	4.21	-0.492	1.29
NC_000962_4374228_T_C	0.0308	0.253	0.0288	48.1	1.04	-3.5	-4.47	44.7	-1.21	4.21	-0.492	1.29
NC_000962_4383442_T_C	0.0308	0.253	0.0288	48.1	1.04	-3.5	-4.47	44.7	-1.21	4.21	-0.492	1.29
NC_000962_4385187_A_G	0.0308	0.253	0.0288	48.1	1.04	-3.5	-4.47	44.7	-1.21	4.21	-0.492	1.29
NC_000962_4390380_A_G	0.0308	0.253	0.0288	48.1	1.04	-3.5	-4.47	44.7	-1.21	4.21	-0.492	1.29
NC_000962_4394210_G_C	0.0308	0.253	0.0288	48.1	1.04	-3.5	-4.47	44.7	-1.21	4.21	-0.492	1.29
NC_000962_4395387_A_G	0.0308	0.253	0.0288	48.1	1.04	-3.5	-4.47	44.7	-1.21	4.21	-0.492	1.29
NC_000962_4408920_AGGC_GGGT	0.0308	0.253	0.0288	48.1	1.04	-3.5	-4.47	44.7	-1.21	4.21	-0.492	1.29
NC_000962_4411016_G_A	0.0308	0.253	0.0288	48.1	1.04	-3.5	-4.47	44.7	-1.21	4.21	-0.492	1.29
NC_000962_4377269_TCTCACCGGGATCGGCCAGCCGCAACTGAATTCGCGCCGTGACATTCTGCAGCAGG_T	0.0798	0.0862	0.0302	-1.15	0.614	-1.95	-0.662	0.787	-0.647	0.42	0.148	0.0575
NC_000962_3927605_TG_AA	0.193	0.136	0.0303	-0.683	0.334	-1.9	-0.703	0.767	-0.643	0.532	0.213	0.257
NC_000962_854252_GC_G	0.732	0.218	0.0305	0.798	0.387	-2.62	-0.389	0.997	-1.05	0.848	0.757	0.762
NC_000962_847613_G_C	0.0462	0.0929	0.0307	-1.29	1.18	-1.92	-0.526	0.42	-0.589	0.576	0.0913	0.0248
NC_000962_1154646_C_T	0.0462	0.0929	0.0307	-1.29	1.18	-1.92	-0.526	0.42	-0.589	0.576	0.0913	0.0248
NC_000962_2315726_C_T	0.0462	0.0929	0.0307	-1.29	1.18	-1.92	-0.526	0.42	-0.589	0.576	0.0913	0.0248
NC_000962_2950646_T_TGAGTGGTGATCGGGTA	0.0462	0.0929	0.0307	-1.29	1.18	-1.92	-0.526	0.42	-0.589	0.576	0.0913	0.0248
NC_000962_3818840_TA_T	0.0462	0.0929	0.0307	-1.29	1.18	-1.92	-0.526	0.42	-0.589	0.576	0.0913	0.0248
NC_000962_688344_G_GA	0.132	0.0147	0.0315	0.701	0.318	-2.12	-0.444	0.702	-0.646	0.904	0.342	0.434
NC_000962_2185884_T_C	0.132	0.0147	0.0315	0.701	0.318	-2.12	-0.444	0.702	-0.646	0.904	0.342	0.434
NC_000962_1556787_T_C	0.724	0.159	0.032	-1.49	0.647	-0.941	-1.74	0.902	-0.635	0.924	0.512	0.371
NC_000962_1595342_T_C	0.724	0.159	0.032	-1.49	0.647	-0.941	-1.74	0.902	-0.635	0.924	0.512	0.371
NC_000962_1643864_T_C	0.724	0.159	0.032	-1.49	0.647	-0.941	-1.74	0.902	-0.635	0.924	0.512	0.371
NC_000962_132937_A_G	0.014	0.00794	0.0341	1.52	0.666	-2.04	-0.536	0.722	-0.644	0.702	0.261	0.265
NC_000962_312290_C_T	0.014	0.00794	0.0341	1.52	0.666	-2.04	-0.536	0.722	-0.644	0.702	0.261	0.265
NC_000962_408572_G_A	0.014	0.00794	0.0341	1.52	0.666	-2.04	-0.536	0.722	-0.644	0.702	0.261	0.265
NC_000962_2867913_T_G	0.014	0.00794	0.0341	1.52	0.666	-2.04	-0.536	0.722	-0.644	0.702	0.261	0.265
NC_000962_3192359_A_G	0.014	0.00794	0.0341	1.52	0.666	-2.04	-0.536	0.722	-0.644	0.702	0.261	0.265
NC_000962_3296627_A_G	0.014	0.00794	0.0341	1.52	0.666	-2.04	-0.536	0.722	-0.644	0.702	0.261	0.265
NC_000962_3504615_G_A	0.014	0.00794	0.0341	1.52	0.666	-2.04	-0.536	0.722	-0.644	0.702	0.261	0.265
NC_000962_3576606_A_C	0.014	0.00794	0.0341	1.52	0.666	-2.04	-0.536	0.722	-0.644	0.702	0.261	0.265
NC_000962_3746090_CGG_C	0.014	0.00794	0.0341	1.52	0.666	-2.04	-0.536	0.722	-0.644	0.702	0.261	0.265
NC_000962_4338575_T_C	0.014	0.00794	0.0341	1.52	0.666	-2.04	-0.536	0.722	-0.644	0.702	0.261	0.265
NC_000962_3934733_GG_CA	0.507	0.246	0.0348	-0.534	0.252	-1.76	-0.759	0.495	-0.646	0.738	-0.0494	0.476
NC_000962_1788570_G_T	0.0546	0.0154	0.0349	-2.18	0.706	-1.89	-0.246	0.696	-0.278	0.533	0.337	0.091
NC_000962_152969_G_A	0.0392	0.775	0.0355	3.03	1.72	-2.14	-1.05	-0.36	-1.76	1.08	-0.475	0.161
NC_000962_2382776_A_C	0.106	0.0165	0.037	0.721	0.335	-2.1	-0.463	0.703	-0.646	0.862	0.325	0.396
NC_000962_4378048_ATCT_A	0.091	0.106	0.0394	-0.986	0.538	-1.94	-0.664	0.787	-0.647	0.432	0.154	0.0779
NC_000962_3379708_GAGCG_CAGCC	0.92	0.0328	0.0417	1.27	0.743	-3.21	-0.516	0.314	-0.653	0.579	0.155	0.224
NC_000962_3379718_T_C	0.92	0.0328	0.0417	1.27	0.743	-3.21	-0.516	0.314	-0.653	0.579	0.155	0.224
NC_000962_1190093_A_C	0.931	0.396	0.0426	-1	0.46	-1.09	-0.695	1.57	-0.599	0.704	0.166	0.163
NC_000962_3934542_T_G	0.62	0.223	0.0439	-0.49	0.241	-1.72	-0.635	0.62	-0.834	0.734	0.0556	0.381
NC_000962_3379726_CCCCGGCCAAC_ACCCCGTCACA	0.92	0.0328	0.0452	1.25	0.744	-3.19	-0.512	0.324	-0.646	0.58	0.161	0.226
NC_000962_146610_C_A	0.028	0.016	0.0465	1.1	0.515	-2.05	-0.523	0.717	-0.644	0.729	0.272	0.287
NC_000962_574149_G_T	0.028	0.016	0.0465	1.1	0.515	-2.05	-0.523	0.717	-0.644	0.729	0.272	0.287
NC_000962_1330641_A_G	0.028	0.016	0.0465	1.1	0.515	-2.05	-0.523	0.717	-0.644	0.729	0.272	0.287
NC_000962_2435925_A_G	0.028	0.016	0.0465	1.1	0.515	-2.05	-0.523	0.717	-0.644	0.729	0.272	0.287
NC_000962_2680491_G_C	0.028	0.016	0.0465	1.1	0.515	-2.05	-0.523	0.717	-0.644	0.729	0.272	0.287
NC_000962_3010420_A_G	0.755	0.315	0.0465	-1.39	0.648	-0.97	-1.55	-0.374	-0.62	0.801	0.51	0.323
NC_000962_4108495_G_A	0.028	0.016	0.0465	1.1	0.515	-2.05	-0.523	0.717	-0.644	0.729	0.272	0.287
NC_000962_4340178_AC_A	0.028	0.016	0.0465	1.1	0.515	-2.05	-0.523	0.717	-0.644	0.729	0.272	0.287
NC_000962_1651308_A_G	0.723	0.151	0.0483	-1.36	0.642	-1.04	-1.63	0.891	-0.635	0.825	0.46	0.442
NC_000962_777745_C_T	0.0266	0.0955	0.0485	-1.87	0.681	-1.93	-0.516	0.43	-0.591	0.593	0.0983	0.049
NC_000962_4318188_G_A	0.0266	0.0955	0.0485	-1.87	0.681	-1.93	-0.516	0.43	-0.591	0.593	0.0983	0.049
NC_000962_840165_TCGGCGCCGGCGGGACCGGCGGGGCCGGCGGGGGAAGCACCCTCGCCGG_T	0.13	0.122	0.0491	-0.752	0.415	-1.93	-0.65	0.771	-0.628	0.563	0.204	0.21
NC_000962_3851887_AT_CC	0.609	0.776	0.05	-0.567	0.282	-1.68	-0.881	0.383	-0.638	0.777	0.36	0.237
NC_000962_122205_T_C	0.0154	0.0156	0.0509	1.36	0.646	-2.04	-0.541	0.734	-0.646	0.688	0.255	0.261
NC_000962_1356413_C_G	0.0154	0.0156	0.0509	1.36	0.646	-2.04	-0.541	0.734	-0.646	0.688	0.255	0.261
NC_000962_3078579_G_A	0.266	0.033	0.0511	0.585	0.303	-2.18	-0.373	0.698	-0.649	1.05	0.401	0.56
NC_000962_4075422_T_C	0.266	0.033	0.0511	0.585	0.303	-2.18	-0.373	0.698	-0.649	1.05	0.401	0.56
NC_000962_2123169_T_G	0.955	0.0289	0.0523	1.99	8.87	-3.9	-0.344	-0.291	-0.569	0.555	0.176	0.0643
NC_000962_2066470_G_A	0.028	0.728	0.054	3.75	1.43	-2.08	-0.749	0.218	-0.519	-0.466	3.14	-0.136
NC_000962_928917_CC_GG	0.0238	0.513	0.0547	2.5	1.37	-2.08	-0.731	0.609	-0.599	-0.0187	2.06	0.111
NC_000962_338844_AC_GT	0.836	0.00335	0.0556	2.22	1.15	-3.9	0.384	-0.37	0.455	0.743	-1.13	0.176
NC_000962_3948612_A_ACGGCGGCAC	0.333	0.262	0.0567	-0.491	0.262	-1.86	-0.706	0.667	-0.642	0.682	0.159	0.347
NC_000962_672512_ACCGGTGCCG_A	0.564	0.957	0.0571	-0.53	0.273	-1.72	-0.874	0.781	-0.633	0.763	0.336	0.316
NC_000962_1462152_C_A	0.0252	0.105	0.0581	-1.81	0.679	-1.93	-0.514	0.43	-0.591	0.597	0.1	0.0527
NC_000962_3843791_G_A	0.0252	0.105	0.0581	-1.81	0.679	-1.93	-0.514	0.43	-0.591	0.597	0.1	0.0527
NC_000962_2873093_GCCA_G	0.0882	0.124	0.0585	-0.913	0.538	-1.95	-0.648	0.788	-0.635	0.454	0.17	0.0895
NC_000962_2461333_CGACGA_TTCCTT	0.0224	0.0214	0.0588	1.15	0.563	-2.05	-0.533	0.724	-0.645	0.708	0.263	0.273
NC_000962_1489237_ACCGCCGGCCCCGCCGGCGCCACCGTTGAAGCCTGGC_A	0.289	0.358	0.0596	-0.503	0.273	-1.88	-0.718	0.762	-0.644	0.692	0.28	0.296
NC_000962_2372493_C_G	0.07	0.0343	0.0602	0.735	0.371	-2.07	-0.534	0.803	-0.641	0.726	0.243	0.273
NC_000962_3730466_A_G	0.808	0.0884	0.0615	-0.539	0.28	-1.59	-0.648	0.654	-0.592	0.386	0.503	0.0531
NC_000962_2030521_T_C	0.035	0.0548	0.0622	-4.38	0.693	-1.85	-0.196	-2.75	-0.539	0.408	0.181	0.00947
NC_000962_2163375_T_C	0.0378	0.0309	0.0622	0.927	0.465	-2.06	-0.539	0.727	-0.65	0.703	0.308	0.286
NC_000962_1631486_G_C	0.0392	0.146	0.0623	-1.12	1.17	-1.93	-0.519	0.428	-0.591	0.586	0.0952	0.0409
NC_000962_3336620_TA_T	0.084	0.155	0.0624	-0.887	0.533	-1.95	-0.625	0.739	-0.662	0.624	0.256	0.235
NC_000962_1799476_G_A	0.0392	0.146	0.0628	-1.11	1.17	-1.93	-0.516	0.419	-0.589	0.597	0.0997	0.0426
NC_000962_1809642_T_G	0.0392	0.146	0.0628	-1.11	1.17	-1.93	-0.516	0.419	-0.589	0.597	0.0997	0.0426
NC_000962_2253121_G_T	0.0392	0.146	0.0628	-1.11	1.17	-1.93	-0.516	0.419	-0.589	0.597	0.0997	0.0426
NC_000962_2941968_G_T	0.0392	0.146	0.0628	-1.11	1.17	-1.93	-0.516	0.419	-0.589	0.597	0.0997	0.0426
NC_000962_3026158_A_G	0.0392	0.146	0.0628	-1.11	1.17	-1.93	-0.516	0.419	-0.589	0.597	0.0997	0.0426
NC_000962_3306786_C_A	0.0392	0.146	0.0628	-1.11	1.17	-1.93	-0.516	0.419	-0.589	0.597	0.0997	0.0426
NC_000962_4033252_G_A	0.0392	0.146	0.0628	-1.11	1.17	-1.93	-0.516	0.419	-0.589	0.597	0.0997	0.0426
NC_000962_4246085_G_T	0.0392	0.146	0.0628	-1.11	1.17	-1.93	-0.516	0.419	-0.589	0.597	0.0997	0.0426
NC_000962_284588_C_T	0.0854	0.144	0.0631	-0.904	0.541	-1.95	-0.655	0.784	-0.647	0.435	0.154	0.0687
NC_000962_787318_G_T	0.0854	0.144	0.0631	-0.904	0.541	-1.95	-0.655	0.784	-0.647	0.435	0.154	0.0687
NC_000962_829698_C_A	0.0854	0.144	0.0631	-0.904	0.541	-1.95	-0.655	0.784	-0.647	0.435	0.154	0.0687
NC_000962_1246080_G_T	0.0854	0.144	0.0631	-0.904	0.541	-1.95	-0.655	0.784	-0.647	0.435	0.154	0.0687
NC_000962_1600039_G_T	0.0854	0.144	0.0631	-0.904	0.541	-1.95	-0.655	0.784	-0.647	0.435	0.154	0.0687
NC_000962_2503831_G_A	0.0854	0.144	0.0631	-0.904	0.541	-1.95	-0.655	0.784	-0.647	0.435	0.154	0.0687
NC_000962_3302485_G_A	0.0854	0.144	0.0631	-0.904	0.541	-1.95	-0.655	0.784	-0.647	0.435	0.154	0.0687
NC_000962_3428183_G_A	0.0854	0.144	0.0631	-0.904	0.541	-1.95	-0.655	0.784	-0.647	0.435	0.154	0.0687
NC_000962_3620849_C_G	0.0854	0.144	0.0631	-0.904	0.541	-1.95	-0.655	0.784	-0.647	0.435	0.154	0.0687
NC_000962_3897155_T_C	0.0854	0.144	0.0631	-0.904	0.541	-1.95	-0.655	0.784	-0.647	0.435	0.154	0.0687
NC_000962_4131585_A_C	0.0854	0.144	0.0631	-0.904	0.541	-1.95	-0.655	0.784	-0.647	0.435	0.154	0.0687
NC_000962_4350639_A_G	0.0854	0.144	0.0631	-0.904	0.541	-1.95	-0.655	0.784	-0.647	0.435	0.154	0.0687
NC_000962_1645802_T_C	0.896	0.231	0.0632	-1.6	0.805	-0.585	-1.06	0.0949	-1.61	0.866	-0.266	0.397
NC_000962_2097368_A_C	0.0938	0.6	0.0699	-2.5	1.3	-1.79	0.114	1.57	-2.09	-0.0518	1.12	0.223
NC_000962_3334674_G_T	0.0238	0.115	0.07	-1.75	0.678	-1.93	-0.511	0.428	-0.591	0.603	0.102	0.0561
NC_000962_836538_A_G	0.846	0.0484	0.0703	-0.534	0.286	-1.57	-0.528	0.73	-0.674	0.738	0.218	0.242
NC_000962_166925_G_A	0.084	0.155	0.0704	-0.883	0.541	-1.95	-0.652	0.783	-0.647	0.44	0.156	0.0728
NC_000962_754285_C_T	0.084	0.155	0.0704	-0.883	0.541	-1.95	-0.652	0.783	-0.647	0.44	0.156	0.0727
NC_000962_1059643_G_A	0.084	0.155	0.0704	-0.883	0.541	-1.95	-0.652	0.783	-0.647	0.44	0.156	0.0728
NC_000962_1443607_C_A	0.084	0.155	0.0704	-0.883	0.541	-1.95	-0.652	0.783	-0.647	0.44	0.156	0.0727
NC_000962_1735920_C_G	0.084	0.155	0.0704	-0.883	0.541	-1.95	-0.652	0.783	-0.647	0.44	0.156	0.0727
NC_000962_1947833_C_A	0.084	0.155	0.0704	-0.883	0.541	-1.95	-0.652	0.783	-0.647	0.44	0.156	0.0727
NC_000962_2260974_C_T	0.084	0.155	0.0704	-0.883	0.541	-1.95	-0.652	0.783	-0.647	0.44	0.156	0.0727
NC_000962_2267667_C_T	0.084	0.155	0.0704	-0.883	0.541	-1.95	-0.652	0.783	-0.647	0.44	0.156	0.0727
NC_000962_2579048_A_C	0.084	0.155	0.0704	-0.883	0.541	-1.95	-0.652	0.783	-0.647	0.44	0.156	0.0727
NC_000962_3207899_T_C	0.084	0.155	0.0704	-0.883	0.541	-1.95	-0.652	0.783	-0.647	0.44	0.156	0.0727
NC_000962_3300658_G_C	0.084	0.155	0.0704	-0.883	0.541	-1.95	-0.652	0.783	-0.647	0.44	0.156	0.0728
NC_000962_3603638_G_A	0.084	0.155	0.0704	-0.883	0.541	-1.95	-0.652	0.783	-0.647	0.44	0.156	0.0727
NC_000962_769479_C_G	0.0238	0.115	0.0712	-1.75	0.678	-1.93	-0.51	0.423	-0.59	0.604	0.102	0.0504
NC_000962_3994915_A_C	0.0238	0.115	0.0712	-1.75	0.678	-1.93	-0.51	0.423	-0.59	0.604	0.102	0.0504
NC_000962_2338194_A_ACCC	0.0112	0.0311	0.0719	1.35	1.38	-1.98	-0.453	0.412	-0.591	0.655	0.115	0.0477
NC_000962_672721_T_TGCC	0.304	0.319	0.0728	-0.521	0.293	-1.87	-0.752	0.789	-0.642	0.253	0.0836	-0.0754
NC_000962_456594_T_C	0.711	0.156	0.0737	-1.33	0.69	-1.07	-1.61	0.888	-0.627	0.419	0.307	0.949
NC_000962_37553_T_TTCATGACTCGGCTCGGCCCAC	0.0938	0.6	0.074	-2.44	1.29	-1.79	0.0978	1.54	-2.05	-0.0353	1.09	0.22
NC_000962_1052899_C_T	0.0938	0.6	0.074	-2.44	1.29	-1.79	0.0978	1.54	-2.05	-0.0353	1.09	0.22
NC_000962_3944351_C_CGGCGGCAACGGCGGTACCGGCGGCGAG	0.0224	0.127	0.0755	-1.72	0.678	-1.93	-0.504	0.416	-0.59	0.677	0.135	0.128
NC_000962_551044_T_C	0.0238	0.0323	0.077	1.06	0.555	-2.04	-0.538	0.736	-0.646	0.695	0.258	0.268
NC_000962_2172964_T_G	0.0238	0.0323	0.077	1.06	0.555	-2.04	-0.538	0.736	-0.646	0.695	0.258	0.268
NC_000962_2174193_A_G	0.0238	0.0323	0.077	1.06	0.555	-2.04	-0.538	0.736	-0.646	0.695	0.258	0.268
NC_000962_4375149_T_C	0.0238	0.0323	0.077	1.06	0.555	-2.04	-0.538	0.736	-0.646	0.695	0.258	0.268
NC_000962_4384127_A_G	0.0238	0.0323	0.077	1.06	0.555	-2.04	-0.538	0.736	-0.646	0.695	0.258	0.268
NC_000962_198720_A_G	0.0826	0.167	0.0784	-0.862	0.542	-1.96	-0.65	0.783	-0.647	0.445	0.158	0.0768
NC_000962_3678249_A_C	0.727	0.109	0.0793	-1.36	0.72	-1.03	-1.64	0.886	-0.636	0.884	0.482	0.34
NC_000962_4336382_AT_A	0.0112	0.0311	0.0794	1.33	1.38	-1.98	-0.466	0.404	-0.574	0.598	0.0742	-0.0402
NC_000962_808434_T_G	0.0154	0.134	0.0796	3.56	1.35	-2.02	-0.466	0.423	-0.562	-0.762	-0.393	2.03
NC_000962_1533434_A_G	0.0196	0.0654	0.0796	1.19	0.625	-2.04	-0.622	0.685	-0.65	0.547	0.212	0.0939
NC_000962_3528971_TCGC_T	0.0364	0.175	0.0826	-1.03	1.19	-1.93	-0.489	0.421	-0.594	0.771	0.00634	0.183
NC_000962_2630740_T_C	0.699	0.0155	0.0841	1.76	1.33	-3.26	0.8	0.564	-0.671	0.928	0.145	-0.703
NC_000962_310680_C_A	0.0224	0.127	0.0855	-1.69	0.676	-1.93	-0.508	0.424	-0.591	0.607	0.104	0.0544
NC_000962_2801766_G_A	0.0224	0.127	0.0855	-1.69	0.676	-1.93	-0.508	0.424	-0.591	0.607	0.104	0.0544
NC_000962_2855200_ACCGGGAAG_A	0.0224	0.127	0.0855	-1.69	0.676	-1.93	-0.508	0.424	-0.591	0.607	0.104	0.0544
NC_000962_3969183_G_A	0.0224	0.127	0.0855	-1.69	0.676	-1.93	-0.508	0.424	-0.591	0.607	0.104	0.0544
NC_000962_4014367_C_T	0.0224	0.127	0.0855	-1.69	0.676	-1.93	-0.508	0.424	-0.591	0.607	0.104	0.0544
NC_000962_4214456_C_G	0.0224	0.127	0.0855	-1.69	0.676	-1.93	-0.508	0.424	-0.591	0.607	0.104	0.0544
NC_000962_1212642_GGCCGGTGGC_G	0.0168	0.0273	0.0879	1.15	0.627	-2.04	-0.552	0.753	-0.647	0.59	0.209	0.148
NC_000962_2195922_TA_CC	0.021	0.0924	0.088	1.57	0.855	-2.05	-0.594	0.736	-0.654	0.0122	-0.0296	0.968
NC_000962_323754_G_A	0.0112	0.0311	0.0896	1.31	1.38	-1.98	-0.457	0.413	-0.59	0.554	0.0657	-0.0942
NC_000962_330915_G_A	0.0112	0.0311	0.0896	1.31	1.38	-1.98	-0.457	0.413	-0.59	0.554	0.0657	-0.0942
NC_000962_452132_C_G	0.0112	0.0311	0.0896	1.31	1.38	-1.98	-0.457	0.413	-0.59	0.554	0.0657	-0.0942
NC_000962_759801_T_C	0.0112	0.0311	0.0896	1.31	1.38	-1.98	-0.457	0.413	-0.59	0.554	0.0657	-0.0942
NC_000962_1101904_G_T	0.0112	0.0311	0.0896	1.31	1.38	-1.98	-0.457	0.413	-0.59	0.554	0.0657	-0.0942
NC_000962_1408774_A_G	0.0112	0.0311	0.0896	1.31	1.38	-1.98	-0.457	0.413	-0.59	0.554	0.0657	-0.0942
NC_000962_1420984_T_G	0.0112	0.0311	0.0896	1.31	1.38	-1.98	-0.457	0.413	-0.59	0.554	0.0657	-0.0942
NC_000962_2075991_G_A	0.0112	0.0311	0.0896	1.31	1.38	-1.98	-0.457	0.413	-0.59	0.554	0.0657	-0.0942
NC_000962_2140289_TGGCG_A	0.0112	0.0311	0.0896	1.31	1.38	-1.98	-0.457	0.413	-0.59	0.554	0.0657	-0.0942
NC_000962_2212445_GAA_G	0.0112	0.0311	0.0896	1.31	1.38	-1.98	-0.457	0.413	-0.59	0.554	0.0657	-0.0942
NC_000962_2384437_T_C	0.0112	0.0311	0.0896	1.31	1.38	-1.98	-0.457	0.413	-0.59	0.554	0.0657	-0.0942
NC_000962_2423698_C_T	0.0112	0.0311	0.0896	1.31	1.38	-1.98	-0.457	0.413	-0.59	0.554	0.0657	-0.0942
NC_000962_2612717_AG_A	0.0112	0.0311	0.0896	1.31	1.38	-1.98	-0.457	0.413	-0.59	0.554	0.0657	-0.0942
NC_000962_2633702_G_A	0.0112	0.0311	0.0896	1.31	1.38	-1.98	-0.457	0.413	-0.59	0.554	0.0657	-0.0942
NC_000962_2642371_C_T	0.0112	0.0311	0.0896	1.31	1.38	-1.98	-0.457	0.413	-0.59	0.554	0.0657	-0.0942
NC_000962_2822981_A_G	0.0112	0.0311	0.0896	1.31	1.38	-1.98	-0.457	0.413	-0.59	0.554	0.0657	-0.0942
NC_000962_2895855_G_A	0.0112	0.0311	0.0896	1.31	1.38	-1.98	-0.457	0.413	-0.59	0.554	0.0657	-0.0942
NC_000962_2915568_G_A	0.0112	0.0311	0.0896	1.31	1.38	-1.98	-0.457	0.413	-0.59	0.554	0.0657	-0.0942
NC_000962_2975183_G_T	0.0112	0.0311	0.0896	1.31	1.38	-1.98	-0.457	0.413	-0.59	0.554	0.0657	-0.0942
NC_000962_3600329_C_A	0.0112	0.0311	0.0896	1.31	1.38	-1.98	-0.457	0.413	-0.59	0.554	0.0657	-0.0942
NC_000962_3657865_G_C	0.0112	0.0311	0.0896	1.31	1.38	-1.98	-0.457	0.413	-0.59	0.554	0.0657	-0.0942
NC_000962_3658753_T_C	0.0112	0.0311	0.0896	1.31	1.38	-1.98	-0.457	0.413	-0.59	0.554	0.0657	-0.0942
NC_000962_4116205_C_A	0.0112	0.0311	0.0896	1.31	1.38	-1.98	-0.457	0.413	-0.59	0.554	0.0657	-0.0942
NC_000962_4155589_C_T	0.0112	0.0311	0.0896	1.31	1.38	-1.98	-0.457	0.413	-0.59	0.554	0.0657	-0.0942
NC_000962_1094472_G_A	0.0266	0.657	0.0898	1.47	0.81	-2.06	-0.71	1.62	-0.617	0.662	0.254	0.193
NC_000962_3944465_CG_C	0.207	0.335	0.0908	-0.503	0.308	-1.92	-0.678	0.758	-0.644	0.63	0.249	0.281
NC_000962_333892_G_C	0.737	0.152	0.0915	-0.435	0.253	-1.7	-0.59	0.717	-0.665	0.592	0.504	0.246
NC_000962_3934699_G_A	0.581	0.392	0.092	-0.41	0.242	-1.78	-0.652	0.618	-0.778	0.542	0.361	0.403
NC_000962_3377289_CCCCGGCCAAC_ACCCCGTCACA	0.0126	0.0565	0.0999	1.31	0.73	-2.04	-0.595	0.72	-0.655	0.573	0.186	0.132
NC_000962_379528_G_T	0.71	0.147	0.102	-1.19	0.676	-1.17	-1.5	0.876	-0.629	0.44	0.299	0.874
NC_000962_1071966_A_G	0.71	0.147	0.102	-1.19	0.676	-1.17	-1.5	0.876	-0.629	0.44	0.299	0.874
NC_000962_1594906_G_A	0.71	0.147	0.102	-1.19	0.676	-1.17	-1.5	0.876	-0.629	0.44	0.299	0.874
NC_000962_1638235_TCCA_ACCT	0.0154	0.134	0.103	1.29	0.728	-2.04	-0.615	0.683	-0.735	0.593	0.164	0.131
NC_000962_1083308_CTGCCGTCGCGACGCGCGGTGGTGGTGATCT_C	0.0924	0.631	0.104	-2.19	1.25	-1.82	0.0188	1.45	-1.91	0.0311	1.01	0.217
NC_000962_1313338_A_GC	0.975	0.0464	0.104	-0.948	0.544	-1.09	-0.583	0.693	-0.611	0.577	0.183	0.222
NC_000962_3922214_C_T	0.0924	0.631	0.104	-2.19	1.25	-1.82	0.0188	1.45	-1.91	0.0311	1.01	0.217
NC_000962_249522_T_C	0.744	0.0222	0.105	2.92	2.89	-4.22	1.54	2.52	-0.693	0.0604	-0.396	0.214
NC_000962_3841652_TGT_AGG	0.0224	0.441	0.108	1.31	0.757	-2.05	-0.67	1.3	-0.618	0.647	0.247	0.194
NC_000962_1699849_G_A	0.755	0.0396	0.11	2.87	2.99	-4.2	1.45	3.07	-0.7	0.134	-0.388	0.263
NC_000962_2714846_C_T	0.0574	0.0582	0.11	0.688	0.411	-2.06	-0.522	0.738	-0.647	0.727	0.271	0.298
NC_000962_3054724_A_G	0.409	0.0882	0.11	-0.382	0.243	-1.87	-0.557	0.72	-0.633	0.63	0.242	0.26
NC_000962_4370038_G_T	0.0574	0.0582	0.11	0.688	0.411	-2.06	-0.522	0.737	-0.647	0.727	0.271	0.298
NC_000962_1618978_T_C	0.598	0.958	0.111	-0.455	0.28	-1.75	-0.818	0.449	-0.639	0.728	0.327	0.257
NC_000962_2158109_T_C	0.755	0.0396	0.111	2.86	2.99	-4.2	1.45	3.07	-0.701	0.132	-0.39	0.249
NC_000962_854252_GCC_G	0.207	0.494	0.113	-0.655	0.427	-1.89	-0.43	0.98	-0.995	0.774	0.643	0.6
NC_000962_2154724_C_A	0.755	0.0396	0.113	2.84	2.97	-4.18	1.43	3.05	-0.7	0.124	-0.389	0.244
NC_000962_2521428_A_G	0.725	0.103	0.113	-1.19	0.7	-1.15	-1.51	0.87	-0.637	0.854	0.451	0.322
NC_000962_3036826_C_T	0.725	0.103	0.113	-1.19	0.7	-1.15	-1.51	0.87	-0.637	0.854	0.451	0.322
NC_000962_4167656_A_G	0.725	0.103	0.113	-1.19	0.7	-1.15	-1.51	0.87	-0.637	0.854	0.451	0.322
NC_000962_836658_A_G	0.887	0.0798	0.114	-0.526	0.322	-1.55	-0.53	0.73	-0.674	0.719	0.24	0.253
NC_000962_2090400_T_TCGCCAACGCCAC	0.0294	0.0792	0.115	-4.43	0.683	-1.85	-0.193	-2.78	-0.549	0.422	0.182	0.0187
NC_000962_2632500_A_G	0.0294	0.0792	0.115	-4.43	0.683	-1.85	-0.193	-2.78	-0.549	0.422	0.182	0.0187
NC_000962_3539139_CG_C	0.0294	0.0792	0.115	-4.43	0.683	-1.85	-0.193	-2.78	-0.549	0.422	0.182	0.0187
NC_000962_335919_TCCC_GGCG	0.529	0.979	0.116	-0.425	0.266	-1.79	-0.806	0.782	-0.635	0.574	0.256	0.381
NC_000962_4094346_T_TCGGCGCCGGCGGCGCCGG	0.0896	0.238	0.116	-0.699	0.483	-1.96	-0.626	0.762	-0.643	0.615	0.203	0.19
NC_000962_1094538_T_G	0.028	0.728	0.118	1.31	0.781	-2.06	-0.681	1.52	-0.68	0.637	0.254	0.181
NC_000962_839129_C_G	0.682	0.103	0.119	-0.373	0.237	-1.77	-0.555	0.752	-0.655	0.666	0.199	0.271
NC_000962_562553_CCC_T	0.049	0.215	0.121	-1.01	0.744	-1.97	-0.626	0.771	-0.646	0.499	0.179	0.116
NC_000962_3901186_C_A	0.049	0.215	0.121	-1.01	0.744	-1.97	-0.626	0.771	-0.646	0.499	0.179	0.116
NC_000962_273925_G_A	0.0126	0.0565	0.122	1.21	0.725	-2.03	-0.551	0.732	-0.645	0.667	0.247	0.24
NC_000962_3567156_G_A	0.0126	0.0565	0.122	1.21	0.725	-2.03	-0.551	0.732	-0.645	0.667	0.247	0.24
NC_000962_4383675_A_AC	0.0126	0.0565	0.122	1.21	0.725	-2.03	-0.551	0.732	-0.645	0.667	0.247	0.24
NC_000962_2140126_G_A	0.0196	0.154	0.124	-1.55	0.672	-1.94	-0.504	0.424	-0.591	0.618	0.108	0.0665
NC_000962_4121566_T_G	0.0196	0.154	0.124	-1.55	0.672	-1.94	-0.504	0.424	-0.591	0.618	0.108	0.0665
NC_000962_839123_A_G	0.678	0.125	0.126	-0.367	0.237	-1.77	-0.557	0.8	-0.659	0.669	0.201	0.273
NC_000962_2338194_A_AC	0.426	0.0369	0.126	0.37	0.243	-2.18	-0.466	0.667	-0.654	0.696	0.176	0.287
NC_000962_57298_C_G	0.0588	0.0699	0.127	0.654	0.41	-2.06	-0.525	0.738	-0.647	0.722	0.269	0.294
NC_000962_515527_G_A	0.0588	0.0699	0.127	0.654	0.41	-2.06	-0.525	0.738	-0.647	0.722	0.269	0.294
NC_000962_671385_C_G	0.0588	0.0699	0.127	0.654	0.41	-2.06	-0.525	0.738	-0.647	0.722	0.269	0.294
NC_000962_731015_A_G	0.0588	0.0699	0.127	0.654	0.41	-2.06	-0.525	0.738	-0.647	0.722	0.269	0.294
NC_000962_1128883_G_A	0.0588	0.0699	0.127	0.654	0.41	-2.06	-0.525	0.738	-0.647	0.722	0.269	0.294
NC_000962_1351407_C_G	0.0588	0.0699	0.127	0.654	0.41	-2.06	-0.525	0.738	-0.647	0.722	0.269	0.294
NC_000962_1844339_A_G	0.0588	0.0699	0.127	0.654	0.41	-2.06	-0.525	0.738	-0.647	0.722	0.269	0.294
NC_000962_1891388_C_G	0.0588	0.0699	0.127	0.654	0.41	-2.06	-0.525	0.738	-0.647	0.722	0.269	0.294
NC_000962_2336125_TCTCAA_GCTCGG	0.0588	0.0699	0.127	0.654	0.41	-2.06	-0.525	0.738	-0.647	0.722	0.269	0.294
NC_000962_2891379_A_C	0.0588	0.0699	0.127	0.654	0.41	-2.06	-0.525	0.738	-0.647	0.722	0.269	0.294
NC_000962_3028884_C_T	0.0588	0.0699	0.127	0.654	0.41	-2.06	-0.525	0.738	-0.647	0.722	0.269	0.294
NC_000962_3535572_C_A	0.0588	0.0699	0.127	0.654	0.41	-2.06	-0.525	0.738	-0.647	0.722	0.269	0.294
NC_000962_28366_AT_A	0.723	0.0143	0.128	2.01	1.82	-3.48	1.01	0.551	-0.662	0.236	-0.136	0.288
NC_000962_3847578_TCAG_CGAC	0.0364	0.453	0.13	2.52	1.73	-2.12	-0.862	2.99	-0.654	0.479	1.03	0.203
NC_000962_70267_G_T	0.756	0.0424	0.131	2.74	2.95	-4.11	1.37	2.97	-0.698	0.158	-0.36	0.267
NC_000962_932280_T_C	0.756	0.0424	0.135	2.74	2.96	-4.1	1.36	2.97	-0.698	0.146	-0.364	0.249
NC_000962_934611_G_T	0.756	0.0424	0.135	2.74	2.96	-4.1	1.36	2.97	-0.698	0.146	-0.364	0.249
NC_000962_2209465_G_A	0.756	0.0424	0.135	2.76	2.99	-4.12	1.37	2.98	-0.699	0.143	-0.369	0.247
NC_000962_3684100_A_C	0.0196	0.0654	0.135	0.976	0.608	-2.04	-0.551	0.749	-0.647	0.645	0.236	0.223
NC_000962_1940549_G_A	0.028	0.0852	0.136	0.863	0.542	-2.04	-0.547	0.721	-0.656	0.693	0.25	0.259
NC_000962_39680_C_T	0.0476	0.234	0.137	-0.973	0.745	-1.98	-0.623	0.77	-0.646	0.504	0.181	0.12
NC_000962_988604_G_C	0.035	0.0755	0.137	0.78	0.494	-2.04	-0.54	0.744	-0.647	0.69	0.256	0.268
NC_000962_1106838_G_C	0.035	0.0755	0.137	0.78	0.494	-2.04	-0.54	0.744	-0.647	0.69	0.256	0.268
NC_000962_1180593_C_CG	0.035	0.0755	0.137	0.78	0.494	-2.04	-0.54	0.744	-0.647	0.69	0.256	0.268
NC_000962_2053560_GC_AT	0.035	0.0755	0.137	0.78	0.494	-2.04	-0.54	0.744	-0.647	0.69	0.256	0.268
NC_000962_2132334_C_T	0.035	0.0755	0.137	0.78	0.494	-2.04	-0.54	0.744	-0.647	0.69	0.256	0.268
NC_000962_2330097_T_C	0.035	0.0755	0.137	0.78	0.494	-2.04	-0.54	0.744	-0.647	0.69	0.256	0.268
NC_000962_2689642_G_T	0.035	0.0755	0.137	0.78	0.494	-2.04	-0.54	0.744	-0.647	0.69	0.256	0.268
NC_000962_3377271_GAGCG_CAGCC	0.014	0.0909	0.137	1.15	0.713	-2.03	-0.6	0.716	-0.638	0.584	0.182	0.141
NC_000962_4114749_C_A	0.035	0.0755	0.137	0.78	0.494	-2.04	-0.54	0.744	-0.647	0.69	0.256	0.268
NC_000962_1189137_C_CGCCGCCGGCCCCGCCGTT	0.317	0.44	0.138	-0.388	0.265	-1.9	-0.678	0.582	-0.642	0.648	0.268	0.306
NC_000962_1779243_T_G	0.0196	0.0654	0.139	0.968	0.609	-2.04	-0.561	0.73	-0.648	0.574	0.216	0.275
NC_000962_2338194_A_ACC	0.063	0.224	0.139	-0.815	0.613	-1.97	-0.617	0.774	-0.64	0.527	0.204	0.159
NC_000962_976889_CT_C	0.063	0.224	0.141	-0.903	0.665	-1.97	-0.487	0.865	-0.826	0.569	0.327	0.188
NC_000962_2523205_G_GCGC	0.123	0.171	0.144	-0.568	0.414	-1.95	-0.591	0.74	-0.629	0.599	0.219	0.248
NC_000962_3941276_ACCGGCGGGG_A	0.545	0.731	0.146	-0.406	0.274	-1.8	-0.802	0.763	-0.643	0.788	0.33	0.256
NC_000962_4254330_CCCAATTCGTA_C	0.0392	0.775	0.146	1.35	0.856	-2.07	-0.682	1.96	-0.642	0.739	0.202	0.247
NC_000962_4254346_TT_A	0.0392	0.775	0.146	1.35	0.856	-2.07	-0.682	1.96	-0.642	0.739	0.202	0.247
NC_000962_3930458_CCGGCGGGGACGGCGGCAA_C	0.014	0.468	0.149	1.94	1.42	-2.05	-0.671	0.682	-0.62	0.202	1.23	0.0885
NC_000962_2086672_C_T	0.534	0.732	0.15	-0.91	0.601	-1.53	-1.16	0.895	-0.636	-0.641	-0.275	-0.799
NC_000962_1339905_C_T	0.014	0.0909	0.152	1.11	0.715	-2.03	-0.579	0.738	-0.661	0.535	0.262	0.11
NC_000962_2608117_C_A	0.79	0.304	0.152	-1.06	0.691	-1.18	-1.23	-0.0331	-0.645	1.12	-0.469	0.23
NC_000962_1080192_G_A	0.755	0.205	0.155	-1.07	0.698	-1.21	-1.33	-0.0436	-0.628	0.82	0.464	0.209
NC_000962_1636868_CTGAGCGCCGGTGA_GTGGGCACCGATCG	0.0602	0.261	0.155	2.5	2.36	-2.2	-1.21	-0.077	-1.89	1.02	-0.407	0.246
NC_000962_1273250_G_GA	0.758	0.0455	0.156	2.65	2.96	-4.04	1.3	2.89	-0.697	0.178	-0.338	0.271
NC_000962_4037187_GCCGCCGGTC_G	0.021	0.14	0.157	-1.49	0.675	-1.94	-0.459	0.449	-0.532	0.745	0.206	0.246
NC_000962_3336738_TA_T	0.0336	0.0586	0.159	0.732	0.49	-2.04	-0.55	0.75	-0.646	0.545	0.191	0.176
NC_000962_1165817_G_T	0.0476	0.0454	0.161	0.724	0.506	-2.05	-0.546	0.762	-0.647	0.339	0.0823	-0.217
NC_000962_940748_T_G	0.0364	0.0952	0.163	0.725	0.492	-2.04	-0.541	0.742	-0.647	0.686	0.255	0.265
NC_000962_1042692_T_TCTTGTTCACCCAGTACCTGTCCAA	0.0364	0.0952	0.163	0.725	0.492	-2.04	-0.541	0.742	-0.647	0.686	0.255	0.265
NC_000962_1280738_TG_T	0.0364	0.0952	0.163	0.725	0.492	-2.04	-0.541	0.742	-0.647	0.686	0.255	0.265
NC_000962_1715165_G_C	0.0364	0.0952	0.163	0.725	0.492	-2.04	-0.541	0.742	-0.647	0.686	0.255	0.265
NC_000962_1876976_C_A	0.0364	0.0952	0.163	0.725	0.492	-2.04	-0.541	0.742	-0.647	0.686	0.255	0.265
NC_000962_4104877_G_A	0.0364	0.0952	0.163	0.725	0.492	-2.04	-0.541	0.742	-0.647	0.686	0.255	0.265
NC_000962_854604_C_T	0.0294	0.278	0.164	-0.802	1.16	-1.94	-0.503	0.421	-0.59	0.624	0.111	0.0705
NC_000962_1130195_C_T	0.0294	0.278	0.164	-0.802	1.16	-1.94	-0.503	0.421	-0.59	0.624	0.111	0.0705
NC_000962_1409474_G_T	0.0294	0.278	0.164	-0.802	1.16	-1.94	-0.503	0.421	-0.59	0.624	0.111	0.0705
NC_000962_2422061_A_G	0.0294	0.278	0.164	-0.802	1.16	-1.94	-0.503	0.421	-0.59	0.624	0.111	0.0705
NC_000962_2904110_C_G	0.0294	0.278	0.164	-0.802	1.16	-1.94	-0.503	0.421	-0.59	0.624	0.111	0.0705
NC_000962_3735540_T_C	0.0294	0.278	0.164	-0.802	1.16	-1.94	-0.503	0.421	-0.59	0.624	0.111	0.0705
NC_000962_4280254_G_T	0.0294	0.278	0.164	-0.802	1.16	-1.94	-0.503	0.421	-0.59	0.624	0.111	0.0705
NC_000962_484005_G_T	0.0728	0.279	0.165	-0.694	0.542	-1.97	-0.63	0.764	-0.645	0.498	0.179	0.113
NC_000962_3133054_CG_GC	0.758	0.0455	0.165	2.61	2.95	-4	1.27	2.86	-0.696	0.161	-0.34	0.238
NC_000962_3482717_A_G	0.511	0.0173	0.167	0.402	0.299	-2.22	-0.346	0.723	-0.651	0.644	0.2	0.0174
NC_000962_1625332_C_CGGTGGT	0.014	0.0909	0.168	1.05	0.706	-2.03	-0.557	0.746	-0.647	0.646	0.238	0.228
NC_000962_2522481_T_TG	0.0182	0.17	0.168	-1.42	0.672	-1.94	-0.476	0.43	-0.589	0.69	0.149	0.131
NC_000962_2978220_C_T	0.0924	0.631	0.168	-1.65	1.12	-1.86	-0.126	1.27	-1.57	0.18	0.791	0.206
NC_000962_3906311_G_A	0.707	0.132	0.171	-0.968	0.659	-1.33	-1.33	0.862	-0.634	0.468	0.283	0.749
NC_000962_927110_A_G	0.609	0.148	0.172	-0.322	0.235	-1.82	-0.544	0.717	-0.653	0.713	0.218	0.302
NC_000962_3930448_G_A	0.0266	0.657	0.172	1.53	1.1	-2.06	-0.673	0.672	-0.617	0.136	1.3	0.0234
NC_000962_837033_A_G	0.985	0.134	0.175	-1.02	0.695	-1.01	-0.584	0.718	-0.654	0.622	0.21	0.189
NC_000962_1276689_G_T	0.0896	0.238	0.177	1.16	0.821	-2.12	-0.896	0.321	-1.27	0.789	-0.129	0.162
NC_000962_2802041_C_T	0.508	0.865	0.182	-0.623	0.448	-1.7	-0.953	0.842	-0.639	-0.2	-0.0988	-0.447
NC_000962_3847235_CTGC_TTTT	0.721	0.0132	0.182	1.31	1.12	-2.96	0.435	0.606	-0.638	0.342	-0.0357	0.15
NC_000962_308520_G_T	0.0168	0.187	0.183	-1.4	0.666	-1.94	-0.498	0.417	-0.59	0.639	0.117	0.0817
NC_000962_774065_T_C	0.0168	0.187	0.183	-1.4	0.666	-1.94	-0.498	0.417	-0.59	0.639	0.117	0.0817
NC_000962_993352_G_A	0.0168	0.187	0.183	-1.4	0.666	-1.94	-0.498	0.417	-0.59	0.639	0.117	0.0817
NC_000962_1632349_G_GC	0.0308	0.0722	0.183	-1.45	0.692	-1.92	-0.393	0.53	-0.413	0.634	0.226	0.131
NC_000962_2714526_GGT_G	0.0168	0.187	0.183	-1.4	0.666	-1.94	-0.498	0.417	-0.59	0.639	0.117	0.0817
NC_000962_3007221_ATCGAAGAT_CTGGC	0.0168	0.187	0.183	-1.4	0.666	-1.94	-0.498	0.417	-0.59	0.639	0.117	0.0817
NC_000962_3193202_G_A	0.0168	0.187	0.183	-1.4	0.666	-1.94	-0.498	0.417	-0.59	0.639	0.117	0.0817
NC_000962_3413574_G_C	0.0168	0.187	0.183	-1.4	0.666	-1.94	-0.498	0.417	-0.59	0.639	0.117	0.0817
NC_000962_3462822_G_T	0.0168	0.187	0.183	-1.4	0.666	-1.94	-0.498	0.417	-0.59	0.639	0.117	0.0817
NC_000962_3899672_C_T	0.0168	0.187	0.183	-1.4	0.666	-1.94	-0.498	0.417	-0.59	0.639	0.117	0.0817
NC_000962_3585577_T_C	0.0238	0.93	0.184	36.8	1.35	-3.11	-3.62	-1.92	-0.0954	-10.2	30.7	-1.55
NC_000962_3737466_AGCCGCTGCCGCCGGCGCCGCCGGCGCCGCCGCCACC_A	0.543	0.885	0.184	-0.371	0.275	-1.82	-0.789	0.756	-0.644	0.471	0.209	0.288
NC_000962_839348_A_G	0.692	0.171	0.185	-0.322	0.24	-1.8	-0.557	0.772	-0.654	0.671	0.206	0.248
NC_000962_1189193_CCGCCGCCGT_C	0.014	0.229	0.185	-1.47	0.659	-1.94	-0.489	0.406	-0.59	0.788	0.189	0.278
NC_000962_1573660_T_G	0.898	0.0226	0.187	2.66	2.61	-4.41	0.207	1.78	0.925	0.0729	1.02	0.118
NC_000962_1267597_G_A	0.063	0.114	0.188	0.557	0.407	-2.05	-0.531	0.74	-0.647	0.707	0.263	0.282
NC_000962_1673425_C_T	0.049	0.166	0.188	0.62	0.447	-2.05	-0.573	0.782	-0.667	0.582	0.184	0.267
NC_000962_2161902_G_A	0.063	0.114	0.188	0.557	0.407	-2.05	-0.531	0.74	-0.647	0.707	0.263	0.282
NC_000962_3112877_G_A	0.759	0.0487	0.188	2.54	2.98	-3.95	1.22	2.8	-0.694	0.198	-0.314	0.269
NC_000962_2221889_C_T	0.028	0.305	0.19	-0.744	1.15	-1.94	-0.5	0.416	-0.59	0.631	0.113	0.0711
NC_000962_3722601_G_C	0.028	0.305	0.19	-0.744	1.15	-1.94	-0.5	0.416	-0.59	0.631	0.113	0.0711
NC_000962_4361553_C_T	0.028	0.305	0.19	-0.744	1.15	-1.94	-0.5	0.416	-0.59	0.631	0.113	0.0711
NC_000962_1276683_TG_GC	0.084	0.155	0.191	1.66	1.27	-2.16	-1.04	0.139	-1.56	0.862	-0.269	0.156
NC_000962_1695796_C_T	0.724	0.0154	0.191	1.81	1.85	-3.33	0.846	0.567	-0.659	0.184	-0.135	0.214
NC_000962_4167834_A_C	0.0238	0.406	0.191	-0.807	1.14	-1.94	-0.491	0.406	-0.59	0.79	0.191	0.282
NC_000962_15517_C_G	0.0252	0.86	0.192	37.3	1.36	-3.13	-3.67	-1.96	-0.091	-10.4	31.1	-1.58
NC_000962_161514_C_T	0.0252	0.86	0.192	37.3	1.36	-3.13	-3.67	-1.96	-0.091	-10.4	31.1	-1.58
NC_000962_193735_C_G	0.0252	0.86	0.192	37.3	1.36	-3.13	-3.67	-1.96	-0.091	-10.4	31.1	-1.58
NC_000962_210929_CGAGCTTGGTATT_C	0.0252	0.86	0.192	37.3	1.36	-3.13	-3.67	-1.96	-0.091	-10.4	31.1	-1.58
NC_000962_281926_G_A	0.0252	0.86	0.192	37.3	1.36	-3.13	-3.67	-1.96	-0.091	-10.4	31.1	-1.58
NC_000962_378407_G_T	0.0252	0.86	0.192	37.3	1.36	-3.13	-3.67	-1.96	-0.091	-10.4	31.1	-1.58
NC_000962_591505_C_A	0.0252	0.86	0.192	37.3	1.36	-3.13	-3.67	-1.96	-0.091	-10.4	31.1	-1.58
NC_000962_733512_T_G	0.0252	0.86	0.192	37.3	1.36	-3.13	-3.67	-1.96	-0.091	-10.4	31.1	-1.58
NC_000962_756216_A_G	0.0252	0.86	0.192	37.3	1.36	-3.13	-3.67	-1.96	-0.091	-10.4	31.1	-1.58
NC_000962_758322_A_G	0.0252	0.86	0.192	37.3	1.36	-3.13	-3.67	-1.96	-0.091	-10.4	31.1	-1.58
NC_000962_849486_G_C	0.0252	0.86	0.192	37.3	1.36	-3.13	-3.67	-1.96	-0.091	-10.4	31.1	-1.58
NC_000962_893895_C_T	0.0252	0.86	0.192	37.3	1.36	-3.13	-3.67	-1.96	-0.091	-10.4	31.1	-1.58
NC_000962_988438_T_TGC	0.0252	0.86	0.192	37.3	1.36	-3.13	-3.67	-1.96	-0.091	-10.4	31.1	-1.58
NC_000962_1057990_G_A	0.0252	0.86	0.192	37.3	1.36	-3.13	-3.67	-1.96	-0.091	-10.4	31.1	-1.58
NC_000962_1117201_G_A	0.0252	0.86	0.192	37.3	1.36	-3.13	-3.67	-1.96	-0.091	-10.4	31.1	-1.58
NC_000962_1257825_CG_C	0.0252	0.86	0.192	37.3	1.36	-3.13	-3.67	-1.96	-0.091	-10.4	31.1	-1.58
NC_000962_1426387_C_T	0.0252	0.86	0.192	37.3	1.36	-3.13	-3.67	-1.96	-0.091	-10.4	31.1	-1.58
NC_000962_1524904_A_G	0.0252	0.86	0.192	37.3	1.36	-3.13	-3.67	-1.96	-0.091	-10.4	31.1	-1.58
NC_000962_1533925_A_C	0.0252	0.86	0.192	37.3	1.36	-3.13	-3.67	-1.96	-0.091	-10.4	31.1	-1.58
NC_000962_1933953_A_G	0.0252	0.86	0.192	37.3	1.36	-3.13	-3.67	-1.96	-0.091	-10.4	31.1	-1.58
NC_000962_2408744_T_C	0.0252	0.86	0.192	37.3	1.36	-3.13	-3.67	-1.96	-0.091	-10.4	31.1	-1.58
NC_000962_2525776_C_T	0.0252	0.86	0.192	37.3	1.36	-3.13	-3.67	-1.96	-0.091	-10.4	31.1	-1.58
NC_000962_2547673_ACGC_A	0.0252	0.86	0.192	37.3	1.36	-3.13	-3.67	-1.96	-0.091	-10.4	31.1	-1.58
NC_000962_2559151_C_T	0.0252	0.86	0.192	37.3	1.36	-3.13	-3.67	-1.96	-0.091	-10.4	31.1	-1.58
NC_000962_2631226_C_A	0.0252	0.86	0.192	37.3	1.36	-3.13	-3.67	-1.96	-0.091	-10.4	31.1	-1.58
NC_000962_2648070_C_T	0.0252	0.86	0.192	37.3	1.36	-3.13	-3.67	-1.96	-0.091	-10.4	31.1	-1.58
NC_000962_2851736_C_G	0.0252	0.86	0.192	37.3	1.36	-3.13	-3.67	-1.96	-0.091	-10.4	31.1	-1.58
NC_000962_2971229_A_G	0.0252	0.86	0.192	37.3	1.36	-3.13	-3.67	-1.96	-0.091	-10.4	31.1	-1.58
NC_000962_2971329_A_C	0.0252	0.86	0.192	37.3	1.36	-3.13	-3.67	-1.96	-0.091	-10.4	31.1	-1.58
NC_000962_3218122_A_C	0.0252	0.86	0.192	37.3	1.36	-3.13	-3.67	-1.96	-0.091	-10.4	31.1	-1.58
NC_000962_3442970_C_T	0.0252	0.86	0.192	37.3	1.36	-3.13	-3.67	-1.96	-0.091	-10.4	31.1	-1.58
NC_000962_3744931_C_A	0.0252	0.86	0.192	37.3	1.36	-3.13	-3.67	-1.96	-0.091	-10.4	31.1	-1.58
NC_000962_3744937_C_A	0.0252	0.86	0.192	37.3	1.36	-3.13	-3.67	-1.96	-0.091	-10.4	31.1	-1.58
NC_000962_3744945_GTGC_AAGT	0.0252	0.86	0.192	37.3	1.36	-3.13	-3.67	-1.96	-0.091	-10.4	31.1	-1.58
NC_000962_3744953_CAC_AGT	0.0252	0.86	0.192	37.3	1.36	-3.13	-3.67	-1.96	-0.091	-10.4	31.1	-1.58
NC_000962_3867404_C_A	0.0252	0.86	0.192	37.3	1.36	-3.13	-3.67	-1.96	-0.091	-10.4	31.1	-1.58
NC_000962_3875230_A_G	0.0252	0.86	0.192	37.3	1.36	-3.13	-3.67	-1.96	-0.091	-10.4	31.1	-1.58
NC_000962_3888351_GC_G	0.0252	0.86	0.192	37.3	1.36	-3.13	-3.67	-1.96	-0.091	-10.4	31.1	-1.58
NC_000962_3929843_C_T	0.0252	0.86	0.192	37.3	1.36	-3.13	-3.67	-1.96	-0.091	-10.4	31.1	-1.58
NC_000962_3995746_G_T	0.0252	0.86	0.192	37.3	1.36	-3.13	-3.67	-1.96	-0.091	-10.4	31.1	-1.58
NC_000962_4324358_T_C	0.0252	0.86	0.192	37.3	1.36	-3.13	-3.67	-1.96	-0.091	-10.4	31.1	-1.58
NC_000962_4355141_A_C	0.0252	0.86	0.192	37.3	1.36	-3.13	-3.67	-1.96	-0.091	-10.4	31.1	-1.58
NC_000962_4388730_T_C	0.0252	0.86	0.192	37.3	1.36	-3.13	-3.67	-1.96	-0.091	-10.4	31.1	-1.58
NC_000962_928158_CTCGCCGCCG_C	0.0112	0.28	0.193	1.26	0.894	-2.03	-0.624	0.719	-0.656	0.516	0.47	0.191
NC_000962_36008_G_C	0.724	0.0154	0.194	1.83	1.89	-3.35	0.861	0.562	-0.658	0.169	-0.144	0.196
NC_000962_3295663_CCA_C	0.091	0.664	0.194	-1.59	1.14	-1.87	-0.148	1.25	-1.55	0.193	0.778	0.208
NC_000962_2296042_G_C	0.898	0.0226	0.196	2.63	2.62	-4.39	0.198	1.77	0.909	0.0543	1	0.101
NC_000962_4307179_G_A	0.898	0.0226	0.196	2.64	2.63	-4.4	0.202	1.77	0.917	0.0537	1.01	0.1
NC_000962_3312069_G_T	0.091	0.664	0.198	-1.57	1.13	-1.87	-0.155	1.24	-1.53	0.199	0.768	0.207
NC_000962_1619100_ACCGGCTCCACCGGCGCCG_A	0.606	0.483	0.2	-0.397	0.302	-1.78	-0.832	0.778	-0.643	0.696	0.295	0.233
NC_000962_4160544_CACCCGGCAT_C	0.0294	0.0792	0.201	-1.39	0.693	-1.93	-0.394	0.533	-0.458	0.604	0.217	0.0952
NC_000962_1103656_C_T	0.556	0.209	0.202	1.1	0.887	-2.63	0.161	0.569	-0.658	2.07	0.793	1.3
NC_000962_2316123_C_A	0.556	0.209	0.202	1.1	0.887	-2.63	0.161	0.569	-0.658	2.07	0.793	1.3
NC_000962_3908465_A_G	0.556	0.209	0.202	1.1	0.887	-2.63	0.161	0.569	-0.658	2.07	0.793	1.3
NC_000962_3916386_G_T	0.556	0.209	0.202	1.1	0.887	-2.63	0.161	0.569	-0.658	2.07	0.793	1.3
NC_000962_2357268_TGCC_T	0.905	0.33	0.203	-0.474	0.358	-1.59	-0.594	0.75	-0.701	0.649	0.206	0.187
NC_000962_791249_C_T	0.556	0.209	0.204	1.09	0.884	-2.62	0.153	0.572	-0.658	2.05	0.788	1.29
NC_000962_2074458_G_C	0.0322	0.932	0.207	1.47	1.07	-2.06	-0.719	0.631	-0.605	0.211	1.37	0.134
NC_000962_2265059_T_G	0.965	0.0755	0.208	-0.717	0.55	-1.32	-0.57	0.744	-0.652	0.357	0.114	-0.0702
NC_000962_976897_T_TTG	0.0168	0.187	0.209	-1.34	0.669	-1.94	-0.476	0.426	-0.578	0.713	0.117	0.157
NC_000962_2163412_AACCGGGCTC_GACAGCGTTG	0.0588	0.713	0.209	0.752	0.586	-2.06	-0.742	0.547	-0.591	0.725	0.0277	0.179
NC_000962_2970625_C_CA	0.091	0.664	0.211	-1.5	1.11	-1.88	-0.174	1.22	-1.49	0.218	0.741	0.205
NC_000962_1992323_GC_G	0.0294	0.0792	0.212	-2.98	0.688	-1.89	-0.293	-1.53	-0.562	0.535	0.129	0.057
NC_000962_1212626_ACGGCGGCGC_A	0.028	0.0869	0.213	-2.93	0.692	-1.89	-0.306	-1.5	-0.567	0.578	0.181	-0.0043
NC_000962_3820545_A_G	0.136	0.307	0.213	-1	0.884	-1.89	-0.247	0.884	-1.18	0.343	0.633	0.245
NC_000962_608037_A_C	0.0294	0.278	0.216	-0.683	1.17	-1.94	-0.459	0.38	-0.6	0.705	0.174	0.174
NC_000962_2678835_T_C	0.0308	0.139	0.219	0.692	0.533	-2.04	-0.549	0.742	-0.646	0.67	0.248	0.25
NC_000962_3040220_C_T	0.0308	0.139	0.219	0.692	0.533	-2.04	-0.549	0.742	-0.646	0.67	0.248	0.25
NC_000962_3490438_C_G	0.0308	0.139	0.219	0.692	0.533	-2.04	-0.549	0.742	-0.646	0.67	0.248	0.25
NC_000962_670304_G_A	0.0154	0.134	0.221	0.914	0.695	-2.03	-0.556	0.735	-0.645	0.654	0.241	0.23
NC_000962_1636927_CA_TG	0.239	0.131	0.221	0.315	0.253	-2.09	-0.549	0.794	-0.646	0.55	0.252	0.169
NC_000962_2249134_A_C	0.0154	0.134	0.221	0.914	0.695	-2.03	-0.556	0.735	-0.645	0.654	0.241	0.23
NC_000962_2774342_A_C	0.0154	0.134	0.221	0.914	0.695	-2.03	-0.556	0.735	-0.645	0.654	0.241	0.23
NC_000962_3301813_T_G	0.0154	0.134	0.221	0.914	0.695	-2.03	-0.556	0.735	-0.645	0.654	0.241	0.23
NC_000962_38199_C_T	0.0504	0.0689	0.222	0.625	0.503	-2.05	-0.55	0.761	-0.647	0.368	0.0975	-0.172
NC_000962_1096567_A_G	0.042	0.326	0.222	-0.826	0.753	-1.98	-0.585	0.77	-0.629	0.693	0.241	0.282
NC_000962_1852176_CT_C	0.0126	0.255	0.222	-1.46	0.652	-1.94	-0.48	0.42	-0.583	0.86	0.219	0.294
NC_000962_3310929_C_T	0.0504	0.0689	0.222	0.625	0.503	-2.05	-0.55	0.761	-0.647	0.368	0.0975	-0.172
NC_000962_33207_G_GGC	0.0392	0.143	0.223	0.623	0.487	-2.04	-0.545	0.743	-0.647	0.677	0.251	0.257
NC_000962_618480_A_G	0.0392	0.143	0.223	0.623	0.487	-2.04	-0.545	0.743	-0.647	0.677	0.251	0.257
NC_000962_705206_T_G	0.0476	0.142	0.223	0.578	0.453	-2.04	-0.541	0.742	-0.647	0.685	0.254	0.264
NC_000962_836468_TGGGCTGCTGGCC_T	0.049	0.215	0.223	-1.2	1.06	-1.96	-0.511	-0.112	-0.641	0.931	0.386	-0.224
NC_000962_1281977_C_G	0.0112	0.28	0.223	1.25	0.972	-2.03	-0.609	0.733	-0.637	0.417	0.567	0.0961
NC_000962_1281982_CCGT_GCGG	0.0112	0.28	0.223	1.25	0.972	-2.03	-0.609	0.733	-0.637	0.417	0.567	0.0961
NC_000962_1829557_C_T	0.0392	0.143	0.223	0.623	0.487	-2.04	-0.545	0.743	-0.647	0.677	0.251	0.257
NC_000962_2623778_G_A	0.0392	0.143	0.223	0.623	0.487	-2.04	-0.545	0.743	-0.647	0.677	0.251	0.257
NC_000962_3173107_G_A	0.0182	0.17	0.223	-1.3	0.674	-1.94	-0.481	0.387	-0.57	0.645	0.135	0.0993
NC_000962_4189930_C_G	0.0392	0.143	0.223	0.623	0.487	-2.04	-0.545	0.743	-0.647	0.677	0.251	0.257
NC_000962_4193344_G_T	0.0392	0.143	0.223	0.623	0.487	-2.04	-0.545	0.743	-0.647	0.677	0.251	0.257
NC_000962_1706685_C_A	0.555	0.199	0.224	0.942	0.799	-2.54	0.0503	0.597	-0.657	1.83	0.702	1.12
NC_000962_1365837_C_CG	0.225	0.0553	0.225	-1.88	1.37	-1.59	0.711	2.25	-0.712	0.315	-0.186	0.25
NC_000962_1630784_GC_G	0.0154	0.207	0.225	-1.31	0.663	-1.94	-0.496	0.416	-0.59	0.643	0.119	0.0839
NC_000962_3847310_G_A	0.0126	0.373	0.225	1.25	0.979	-2.03	-0.621	0.703	-0.614	0.464	0.653	0.175
NC_000962_3596273_TCCG_T	0.0994	0.748	0.227	-2.26	1.89	-1.8	0.08	1.51	-2.01	-0.0248	1.06	0.207
NC_000962_2137521_A_ACTCCGATCAC	0.899	0.0246	0.229	2.57	2.68	-4.34	0.184	1.75	0.876	0.0834	0.992	0.122
NC_000962_340885_G_A	0.0154	0.207	0.23	-1.31	0.663	-1.94	-0.497	0.42	-0.59	0.632	0.113	0.0735
NC_000962_1297413_A_G	0.0154	0.207	0.23	-1.31	0.663	-1.94	-0.497	0.42	-0.59	0.632	0.113	0.0735
NC_000962_3001785_G_A	0.0154	0.207	0.23	-1.31	0.663	-1.94	-0.497	0.42	-0.59	0.632	0.113	0.0735
NC_000962_3100154_A_AC	0.0154	0.207	0.23	-1.31	0.663	-1.94	-0.497	0.42	-0.59	0.632	0.113	0.0735
NC_000962_340572_G_GAGCGCC	0.021	0.0924	0.231	0.785	0.621	-2.03	-0.576	0.745	-0.628	0.487	0.152	0.0533
NC_000962_432536_C_T	0.557	0.219	0.231	1.06	0.902	-2.61	0.132	0.576	-0.658	2.01	0.772	1.26
NC_000962_2225365_T_C	0.557	0.219	0.231	1.06	0.9	-2.6	0.13	0.578	-0.658	2.01	0.77	1.26
NC_000962_3135950_CG_GC	0.553	0.189	0.231	0.828	0.708	-2.47	-0.0336	0.618	-0.65	1.68	0.636	0.999
NC_000962_842111_C_G	0.0182	0.17	0.232	-1.29	0.69	-1.94	-0.44	0.357	-0.642	0.7	0.0772	0.144
NC_000962_1479085_T_C	0.746	0.235	0.233	-0.749	0.591	-1.46	-1.09	0.148	-0.633	0.725	0.383	0.267
NC_000962_2338810_TA_CG	0.723	0.0143	0.233	0.99	0.909	-2.73	0.173	0.633	-0.647	0.302	0.254	0.121
NC_000962_4197138_C_CT	0.899	0.0246	0.236	2.56	2.7	-4.32	0.178	1.74	0.866	0.0747	0.981	0.106
NC_000962_1481337_G_A	0.0602	0.517	0.238	-0.616	0.556	-1.98	-0.609	0.743	-0.645	0.707	0.276	0.354
NC_000962_2634282_T_G	0.597	0.0222	0.238	0.413	0.363	-2.26	-0.305	0.721	-0.652	0.674	0.211	0.0475
NC_000962_2348446_C_G	0.899	0.0246	0.241	2.53	2.69	-4.3	0.178	1.74	0.843	0.0785	0.981	0.11
NC_000962_166565_A_G	0.0672	0.37	0.242	-0.594	0.544	-1.98	-0.621	0.761	-0.645	0.516	0.186	0.127
NC_000962_1151304_C_A	0.0672	0.37	0.242	-0.594	0.544	-1.98	-0.621	0.761	-0.645	0.516	0.186	0.127
NC_000962_1446733_G_A	0.0672	0.37	0.242	-0.594	0.544	-1.98	-0.621	0.761	-0.645	0.516	0.186	0.127
NC_000962_1529133_CCGA_C	0.0672	0.37	0.242	-0.594	0.544	-1.98	-0.621	0.761	-0.645	0.516	0.186	0.127
NC_000962_2838897_C_G	0.0672	0.37	0.242	-0.594	0.544	-1.98	-0.621	0.761	-0.645	0.516	0.186	0.127
NC_000962_3056767_G_T	0.0672	0.37	0.242	-0.594	0.544	-1.98	-0.621	0.761	-0.645	0.516	0.186	0.127
NC_000962_4215433_C_T	0.0672	0.37	0.242	-0.594	0.544	-1.98	-0.621	0.761	-0.645	0.516	0.186	0.127
NC_000962_2061660_AC_A	0.028	0.0869	0.243	-2.95	0.684	-1.89	-0.3	-1.51	-0.564	0.533	0.146	0.0615
NC_000962_1112922_TCGAATA_T	0.0252	0.369	0.245	-0.637	1.14	-1.94	-0.497	0.42	-0.59	0.639	0.117	0.0832
NC_000962_1418863_C_CGGGAGCCA	0.549	0.627	0.245	-0.724	0.599	-1.62	-1.05	0.867	-0.638	-0.357	-0.157	-0.542
NC_000962_836272_A_G	0.77	0.22	0.246	-0.305	0.259	-1.78	-0.56	0.74	-0.653	0.669	0.233	0.22
NC_000962_1709432_C_T	0.791	0.0669	0.247	1.49	1.51	-3.2	0.331	1.85	-0.654	-0.136	1.21	0.136
NC_000962_2960603_GAC_G	0.0434	0.0813	0.247	0.616	0.521	-2.04	-0.554	0.758	-0.647	0.401	0.115	-0.122
NC_000962_1468208_A_C	0.835	0.151	0.248	-0.706	0.584	-1.42	-0.887	1.07	-0.983	0.513	-0.172	0.562
NC_000962_4254290_T_G	0.728	0.115	0.248	-0.869	0.741	-1.38	-1.23	0.873	-0.665	0.462	0.251	0.677
NC_000962_3943126_CCGGCGGCACCGGAGGCGA_C	0.0224	0.125	0.249	0.726	0.593	-2.03	-0.561	0.754	-0.647	0.575	0.205	0.147
NC_000962_1631066_GGCCGCCGGT_G	0.0896	0.685	0.25	1.22	1.1	-2.13	-0.927	0.362	0.0431	0.873	-0.218	0.135
NC_000962_1091980_C_CG	0.0182	0.242	0.251	0.857	0.7	-2.03	-0.58	0.731	-0.641	0.558	0.417	0.193
NC_000962_1638364_C_T	0.744	0.0427	0.252	0.995	0.998	-2.76	0.117	1.52	-0.664	0.476	0.0262	0.199
NC_000962_1634609_CC_TT	0.021	0.492	0.254	-1.37	1.13	-1.93	-0.459	0.424	-0.613	1.1	0.28	-0.447
NC_000962_761139_C_T	0.0182	0.242	0.255	0.844	0.695	-2.03	-0.583	0.786	-0.642	0.525	0.351	0.245
NC_000962_621598_C_T	0.557	0.219	0.256	0.959	0.864	-2.55	0.0645	0.593	-0.657	1.87	0.717	1.15
NC_000962_2647905_G_A	0.557	0.219	0.256	0.959	0.864	-2.55	0.0645	0.593	-0.657	1.87	0.717	1.15
NC_000962_132696_A_C	0.021	0.492	0.26	-0.683	1.13	-1.94	-0.488	0.407	-0.59	0.779	0.184	0.263
NC_000962_352555_T_C	0.021	0.492	0.26	-0.683	1.13	-1.94	-0.488	0.407	-0.59	0.779	0.184	0.263
NC_000962_1129079_T_G	0.021	0.492	0.26	-0.683	1.13	-1.94	-0.488	0.407	-0.59	0.779	0.184	0.263
NC_000962_1166370_G_GT	0.021	0.492	0.26	-0.683	1.13	-1.94	-0.488	0.407	-0.59	0.779	0.184	0.263
NC_000962_1459550_T_C	0.021	0.492	0.26	-0.683	1.13	-1.94	-0.488	0.407	-0.59	0.779	0.184	0.263
NC_000962_1755699_G_C	0.021	0.492	0.26	-0.683	1.13	-1.94	-0.488	0.407	-0.59	0.779	0.184	0.263
NC_000962_2228790_A_C	0.021	0.492	0.26	-0.683	1.13	-1.94	-0.488	0.407	-0.59	0.779	0.184	0.263
NC_000962_2304145_A_G	0.021	0.492	0.26	-0.683	1.13	-1.94	-0.488	0.407	-0.59	0.779	0.184	0.263
NC_000962_2791363_C_T	0.021	0.492	0.26	-0.683	1.13	-1.94	-0.488	0.407	-0.59	0.779	0.184	0.263
NC_000962_3649622_G_C	0.021	0.492	0.26	-0.683	1.13	-1.94	-0.488	0.407	-0.59	0.779	0.184	0.263
NC_000962_4149940_T_C	0.021	0.492	0.26	-0.683	1.13	-1.94	-0.488	0.407	-0.59	0.779	0.184	0.263
NC_000962_4153390_GCTT_G	0.021	0.492	0.26	-0.683	1.13	-1.94	-0.488	0.407	-0.59	0.779	0.184	0.263
NC_000962_695560_C_T	0.0532	0.381	0.261	-0.647	0.621	-1.98	-0.616	0.766	-0.646	0.52	0.188	0.132
NC_000962_1969275_T_C	0.0532	0.381	0.261	-0.647	0.621	-1.98	-0.616	0.766	-0.646	0.52	0.188	0.132
NC_000962_3441939_C_A	0.0532	0.381	0.261	-0.647	0.621	-1.98	-0.616	0.766	-0.646	0.52	0.188	0.132
NC_000962_485810_CA_C	0.727	0.018	0.262	1.65	1.89	-3.22	0.725	0.58	-0.658	0.249	-0.0962	0.133
NC_000962_3989107_C_T	0.035	0.491	0.262	1.43	1.18	-2.06	-0.686	2.05	-0.663	0.711	0.202	0.223
NC_000962_335685_C_CCGCCGCCGG	0.134	0.514	0.265	-0.389	0.361	-1.96	-0.631	0.744	-0.645	0.574	0.218	0.222
NC_000962_941722_T_G	0.0658	0.396	0.265	-0.568	0.544	-1.98	-0.619	0.761	-0.645	0.52	0.188	0.13
NC_000962_3930300_TGGCAACGGC_T	0.014	0.229	0.265	-1.24	0.66	-1.94	-0.493	0.415	-0.59	0.669	0.129	0.107
NC_000962_2878550_G_A	0.0658	0.396	0.266	-0.568	0.544	-1.98	-0.618	0.761	-0.645	0.52	0.188	0.13
NC_000962_2216443_C_A	0.978	0.127	0.267	1.33	8.88	-3.26	-0.438	-0.0401	-0.58	0.674	0.153	0.125
NC_000962_1701215_C_T	0.709	0.026	0.268	1.3	1.4	-2.94	0.442	0.611	-0.664	0.821	0.154	-0.503
NC_000962_333883_CGGCGCCGCG_C	0.0168	0.187	0.27	-1.86	0.67	-1.93	-0.413	0.458	-0.61	0.937	-0.596	0.149
NC_000962_2431513_AC_A	0.0322	0.578	0.27	-0.801	0.787	-1.99	-0.599	0.745	-0.645	0.728	0.29	0.409
NC_000962_1722228_A_C	0.71	0.0144	0.272	0.899	0.926	-2.65	0.113	0.661	-0.652	0.347	0.023	0.154
NC_000962_2172380_A_C	0.727	0.018	0.272	1.62	1.89	-3.19	0.694	0.584	-0.657	0.225	-0.0993	0.202
NC_000962_2185674_A_G	0.727	0.018	0.272	1.62	1.89	-3.19	0.697	0.583	-0.657	0.224	-0.0999	0.202
NC_000962_3086788_T_C	0.899	0.0246	0.272	2.48	2.76	-4.25	0.161	1.67	0.822	0.0902	0.96	0.111
NC_000962_3735673_CAAGA_GAAGG	0.0266	0.251	0.272	0.687	0.591	-2.03	-0.591	0.728	-0.636	0.542	0.336	0.144
NC_000962_2601576_T_G	0.727	0.018	0.273	1.62	1.89	-3.19	0.697	0.583	-0.657	0.223	-0.101	0.199
NC_000962_3934878_GA_AT	0.0238	0.115	0.273	-1.36	0.722	-1.93	-0.42	-0.0999	-0.593	0.687	0.108	0.0403
NC_000962_364335_C_T	0.0168	0.185	0.274	0.798	0.683	-2.03	-0.561	0.75	-0.647	0.639	0.235	0.226
NC_000962_531520_AG_A	0.0168	0.185	0.274	0.798	0.683	-2.03	-0.561	0.75	-0.647	0.639	0.235	0.226
NC_000962_842011_G_TC	0.0168	0.185	0.274	0.798	0.683	-2.03	-0.561	0.75	-0.647	0.639	0.235	0.226
NC_000962_966927_C_T	0.0168	0.185	0.274	0.798	0.683	-2.03	-0.561	0.75	-0.647	0.639	0.235	0.226
NC_000962_1205849_A_G	0.0168	0.185	0.274	0.798	0.683	-2.03	-0.561	0.75	-0.647	0.639	0.235	0.226
NC_000962_1444743_A_G	0.0168	0.185	0.274	0.798	0.683	-2.03	-0.561	0.75	-0.647	0.639	0.235	0.226
NC_000962_1617326_A_C	0.0168	0.185	0.274	0.798	0.683	-2.03	-0.561	0.75	-0.647	0.639	0.235	0.226
NC_000962_1833410_G_A	0.0168	0.185	0.274	0.798	0.683	-2.03	-0.561	0.75	-0.647	0.639	0.235	0.226
NC_000962_2012265_C_T	0.0168	0.185	0.274	0.798	0.683	-2.03	-0.561	0.75	-0.647	0.639	0.235	0.226
NC_000962_2486619_G_A	0.0168	0.185	0.274	0.798	0.683	-2.03	-0.561	0.75	-0.647	0.639	0.235	0.226
NC_000962_2624618_G_C	0.0168	0.185	0.274	0.798	0.683	-2.03	-0.561	0.75	-0.647	0.639	0.235	0.226
NC_000962_2757414_A_G	0.0168	0.185	0.274	0.798	0.683	-2.03	-0.561	0.75	-0.647	0.639	0.235	0.226
NC_000962_3292227_T_TTGCCC	0.0168	0.185	0.274	0.798	0.683	-2.03	-0.561	0.75	-0.647	0.639	0.235	0.226
NC_000962_3511763_G_C	0.0168	0.185	0.274	0.798	0.683	-2.03	-0.561	0.75	-0.647	0.639	0.235	0.226
NC_000962_3600035_A_G	0.0168	0.185	0.274	0.798	0.683	-2.03	-0.561	0.75	-0.647	0.639	0.235	0.226
NC_000962_3901605_C_A	0.0168	0.185	0.274	0.798	0.683	-2.03	-0.561	0.75	-0.647	0.639	0.235	0.226
NC_000962_4210838_T_C	0.0168	0.185	0.274	0.798	0.683	-2.03	-0.561	0.75	-0.647	0.639	0.235	0.226
NC_000962_4361242_G_T	0.0168	0.185	0.274	0.798	0.683	-2.03	-0.561	0.75	-0.647	0.639	0.235	0.226
NC_000962_2976575_G_A	0.0616	0.484	0.276	-0.592	0.573	-1.98	-0.59	0.766	-0.624	0.717	0.306	0.416
NC_000962_2802819_T_C	0.0798	0.708	0.277	1.33	1.42	-2.12	-0.939	0.349	0.0704	0.92	-0.22	0.179
NC_000962_104941_TGGG_CCGA	0.0168	0.187	0.278	-1.24	0.687	-1.94	-0.431	0.411	-0.645	0.73	0.0297	0.151
NC_000962_2245864_C_A	0.709	0.026	0.278	1.28	1.41	-2.93	0.43	0.615	-0.664	0.8	0.146	-0.519
NC_000962_1688064_A_G	0.709	0.026	0.279	1.28	1.41	-2.93	0.427	0.615	-0.664	0.799	0.145	-0.518
NC_000962_449633_G_A	0.014	0.229	0.28	-1.22	0.659	-1.94	-0.494	0.415	-0.59	0.647	0.12	0.087
NC_000962_623508_C_G	0.987	0.373	0.281	-0.982	0.839	-1.05	-0.603	0.767	-0.666	0.61	0.194	0.165
NC_000962_2241031_AG_A	0.709	0.026	0.282	1.26	1.39	-2.91	0.409	0.62	-0.664	0.794	0.146	-0.505
NC_000962_969119_AGCCGTTGCC_A	0.0896	0.698	0.285	-1.25	1.09	-1.9	-0.246	1.14	-1.34	0.285	0.649	0.205
NC_000962_1625332_C_CGGT	0.696	0.136	0.285	-0.631	0.561	-1.57	-1.06	0.82	-0.638	0.532	0.268	0.569
NC_000962_362007_G_A	0.0266	0.0955	0.286	-2.95	0.681	-1.9	-0.304	-1.52	-0.566	0.526	0.163	0.0614
NC_000962_498557_C_A	0.901	0.0268	0.286	2.46	2.78	-4.23	0.151	1.7	0.808	0.0979	0.952	0.112
NC_000962_673066_C_G	0.0266	0.0955	0.286	-2.95	0.681	-1.9	-0.304	-1.52	-0.566	0.526	0.163	0.0614
NC_000962_1188917_G_A	0.0266	0.0955	0.286	-2.95	0.681	-1.9	-0.304	-1.52	-0.566	0.526	0.163	0.0614
NC_000962_1944107_A_G	0.901	0.0268	0.286	2.46	2.78	-4.23	0.151	1.7	0.808	0.0979	0.952	0.112
NC_000962_2440926_G_T	0.901	0.0268	0.286	2.46	2.78	-4.23	0.151	1.7	0.808	0.0979	0.952	0.112
NC_000962_3943680_G_A	0.0266	0.0955	0.286	-2.95	0.681	-1.9	-0.304	-1.52	-0.566	0.526	0.163	0.0614
NC_000962_1788613_C_T	0.111	0.0134	0.287	-0.897	0.873	-1.92	-0.312	0.697	-0.274	0.404	0.463	0.157
NC_000962_3542219_G_A	0.536	0.608	0.287	-0.758	0.685	-1.61	-1.07	0.881	-0.639	-0.448	-0.198	-0.64
NC_000962_1877744_A_C	0.727	0.018	0.288	1.59	1.91	-3.17	0.674	0.587	-0.657	0.209	-0.105	0.17
NC_000962_3336646_T_A	0.07	0.151	0.288	-0.62	0.627	-1.97	-0.516	0.795	-0.622	0.594	0.292	0.233
NC_000962_4301075_G_C	0.727	0.018	0.289	1.58	1.9	-3.17	0.669	0.588	-0.657	0.209	-0.105	0.169
NC_000962_4305063_G_GA	0.727	0.018	0.289	1.58	1.9	-3.17	0.669	0.588	-0.657	0.209	-0.105	0.169
NC_000962_699840_A_C	0.536	0.608	0.29	-0.75	0.681	-1.61	-1.06	0.879	-0.639	-0.435	-0.193	-0.63
NC_000962_1277869_G_GT	0.19	0.254	0.29	0.426	0.39	-2.1	-0.749	0.938	-0.847	0.702	0.0916	0.159
NC_000962_2270102_A_G	0.898	0.125	0.29	-0.99	0.874	-1.12	-0.873	0.37	-1.24	0.784	-0.0824	0.196
NC_000962_4033577_A_G	0.536	0.608	0.29	-0.75	0.681	-1.61	-1.06	0.879	-0.639	-0.435	-0.193	-0.63
NC_000962_3379432_T_C	0.0644	0.424	0.291	-0.541	0.545	-1.98	-0.616	0.76	-0.645	0.525	0.19	0.134
NC_000962_2138436_A_G	0.559	0.23	0.292	0.91	0.878	-2.52	0.0317	0.602	-0.656	1.81	0.692	1.1
NC_000962_2364475_T_C	0.559	0.23	0.292	0.91	0.878	-2.52	0.0317	0.602	-0.656	1.81	0.692	1.1
NC_000962_3952308_C_A	0.683	0.208	0.292	-0.587	0.538	-1.61	-1.03	0.818	-0.636	0.288	0.16	0.327
NC_000962_209387_T_G	0.042	0.676	0.293	-0.666	0.669	-1.99	-0.601	0.744	-0.645	0.747	0.3	0.442
NC_000962_249350_G_A	0.042	0.676	0.293	-0.666	0.669	-1.99	-0.601	0.744	-0.645	0.747	0.3	0.442
NC_000962_295746_C_T	0.042	0.676	0.293	-0.666	0.669	-1.99	-0.601	0.744	-0.645	0.747	0.3	0.442
NC_000962_527977_G_A	0.0112	0.28	0.293	1.03	0.921	-2.03	-0.63	0.69	-0.541	0.644	0.153	0.187
NC_000962_730077_CGCCCACGCG_C	0.042	0.676	0.293	-0.666	0.669	-1.99	-0.601	0.744	-0.645	0.747	0.3	0.442
NC_000962_1191817_A_C	0.0518	0.754	0.293	0.729	0.65	-2.05	-0.653	1.38	-0.655	0.669	0.177	0.189
NC_000962_1622580_C_A	0.042	0.676	0.293	-0.666	0.669	-1.99	-0.601	0.744	-0.645	0.747	0.3	0.442
NC_000962_2201808_C_G	0.042	0.676	0.293	-0.666	0.669	-1.99	-0.601	0.744	-0.645	0.747	0.3	0.442
NC_000962_2431520_G_A	0.042	0.676	0.293	-0.666	0.669	-1.99	-0.601	0.744	-0.645	0.747	0.3	0.442
NC_000962_3012950_G_T	0.042	0.676	0.293	-0.666	0.669	-1.99	-0.601	0.744	-0.645	0.747	0.3	0.442
NC_000962_3205504_C_T	0.042	0.676	0.293	-0.666	0.669	-1.99	-0.601	0.744	-0.645	0.747	0.3	0.442
NC_000962_3301648_T_G	0.042	0.676	0.293	-0.666	0.669	-1.99	-0.601	0.744	-0.645	0.747	0.3	0.442
NC_000962_3453792_G_A	0.042	0.676	0.293	-0.666	0.669	-1.99	-0.601	0.744	-0.645	0.747	0.3	0.442
NC_000962_3485492_A_G	0.042	0.676	0.293	-0.666	0.669	-1.99	-0.601	0.744	-0.645	0.747	0.3	0.442
NC_000962_3785898_G_A	0.042	0.676	0.293	-0.666	0.669	-1.99	-0.601	0.744	-0.645	0.747	0.3	0.442
NC_000962_3865243_G_T	0.042	0.676	0.293	-0.666	0.669	-1.99	-0.601	0.744	-0.645	0.747	0.3	0.442
NC_000962_4028616_C_A	0.042	0.676	0.293	-0.666	0.669	-1.99	-0.601	0.744	-0.645	0.747	0.3	0.442
NC_000962_4247249_G_C	0.0112	0.28	0.293	1.03	0.921	-2.03	-0.63	0.69	-0.541	0.644	0.153	0.187
NC_000962_2196715_G_C	0.0532	0.253	0.296	0.48	0.44	-2.04	-0.588	0.741	-0.616	0.593	0.24	0.225
NC_000962_1339432_GGCTC_CGCGA	0.0644	0.132	0.297	0.466	0.435	-2.04	-0.562	0.771	-0.648	0.457	0.143	-0.0483
NC_000962_575907_C_T	0.556	0.566	0.298	-0.703	0.655	-1.62	-1.04	0.864	-0.638	-0.332	-0.146	-0.518
NC_000962_3959730_T_C	0.556	0.566	0.298	-0.703	0.655	-1.62	-1.04	0.864	-0.638	-0.332	-0.146	-0.518
NC_000962_2626600_G_A	0.143	0.579	0.301	-0.63	0.638	-1.93	-0.387	0.938	-1	0.622	0.467	0.36
NC_000962_1983313_T_G	0.765	0.0637	0.302	0.627	0.651	-2.49	-0.221	1.21	-0.652	0.279	0.635	0.168
NC_000962_673344_A_T	0.0266	0.0955	0.306	-2.57	0.685	-1.9	-0.334	-1.21	-0.569	0.546	0.157	0.0638
NC_000962_1636918_C_T	0.289	0.183	0.306	0.25	0.242	-2.09	-0.56	0.767	-0.625	0.577	0.242	0.175
NC_000962_2264782_C_A	0.962	0.118	0.311	-0.56	0.536	-1.47	-0.566	0.749	-0.648	0.415	0.137	-0.013
NC_000962_4231948_T_TC	0.0728	0.518	0.311	-0.469	0.488	-1.98	-0.612	0.753	-0.646	0.61	0.227	0.18
NC_000962_2626018_T_C	0.69	0.174	0.312	-0.508	0.482	-1.66	-0.958	0.804	-0.642	0.509	0.235	0.431
NC_000962_2976558_A_AC	0.0224	0.447	0.314	-0.511	1.14	-1.95	-0.488	0.419	-0.596	0.661	0.131	0.107
NC_000962_773497_C_A	0.658	0.292	0.315	-0.49	0.477	-1.69	-0.946	0.816	-0.639	0.256	0.128	0.194
NC_000962_3884871_CCGAACGATTCCT_ACGAGAAGCTGCTACG	0.0238	0.162	0.315	0.624	0.59	-2.03	-0.562	0.748	-0.646	0.568	0.201	0.13
NC_000962_3927595_G_A	0.13	0.592	0.316	-0.352	0.362	-1.97	-0.627	0.757	-0.645	0.571	0.216	0.213
NC_000962_410006_CGTTGGCGCTGGT_C	0.0518	0.222	0.32	0.463	0.449	-2.04	-0.548	0.744	-0.647	0.671	0.248	0.252
NC_000962_2339255_A_G	0.746	0.0489	0.321	0.885	1.01	-2.68	0.0375	1.46	-0.662	0.469	0.0353	0.156
NC_000962_364854_C_G	0.559	0.23	0.322	0.818	0.84	-2.47	-0.0303	0.616	-0.655	1.68	0.641	1
NC_000962_1774659_C_T	0.559	0.23	0.322	0.818	0.84	-2.47	-0.0303	0.616	-0.655	1.68	0.641	1
NC_000962_2320320_C_T	0.559	0.23	0.322	0.818	0.84	-2.47	-0.0303	0.616	-0.655	1.68	0.641	1
NC_000962_3048912_C_G	0.559	0.23	0.322	0.818	0.84	-2.47	-0.0303	0.616	-0.655	1.68	0.641	1
NC_000962_3284640_A_G	0.559	0.23	0.322	0.818	0.84	-2.47	-0.0303	0.616	-0.655	1.68	0.641	1
NC_000962_3826501_C_T	0.559	0.23	0.322	0.818	0.84	-2.47	-0.0303	0.616	-0.655	1.68	0.641	1
NC_000962_3863681_C_G	0.559	0.23	0.322	0.818	0.84	-2.47	-0.0303	0.616	-0.655	1.68	0.641	1
NC_000962_1657249_T_C	0.0518	0.222	0.323	0.462	0.451	-2.04	-0.545	0.733	-0.645	0.679	0.252	0.253
NC_000962_3245647_A_G	0.0518	0.222	0.323	0.462	0.451	-2.04	-0.545	0.733	-0.645	0.679	0.252	0.253
NC_000962_1849_C_A	0.728	0.0194	0.325	1.49	1.9	-3.1	0.599	0.598	-0.656	0.256	-0.0759	0.192
NC_000962_305188_G_T	0.71	0.0279	0.325	1.19	1.42	-2.86	0.36	0.623	-0.663	0.789	0.152	-0.468
NC_000962_549363_C_G	0.658	0.0444	0.325	0.521	0.549	-2.36	-0.189	0.688	-0.654	0.904	0.291	0.14
NC_000962_907106_A_C	0.0308	0.626	0.325	-0.715	0.783	-1.99	-0.596	0.744	-0.645	0.706	0.277	0.364
NC_000962_4386971_C_T	0.063	0.453	0.325	-0.507	0.545	-1.98	-0.612	0.753	-0.645	0.532	0.193	0.134
NC_000962_2196969_GC_CA	0.049	0.166	0.326	0.471	0.464	-2.04	-0.57	0.75	-0.648	0.471	0.226	0.0534
NC_000962_4046007_C_T	0.0868	0.487	0.326	-0.429	0.457	-1.98	-0.62	0.761	-0.645	0.518	0.187	0.128
NC_000962_1034208_CGCT_C	0.71	0.0279	0.327	1.18	1.41	-2.85	0.348	0.627	-0.663	0.785	0.152	-0.46
NC_000962_1481185_A_C	0.0574	0.0453	0.328	-0.996	1.36	-1.9	-0.317	-0.412	-0.495	0.701	-0.016	0.0482
NC_000962_1032674_C_G	0.0966	0.818	0.329	-2.13	2.03	-1.81	0.046	1.46	-1.93	0.0179	1.02	0.211
NC_000962_1105102_A_C	0.0966	0.818	0.329	-2.13	2.03	-1.81	0.046	1.46	-1.93	0.0179	1.02	0.211
NC_000962_1372301_G_C	0.0966	0.818	0.329	-2.13	2.03	-1.81	0.046	1.46	-1.93	0.0179	1.02	0.211
NC_000962_1538720_C_T	0.0966	0.818	0.329	-2.13	2.03	-1.81	0.046	1.46	-1.93	0.0179	1.02	0.211
NC_000962_2234475_C_T	0.0966	0.818	0.329	-2.13	2.03	-1.81	0.046	1.46	-1.93	0.0179	1.02	0.211
NC_000962_3170166_C_A	0.0966	0.818	0.329	-2.13	2.03	-1.81	0.046	1.46	-1.93	0.0179	1.02	0.211
NC_000962_3966059_G_C	0.0966	0.818	0.329	-2.13	2.03	-1.81	0.046	1.46	-1.93	0.0179	1.02	0.211
NC_000962_4051823_T_C	0.0966	0.818	0.329	-2.13	2.03	-1.81	0.046	1.46	-1.93	0.0179	1.02	0.211
NC_000962_3884906_A_G	0.955	0.588	0.33	0.804	0.925	-2.78	-0.574	0.748	-0.644	0.929	0.291	-0.232
NC_000962_2199204_C_A	0.0462	0.119	0.332	0.513	0.518	-2.04	-0.558	0.758	-0.647	0.429	0.129	-0.0789
NC_000962_3776538_C_T	0.0462	0.119	0.332	0.513	0.518	-2.04	-0.558	0.758	-0.647	0.429	0.129	-0.0789
NC_000962_401678_C_A	0.105	0.385	0.333	-0.439	0.477	-1.97	-0.586	0.655	-0.638	0.701	0.283	-0.0819
NC_000962_799136_AC_A	0.0574	0.304	0.333	1.7	1.74	-2.11	-0.837	2.2	-0.632	0.235	1.52	0.138
NC_000962_4366195_T_C	0.794	0.0764	0.333	1.33	1.57	-3.07	0.236	1.73	-0.653	-0.0399	1.11	0.157
NC_000962_976897_T_TGG	0.021	0.372	0.335	0.689	0.671	-2.03	-0.583	0.776	-0.662	0.588	0.244	0.257
NC_000962_1472359_A_C	0.0168	0.185	0.335	0.696	0.682	-2.02	-0.566	0.746	-0.645	0.57	0.205	0.157
NC_000962_3821845_G_T	0.728	0.0194	0.335	1.46	1.89	-3.08	0.572	0.602	-0.656	0.251	-0.0737	0.188
NC_000962_4123770_G_A	0.682	0.198	0.335	-0.531	0.533	-1.65	-0.986	0.812	-0.637	0.32	0.167	0.317
NC_000962_2294007_T_C	0.728	0.0194	0.338	1.48	1.92	-3.09	0.585	0.598	-0.656	0.243	-0.0792	0.178
NC_000962_1696671_CA_C	0.728	0.0194	0.342	1.47	1.92	-3.08	0.578	0.599	-0.656	0.241	-0.0798	0.172
NC_000962_1894422_A_G	0.794	0.0764	0.342	1.31	1.57	-3.06	0.223	1.72	-0.653	-0.042	1.09	0.145
NC_000962_3874722_AT_A	0.794	0.0764	0.342	1.31	1.57	-3.06	0.224	1.72	-0.653	-0.042	1.09	0.146
NC_000962_4314800_G_A	0.728	0.0194	0.342	1.47	1.93	-3.09	0.579	0.598	-0.656	0.24	-0.08	0.172
NC_000962_4319985_G_C	0.728	0.0194	0.342	1.47	1.93	-3.09	0.579	0.598	-0.656	0.24	-0.0801	0.172
NC_000962_4357597_C_G	0.794	0.0764	0.342	1.31	1.57	-3.06	0.224	1.72	-0.653	-0.0419	1.09	0.146
NC_000962_2729058_A_C	0.728	0.0194	0.343	1.46	1.92	-3.08	0.573	0.6	-0.656	0.242	-0.0788	0.172
NC_000962_4357804_T_G	0.728	0.0194	0.343	1.46	1.91	-3.08	0.572	0.6	-0.656	0.242	-0.0784	0.173
NC_000962_623406_C_CGGCCGGCGG	0.098	0.212	0.348	0.334	0.346	-2.05	-0.55	0.81	-0.647	0.586	0.207	0.217
NC_000962_1637196_GTCCCGCCAACCCCACCGG_ATACCGCCGT	0.0154	0.134	0.348	0.752	0.773	-2.02	-0.574	0.754	-0.644	0.412	0.14	0.0318
NC_000962_3802341_G_A	0.049	0.475	0.348	-0.548	0.624	-1.99	-0.61	0.764	-0.646	0.535	0.194	0.144
NC_000962_1217157_A_C	0.613	0.306	0.349	-0.302	0.316	-1.83	-0.774	0.77	-0.644	0.708	0.291	0.198
NC_000962_292679_A_G	0.0126	0.255	0.352	-1.12	0.654	-1.95	-0.493	0.416	-0.59	0.65	0.121	0.0901
NC_000962_549777_C_T	0.0126	0.255	0.352	-1.12	0.654	-1.95	-0.493	0.416	-0.59	0.65	0.121	0.0901
NC_000962_684355_TG_T	0.0126	0.255	0.352	-1.12	0.654	-1.95	-0.493	0.416	-0.59	0.65	0.121	0.0901
NC_000962_725365_A_G	0.0126	0.255	0.352	-1.12	0.654	-1.95	-0.493	0.416	-0.59	0.65	0.121	0.0901
NC_000962_1164619_C_T	0.0126	0.255	0.352	-1.12	0.654	-1.95	-0.493	0.416	-0.59	0.65	0.121	0.0901
NC_000962_2251313_T_C	0.0126	0.255	0.352	-1.12	0.654	-1.95	-0.493	0.416	-0.59	0.65	0.121	0.0901
NC_000962_2835894_C_T	0.0126	0.255	0.352	-1.12	0.654	-1.95	-0.493	0.416	-0.59	0.65	0.121	0.0901
NC_000962_3844733_A_C	0.0126	0.255	0.352	-1.12	0.654	-1.95	-0.493	0.416	-0.59	0.65	0.121	0.0901
NC_000962_4258106_G_A	0.555	0.548	0.352	-0.617	0.644	-1.67	-0.987	0.851	-0.639	-0.215	-0.1	-0.428
NC_000962_39030_C_T	0.042	0.676	0.353	-0.562	0.643	-1.99	-0.597	0.75	-0.647	0.738	0.28	0.213
NC_000962_1533241_GGTG_CGTT	0.0126	0.255	0.353	-1.12	0.654	-1.95	-0.492	0.415	-0.59	0.651	0.122	0.0898
NC_000962_3065711_C_T	0.0126	0.255	0.353	-1.12	0.654	-1.95	-0.492	0.415	-0.59	0.651	0.122	0.0898
NC_000962_2044456_T_G	0.0126	0.255	0.356	-1.12	0.654	-1.95	-0.493	0.417	-0.59	0.646	0.12	0.0861
NC_000962_3543031_G_A	0.0126	0.255	0.356	-1.12	0.654	-1.95	-0.493	0.417	-0.59	0.646	0.12	0.0861
NC_000962_3819620_A_G	0.0126	0.255	0.356	-1.12	0.654	-1.95	-0.494	0.421	-0.591	0.641	0.117	0.084
NC_000962_2670076_G_A	0.0126	0.255	0.357	-1.12	0.654	-1.95	-0.494	0.421	-0.591	0.641	0.117	0.0834
NC_000962_162151_GT_G	0.746	0.0128	0.359	0.679	0.734	-2.52	-0.0898	0.628	-0.577	0.472	0.025	0.179
NC_000962_3735899_G_A	0.063	0.855	0.359	0.531	0.561	-2.05	-0.611	1.24	-0.651	0.457	0.136	0.0917
NC_000962_2532176_C_G	0.0196	0.835	0.36	0.821	0.838	-2.03	-0.637	0.669	-0.708	0.651	0.158	0.2
NC_000962_2563495_T_C	0.0532	0.253	0.36	0.426	0.45	-2.04	-0.548	0.736	-0.646	0.673	0.249	0.249
NC_000962_3017587_G_T	0.0532	0.253	0.36	0.426	0.45	-2.04	-0.548	0.736	-0.646	0.673	0.249	0.249
NC_000962_2306275_CCGTC_TGTCG	0.0168	0.662	0.361	-2.07	1.1	-1.93	-0.471	0.412	-0.594	1.4	0.403	-0.796
NC_000962_3426415_T_C	0.0532	0.253	0.361	0.426	0.45	-2.04	-0.548	0.734	-0.645	0.674	0.25	0.248
NC_000962_987585_A_AG	0.639	0.0308	0.362	0.383	0.437	-2.26	-0.307	0.712	-0.651	0.681	0.213	0.0334
NC_000962_686264_G_A	0.56	0.241	0.364	0.766	0.854	-2.44	-0.0649	0.625	-0.655	1.61	0.615	0.954
NC_000962_3110140_G_T	0.56	0.241	0.364	0.767	0.855	-2.44	-0.0635	0.624	-0.655	1.61	0.616	0.956
NC_000962_3214869_A_G	0.56	0.241	0.364	0.766	0.854	-2.44	-0.0649	0.625	-0.655	1.61	0.615	0.954
NC_000962_782148_C_A	0.021	0.492	0.365	-0.44	1.13	-1.95	-0.49	0.415	-0.59	0.655	0.123	0.0935
NC_000962_1165521_T_TA	0.959	0.724	0.365	0.765	0.937	-2.75	-0.569	0.768	-0.68	0.899	0.326	-0.216
NC_000962_1843620_T_C	0.021	0.492	0.365	-0.44	1.13	-1.95	-0.49	0.415	-0.59	0.655	0.123	0.0935
NC_000962_1722228_A_T	0.021	0.492	0.368	-0.437	1.13	-1.95	-0.491	0.417	-0.59	0.651	0.121	0.09
NC_000962_2546684_C_A	0.711	0.03	0.369	1.11	1.43	-2.81	0.298	0.631	-0.662	0.787	0.161	-0.411
NC_000962_2976564_C_T	0.0448	0.588	0.37	-0.548	0.646	-1.99	-0.585	0.761	-0.645	0.691	0.258	0.346
NC_000962_305805_T_C	0.0126	0.373	0.372	0.853	0.908	-2.02	-0.625	0.697	-0.553	0.639	0.161	0.187
NC_000962_1479085_TCGC_CCGT	0.0112	0.28	0.373	0.791	0.83	-2.02	-0.567	0.749	-0.646	0.628	0.231	0.216
NC_000962_3779671_C_CGGCAACGGT	0.745	0.389	0.373	-0.229	0.254	-1.84	-0.577	0.728	-0.656	0.61	0.234	0.242
NC_000962_1050996_T_G	0.0112	0.28	0.374	0.789	0.83	-2.02	-0.567	0.749	-0.646	0.627	0.231	0.215
NC_000962_4225154_C_T	0.0112	0.28	0.374	0.789	0.83	-2.02	-0.567	0.749	-0.646	0.627	0.231	0.215
NC_000962_1535263_C_CGGCACG	0.0112	0.28	0.376	0.785	0.83	-2.02	-0.568	0.749	-0.646	0.625	0.23	0.213
NC_000962_839334_A_G	0.703	0.375	0.378	-0.217	0.245	-1.86	-0.568	0.765	-0.651	0.652	0.212	0.215
NC_000962_976897_T_TG	0.0742	0.488	0.378	-0.411	0.489	-1.98	-0.598	0.766	-0.631	0.606	0.22	0.228
NC_000962_2197313_A_C	0.0126	0.373	0.378	0.779	0.825	-2.02	-0.591	0.781	-0.626	0.591	0.249	0.186
NC_000962_3941515_GG_AA	0.113	0.454	0.379	-0.336	0.395	-1.98	-0.599	0.717	-0.643	0.589	0.188	0.201
NC_000962_1885385_T_G	0.711	0.03	0.38	1.09	1.43	-2.79	0.276	0.635	-0.662	0.773	0.158	-0.408
NC_000962_2001707_C_T	0.0826	0.79	0.38	1.1	1.42	-2.11	-0.883	0.415	-0.0421	0.87	-0.151	0.182
NC_000962_79504_TCGGTGGACCCGGTGGACC_T	0.0994	0.748	0.381	-1.65	1.83	-1.85	-0.0892	1.31	-1.62	0.142	0.847	0.205
NC_000962_1175343_C_T	0.73	0.0209	0.382	1.38	1.93	-3.02	0.512	0.608	-0.656	0.302	-0.0475	0.132
NC_000962_1340500_G_T	0.0224	0.447	0.382	-0.425	1.14	-1.95	-0.457	0.413	-0.612	0.697	0.178	0.164
NC_000962_2264341_A_C	0.0392	0.775	0.382	-0.559	0.67	-1.99	-0.597	0.745	-0.645	0.718	0.284	0.391
NC_000962_1965133_C_T	0.0966	0.818	0.385	-1.65	1.85	-1.86	-0.102	1.3	-1.64	0.146	0.835	0.204
NC_000962_4284429_G_A	0.73	0.0209	0.385	1.11	1.42	-2.82	0.286	0.624	-0.67	0.353	-0.00581	0.201
NC_000962_2632341_C_CA	0.731	0.0765	0.387	0.714	0.905	-2.54	-0.08	1.3	-0.664	0.789	0.184	-0.143
NC_000962_3078178_C_T	0.794	0.0764	0.387	1.23	1.6	-2.99	0.179	1.63	-0.652	-0.0023	1.04	0.149
NC_000962_13394_C_T	0.0112	0.998	0.388	1.65	1.05	-1.98	-0.552	0.306	-0.751	0.738	0.0459	0.118
NC_000962_38202_C_G	0.0112	0.998	0.388	1.65	1.05	-1.98	-0.552	0.306	-0.751	0.738	0.0459	0.118
NC_000962_145764_G_A	0.0112	0.998	0.388	1.65	1.05	-1.98	-0.552	0.305	-0.751	0.738	0.0459	0.118
NC_000962_190967_G_T	0.0112	0.998	0.388	1.65	1.05	-1.98	-0.552	0.306	-0.751	0.738	0.0459	0.118
NC_000962_1058079_C_A	0.0112	0.998	0.388	1.65	1.05	-1.98	-0.552	0.306	-0.751	0.738	0.0459	0.118
NC_000962_1515537_C_G	0.0112	0.998	0.388	1.65	1.05	-1.98	-0.552	0.305	-0.751	0.738	0.0459	0.118
NC_000962_2043895_C_T	0.0728	0.272	0.388	0.356	0.401	-2.04	-0.547	0.745	-0.647	0.672	0.249	0.253
NC_000962_2739911_C_T	0.0112	0.998	0.388	1.65	1.05	-1.98	-0.552	0.306	-0.751	0.738	0.0459	0.118
NC_000962_2832835_G_T	0.0112	0.998	0.388	1.65	1.05	-1.98	-0.552	0.306	-0.751	0.738	0.0459	0.118
NC_000962_2873093_G_GCCA	0.101	0.457	0.388	-0.662	0.765	-1.95	-0.4	0.788	-0.975	0.449	0.385	0.2
NC_000962_3019989_G_A	0.0112	0.998	0.388	1.65	1.05	-1.98	-0.552	0.306	-0.751	0.738	0.0459	0.118
NC_000962_3804847_A_C	0.0112	0.998	0.388	1.65	1.05	-1.98	-0.552	0.306	-0.751	0.738	0.0459	0.118
NC_000962_3874206_G_A	0.0728	0.272	0.388	0.356	0.401	-2.04	-0.547	0.745	-0.647	0.672	0.249	0.253
NC_000962_4171620_A_G	0.0112	0.998	0.388	1.65	1.05	-1.98	-0.552	0.306	-0.751	0.738	0.0459	0.118
NC_000962_4204968_A_C	0.0112	0.998	0.388	1.65	1.05	-1.98	-0.552	0.305	-0.751	0.738	0.0459	0.118
NC_000962_396199_T_C	0.73	0.0209	0.389	1.36	1.93	-3.01	0.495	0.61	-0.655	0.287	-0.0496	0.191
NC_000962_1341040_CTCAC_ATCAT	0.0252	0.105	0.389	-2.54	0.679	-1.91	-0.333	-1.2	-0.569	0.55	0.158	0.0605
NC_000962_1572959_C_T	0.0252	0.105	0.389	-2.56	0.679	-1.91	-0.331	-1.21	-0.569	0.55	0.158	0.0667
NC_000962_1656178_C_T	0.0252	0.105	0.389	-2.56	0.679	-1.91	-0.331	-1.21	-0.569	0.55	0.158	0.0667
NC_000962_2423785_C_T	0.0252	0.105	0.389	-2.56	0.679	-1.91	-0.331	-1.21	-0.569	0.55	0.158	0.0667
NC_000962_3741963_GC_G	0.0252	0.105	0.389	-2.56	0.679	-1.91	-0.331	-1.21	-0.569	0.55	0.158	0.0667
NC_000962_3928784_C_CCGGCGGGGCCGGCGGTAA	0.113	0.454	0.389	-0.33	0.396	-1.98	-0.573	0.772	-0.659	0.621	0.277	0.18
NC_000962_3942239_C_A	0.0252	0.105	0.389	-2.56	0.679	-1.91	-0.331	-1.21	-0.569	0.55	0.158	0.0667
NC_000962_4037187_G_GCCGCCGGGCGCGCCGGGGCCACCGTTT	0.0252	0.105	0.389	-2.56	0.679	-1.91	-0.331	-1.21	-0.569	0.55	0.158	0.0667
NC_000962_2074514_G_C	0.0658	0.396	0.391	-0.498	0.612	-1.98	-0.556	0.734	-0.625	0.771	0.289	0.0335
NC_000962_2340621_C_G	0.987	0.255	0.392	1.06	8.89	-3.01	-0.485	0.424	-0.586	0.65	0.118	0.089
NC_000962_2999988_A_AC	0.0112	0.283	0.392	-1.08	0.65	-1.95	-0.488	0.412	-0.59	0.705	0.144	0.138
NC_000962_3842581_AGGCG_GTGCA	0.0238	0.93	0.393	1.43	1.67	-2.05	-0.671	0.679	-0.619	0.234	1.26	0.138
NC_000962_4116610_G_A	0.647	0.296	0.393	-0.399	0.46	-1.75	-0.874	0.805	-0.64	0.299	0.135	0.164
NC_000962_542959_C_T	0.0252	0.105	0.395	-2.59	0.679	-1.9	-0.33	-1.24	-0.569	0.545	0.16	0.0616
NC_000962_1544581_G_A	0.0126	0.255	0.395	-1.18	0.654	-1.94	-0.427	0.47	-0.688	0.639	0.193	0.117
NC_000962_1599400_CA_C	0.0126	0.255	0.395	-1.18	0.654	-1.94	-0.427	0.47	-0.688	0.639	0.193	0.117
NC_000962_1625349_G_A	0.0126	0.255	0.395	-1.18	0.654	-1.94	-0.427	0.47	-0.688	0.639	0.193	0.117
NC_000962_1968157_G_T	0.0126	0.255	0.395	-1.18	0.654	-1.94	-0.427	0.47	-0.688	0.639	0.193	0.117
NC_000962_2645770_G_A	0.0126	0.255	0.395	-1.18	0.654	-1.94	-0.427	0.47	-0.688	0.639	0.193	0.117
NC_000962_2783026_G_C	0.0126	0.255	0.395	-1.18	0.654	-1.94	-0.427	0.47	-0.688	0.639	0.193	0.117
NC_000962_3092628_G_C	0.0126	0.255	0.395	-1.18	0.654	-1.94	-0.427	0.47	-0.688	0.639	0.193	0.117
NC_000962_1636944_GCC_TGA	0.158	0.224	0.396	0.251	0.291	-2.05	-0.552	0.771	-0.635	0.599	0.255	0.162
NC_000962_972980_C_T	0.73	0.0209	0.397	1.35	1.93	-3	0.483	0.61	-0.655	0.282	-0.0497	0.187
NC_000962_2138453_C_T	0.73	0.0209	0.397	1.34	1.92	-2.99	0.477	0.612	-0.655	0.283	-0.048	0.189
NC_000962_292864_T_C	0.0294	0.0792	0.398	-1.27	0.683	-1.92	-0.357	0.563	-0.362	0.606	0.244	0.101
NC_000962_570543_A_T	0.0294	0.0792	0.398	-1.27	0.683	-1.92	-0.357	0.563	-0.362	0.606	0.244	0.101
NC_000962_869278_C_T	0.0294	0.0792	0.398	-1.27	0.683	-1.92	-0.357	0.563	-0.362	0.606	0.244	0.101
NC_000962_970439_C_A	0.0294	0.0792	0.398	-1.27	0.683	-1.92	-0.357	0.563	-0.362	0.606	0.244	0.101
NC_000962_1300242_T_C	0.0294	0.0792	0.398	-1.27	0.683	-1.92	-0.357	0.563	-0.362	0.606	0.244	0.101
NC_000962_1793977_C_T	0.0294	0.0792	0.398	-1.27	0.683	-1.92	-0.357	0.563	-0.362	0.606	0.244	0.101
NC_000962_1811796_A_G	0.0294	0.0792	0.398	-1.27	0.683	-1.92	-0.357	0.563	-0.362	0.606	0.244	0.101
NC_000962_2157617_G_A	0.0294	0.0792	0.398	-1.27	0.683	-1.92	-0.357	0.563	-0.362	0.606	0.244	0.101
NC_000962_2246364_A_G	0.0294	0.0792	0.398	-1.27	0.683	-1.92	-0.357	0.563	-0.362	0.606	0.244	0.101
NC_000962_2543370_T_C	0.0294	0.0792	0.398	-1.27	0.683	-1.92	-0.357	0.563	-0.362	0.606	0.244	0.101
NC_000962_2705295_C_T	0.0294	0.0792	0.398	-1.27	0.683	-1.92	-0.357	0.563	-0.362	0.606	0.244	0.101
NC_000962_4198852_ACGCG_T	0.0294	0.0792	0.398	-1.27	0.683	-1.92	-0.357	0.563	-0.362	0.606	0.244	0.101
NC_000962_4354676_T_C	0.0294	0.0792	0.398	-1.27	0.683	-1.92	-0.357	0.563	-0.362	0.606	0.244	0.101
NC_000962_4392373_G_A	0.0294	0.0792	0.398	-1.27	0.683	-1.92	-0.357	0.563	-0.362	0.606	0.244	0.101
NC_000962_3766852_T_A	0.0126	0.255	0.399	-1.07	0.657	-1.95	-0.463	0.433	-0.589	0.735	0.133	0.177
NC_000962_312686_C_T	0.0196	0.543	0.401	-0.386	1.12	-1.95	-0.488	0.415	-0.59	0.671	0.13	0.108
NC_000962_912694_TC_T	0.028	0.301	0.402	0.65	0.735	-2.03	-0.577	0.741	-0.648	0.359	0.163	0.515
NC_000962_51949_A_G	0.796	0.0816	0.403	1.2	1.61	-2.97	0.158	1.64	-0.652	0.0143	1.02	0.151
NC_000962_391853_A_G	0.796	0.0816	0.403	1.2	1.61	-2.97	0.158	1.64	-0.652	0.0143	1.02	0.151
NC_000962_483935_T_G	0.796	0.0816	0.403	1.2	1.61	-2.97	0.158	1.64	-0.652	0.0143	1.02	0.151
NC_000962_524891_C_A	0.796	0.0816	0.403	1.2	1.61	-2.97	0.158	1.64	-0.652	0.0143	1.02	0.151
NC_000962_565655_A_G	0.796	0.0816	0.403	1.2	1.61	-2.97	0.158	1.64	-0.652	0.0143	1.02	0.151
NC_000962_767414_G_A	0.796	0.0816	0.403	1.2	1.61	-2.97	0.158	1.64	-0.652	0.0143	1.02	0.151
NC_000962_1251199_C_T	0.796	0.0816	0.403	1.2	1.61	-2.97	0.158	1.64	-0.652	0.0143	1.02	0.151
NC_000962_1627351_T_C	0.796	0.0816	0.403	1.2	1.61	-2.97	0.158	1.64	-0.652	0.0143	1.02	0.151
NC_000962_2161343_G_GT	0.796	0.0816	0.403	1.2	1.61	-2.97	0.158	1.64	-0.652	0.0143	1.02	0.151
NC_000962_2516567_G_C	0.796	0.0816	0.403	1.2	1.61	-2.97	0.158	1.64	-0.652	0.0143	1.02	0.151
NC_000962_2589216_G_C	0.796	0.0816	0.403	1.2	1.61	-2.97	0.158	1.64	-0.652	0.0143	1.02	0.151
NC_000962_2642383_C_T	0.796	0.0816	0.403	1.2	1.61	-2.97	0.158	1.64	-0.652	0.0143	1.02	0.151
NC_000962_3621423_A_G	0.796	0.0816	0.403	1.2	1.61	-2.97	0.158	1.64	-0.652	0.0143	1.02	0.151
NC_000962_4205120_A_G	0.796	0.0816	0.403	1.2	1.61	-2.97	0.158	1.64	-0.652	0.0143	1.02	0.151
NC_000962_4223172_T_C	0.796	0.0816	0.403	1.2	1.61	-2.97	0.158	1.64	-0.652	0.0143	1.02	0.151
NC_000962_4143718_ACGG_A	0.0112	0.28	0.404	0.735	0.827	-2.02	-0.569	0.749	-0.646	0.603	0.219	0.183
NC_000962_11820_C_G	0.73	0.0209	0.408	1.32	1.93	-2.98	0.463	0.614	-0.655	0.278	-0.0493	0.176
NC_000962_14861_G_T	0.73	0.0209	0.408	1.32	1.93	-2.98	0.463	0.614	-0.655	0.278	-0.0493	0.176
NC_000962_49360_C_T	0.73	0.0209	0.408	1.32	1.93	-2.98	0.463	0.614	-0.655	0.278	-0.0493	0.176
NC_000962_49690_GCC_G	0.73	0.0209	0.408	1.32	1.93	-2.98	0.463	0.614	-0.655	0.278	-0.0493	0.176
NC_000962_63146_G_T	0.73	0.0209	0.408	1.32	1.93	-2.98	0.463	0.614	-0.655	0.278	-0.0493	0.176
NC_000962_87468_C_T	0.73	0.0209	0.408	1.32	1.93	-2.98	0.463	0.614	-0.655	0.278	-0.0493	0.176
NC_000962_99162_TCGGTGTGCG_T	0.73	0.0209	0.408	1.32	1.93	-2.98	0.463	0.614	-0.655	0.278	-0.0493	0.176
NC_000962_105736_T_C	0.73	0.0209	0.408	1.32	1.93	-2.98	0.463	0.614	-0.655	0.278	-0.0493	0.176
NC_000962_336590_GAT_CAG	0.713	0.101	0.408	-0.618	0.712	-1.57	-1.05	0.824	-0.625	0.51	0.266	0.543
NC_000962_353309_G_A	0.73	0.0209	0.408	1.32	1.93	-2.98	0.463	0.614	-0.655	0.278	-0.0493	0.176
NC_000962_484596_C_T	0.73	0.0209	0.408	1.32	1.93	-2.98	0.463	0.614	-0.655	0.278	-0.0493	0.176
NC_000962_507028_GC_G	0.73	0.0209	0.408	1.32	1.93	-2.98	0.463	0.614	-0.655	0.278	-0.0493	0.176
NC_000962_542014_C_G	0.73	0.0209	0.408	1.32	1.93	-2.98	0.463	0.614	-0.655	0.278	-0.0493	0.176
NC_000962_628864_T_C	0.73	0.0209	0.408	1.32	1.93	-2.98	0.463	0.614	-0.655	0.278	-0.0493	0.176
NC_000962_640954_A_G	0.73	0.0209	0.408	1.32	1.93	-2.98	0.463	0.614	-0.655	0.278	-0.0493	0.176
NC_000962_696917_G_T	0.73	0.0209	0.408	1.32	1.93	-2.98	0.463	0.614	-0.655	0.278	-0.0493	0.176
NC_000962_707334_T_C	0.73	0.0209	0.408	1.32	1.93	-2.98	0.463	0.614	-0.655	0.278	-0.0493	0.176
NC_000962_798355_G_C	0.73	0.0209	0.408	1.32	1.93	-2.98	0.463	0.614	-0.655	0.278	-0.0493	0.176
NC_000962_1022003_A_C	0.73	0.0209	0.408	1.32	1.93	-2.98	0.463	0.614	-0.655	0.278	-0.0493	0.176
NC_000962_1498951_G_T	0.73	0.0209	0.408	1.32	1.93	-2.98	0.463	0.614	-0.655	0.278	-0.0493	0.176
NC_000962_1593331_G_A	0.73	0.0209	0.408	1.32	1.93	-2.98	0.463	0.614	-0.655	0.278	-0.0493	0.176
NC_000962_1678706_A_C	0.73	0.0209	0.408	1.32	1.93	-2.98	0.463	0.614	-0.655	0.278	-0.0493	0.176
NC_000962_1756358_CG_C	0.73	0.0209	0.408	1.32	1.93	-2.98	0.463	0.614	-0.655	0.278	-0.0493	0.176
NC_000962_1955941_G_C	0.73	0.0209	0.408	1.32	1.93	-2.98	0.463	0.614	-0.655	0.278	-0.0493	0.176
NC_000962_2003827_A_C	0.73	0.0209	0.408	1.32	1.93	-2.98	0.463	0.614	-0.655	0.278	-0.0493	0.176
NC_000962_2023628_C_G	0.73	0.0209	0.408	1.32	1.93	-2.98	0.463	0.614	-0.655	0.278	-0.0493	0.176
NC_000962_2072313_C_A	0.73	0.0209	0.408	1.32	1.93	-2.98	0.463	0.614	-0.655	0.278	-0.0493	0.176
NC_000962_2173860_A_C	0.73	0.0209	0.408	1.32	1.93	-2.98	0.463	0.614	-0.655	0.278	-0.0493	0.176
NC_000962_2221584_G_C	0.73	0.0209	0.408	1.31	1.92	-2.97	0.454	0.616	-0.655	0.281	-0.0469	0.177
NC_000962_2510350_C_G	0.73	0.0209	0.408	1.32	1.93	-2.98	0.463	0.614	-0.655	0.278	-0.0493	0.176
NC_000962_2562644_G_T	0.73	0.0209	0.408	1.32	1.93	-2.98	0.463	0.614	-0.655	0.278	-0.0493	0.176
NC_000962_2673818_C_G	0.73	0.0209	0.408	1.32	1.93	-2.98	0.463	0.614	-0.655	0.278	-0.0493	0.176
NC_000962_2697489_C_T	0.73	0.0209	0.408	1.32	1.93	-2.98	0.463	0.614	-0.655	0.278	-0.0493	0.176
NC_000962_2734481_TA_T	0.73	0.0209	0.408	1.32	1.93	-2.98	0.463	0.614	-0.655	0.278	-0.0493	0.176
NC_000962_2833329_G_A	0.73	0.0209	0.408	1.32	1.93	-2.98	0.463	0.614	-0.655	0.278	-0.0493	0.176
NC_000962_2969197_A_G	0.73	0.0209	0.408	1.32	1.93	-2.98	0.463	0.614	-0.655	0.278	-0.0493	0.176
NC_000962_3010993_C_T	0.73	0.0209	0.408	1.32	1.93	-2.98	0.463	0.614	-0.655	0.278	-0.0493	0.176
NC_000962_3115384_G_C	0.73	0.0209	0.408	1.32	1.93	-2.98	0.463	0.614	-0.655	0.278	-0.0493	0.176
NC_000962_3215622_CG_C	0.73	0.0209	0.408	1.32	1.93	-2.98	0.463	0.614	-0.655	0.278	-0.0493	0.176
NC_000962_3276703_T_G	0.73	0.0209	0.408	1.32	1.93	-2.98	0.463	0.614	-0.655	0.278	-0.0493	0.176
NC_000962_3304966_G_A	0.73	0.0209	0.408	1.32	1.93	-2.98	0.463	0.614	-0.655	0.278	-0.0493	0.176
NC_000962_3316955_A_C	0.73	0.0209	0.408	1.32	1.93	-2.98	0.463	0.614	-0.655	0.278	-0.0493	0.176
NC_000962_3577497_C_T	0.73	0.0209	0.408	1.32	1.93	-2.98	0.463	0.614	-0.655	0.278	-0.0493	0.176
NC_000962_3597249_C_G	0.73	0.0209	0.408	1.32	1.93	-2.98	0.463	0.614	-0.655	0.278	-0.0493	0.176
NC_000962_3653988_G_A	0.73	0.0209	0.408	1.32	1.93	-2.98	0.463	0.614	-0.655	0.278	-0.0493	0.176
NC_000962_3775409_T_C	0.73	0.0209	0.408	1.32	1.93	-2.98	0.463	0.614	-0.655	0.278	-0.0493	0.176
NC_000962_3775441_A_C	0.73	0.0209	0.408	1.32	1.93	-2.98	0.463	0.614	-0.655	0.278	-0.0493	0.176
NC_000962_3778011_GG_AT	0.73	0.0209	0.408	1.32	1.93	-2.98	0.463	0.614	-0.655	0.278	-0.0493	0.176
NC_000962_3778396_C_T	0.73	0.0209	0.408	1.32	1.93	-2.98	0.463	0.614	-0.655	0.278	-0.0493	0.176
NC_000962_3870010_A_G	0.73	0.0209	0.408	1.32	1.93	-2.98	0.463	0.614	-0.655	0.278	-0.0493	0.176
NC_000962_4124349_GCC_G	0.73	0.0209	0.408	1.32	1.93	-2.98	0.463	0.614	-0.655	0.278	-0.0493	0.176
NC_000962_4174131_G_C	0.73	0.0209	0.408	1.32	1.93	-2.98	0.463	0.614	-0.655	0.278	-0.0493	0.176
NC_000962_4179832_G_C	0.73	0.0209	0.408	1.32	1.93	-2.98	0.463	0.614	-0.655	0.278	-0.0493	0.176
NC_000962_4205325_A_G	0.73	0.0209	0.408	1.32	1.93	-2.98	0.463	0.614	-0.655	0.278	-0.0493	0.176
NC_000962_4322039_AC_A	0.73	0.0209	0.408	1.32	1.93	-2.98	0.463	0.614	-0.655	0.278	-0.0493	0.176
NC_000962_37305_C_G	0.73	0.0209	0.409	1.3	1.91	-2.97	0.449	0.617	-0.655	0.281	-0.0461	0.176
NC_000962_2344246_G_C	0.73	0.0209	0.409	1.31	1.91	-2.97	0.451	0.617	-0.655	0.281	-0.0466	0.176
NC_000962_2302033_G_A	0.721	0.142	0.411	-0.393	0.469	-1.73	-0.851	0.812	-0.634	0.728	0.299	0.222
NC_000962_549363_C_GG	0.0182	0.599	0.412	-0.391	1.12	-1.95	-0.485	0.412	-0.59	0.708	0.149	0.163
NC_000962_835611_C_T	0.654	0.0636	0.413	0.446	0.558	-2.3	-0.244	0.69	-0.653	0.914	0.304	0.194
NC_000962_1340208_G_A	0.746	0.0875	0.415	1.04	1.4	-2.79	0.15	1.58	-0.689	0.85	0.14	-0.354
NC_000962_3841790_A_G	0.574	0.507	0.415	-0.363	0.452	-1.8	-0.823	0.811	-0.643	0.218	0.0733	-0.0851
NC_000962_87146_C_T	0.0196	0.543	0.416	-0.367	1.12	-1.95	-0.489	0.417	-0.591	0.656	0.124	0.0959
NC_000962_122353_A_C	0.0196	0.543	0.416	-0.367	1.12	-1.95	-0.489	0.417	-0.591	0.656	0.124	0.0959
NC_000962_159555_G_A	0.0196	0.543	0.416	-0.367	1.12	-1.95	-0.489	0.417	-0.591	0.656	0.124	0.0959
NC_000962_284463_T_C	0.0196	0.543	0.416	-0.367	1.12	-1.95	-0.489	0.417	-0.591	0.656	0.124	0.0959
NC_000962_404372_C_G	0.0196	0.543	0.416	-0.367	1.12	-1.95	-0.489	0.417	-0.591	0.656	0.124	0.0959
NC_000962_467441_G_C	0.0196	0.543	0.416	-0.367	1.12	-1.95	-0.489	0.417	-0.591	0.656	0.124	0.0959
NC_000962_507068_A_C	0.0196	0.543	0.416	-0.367	1.12	-1.95	-0.489	0.417	-0.591	0.656	0.124	0.0959
NC_000962_886960_G_A	0.0196	0.543	0.416	-0.367	1.12	-1.95	-0.489	0.417	-0.591	0.656	0.124	0.0959
NC_000962_1192358_G_A	0.0196	0.543	0.416	-0.367	1.12	-1.95	-0.489	0.417	-0.591	0.656	0.124	0.0959
NC_000962_1521905_T_C	0.0196	0.543	0.416	-0.367	1.12	-1.95	-0.489	0.417	-0.591	0.656	0.124	0.0959
NC_000962_1722291_C_T	0.0196	0.543	0.416	-0.367	1.12	-1.95	-0.489	0.417	-0.591	0.656	0.124	0.0959
NC_000962_1954857_T_C	0.0196	0.543	0.416	-0.367	1.12	-1.95	-0.489	0.417	-0.591	0.656	0.124	0.0959
NC_000962_2028046_G_C	0.0196	0.543	0.416	-0.367	1.12	-1.95	-0.489	0.417	-0.591	0.656	0.124	0.0959
NC_000962_2098967_A_G	0.0196	0.543	0.416	-0.367	1.12	-1.95	-0.489	0.417	-0.591	0.656	0.124	0.0959
NC_000962_2127881_G_T	0.0196	0.543	0.416	-0.367	1.12	-1.95	-0.489	0.417	-0.591	0.656	0.124	0.0959
NC_000962_2672086_T_G	0.0196	0.543	0.416	-0.367	1.12	-1.95	-0.489	0.417	-0.591	0.656	0.124	0.0959
NC_000962_2980115_A_G	0.0196	0.543	0.416	-0.367	1.12	-1.95	-0.489	0.417	-0.591	0.656	0.124	0.0959
NC_000962_3301050_GT_G	0.0196	0.543	0.416	-0.367	1.12	-1.95	-0.489	0.417	-0.591	0.656	0.124	0.0959
NC_000962_1819488_G_A	0.0966	0.818	0.417	-1.36	1.63	-1.88	-0.184	1.21	-1.46	0.265	0.732	0.164
NC_000962_1695037_G_A	0.713	0.0322	0.418	0.985	1.38	-2.72	0.197	0.647	-0.66	0.782	0.176	-0.315
NC_000962_204840_G_A	0.0168	0.662	0.42	-0.439	1.11	-1.95	-0.483	0.408	-0.59	0.756	0.17	0.209
NC_000962_2006645_A_G	0.0168	0.662	0.42	-0.439	1.11	-1.95	-0.483	0.408	-0.59	0.756	0.17	0.209
NC_000962_2656193_T_C	0.0168	0.662	0.42	-0.439	1.11	-1.95	-0.483	0.408	-0.59	0.756	0.17	0.209
NC_000962_3115397_C_A	0.0168	0.662	0.42	-0.439	1.11	-1.95	-0.483	0.408	-0.59	0.756	0.17	0.209
NC_000962_3299852_G_A	0.0168	0.662	0.42	-0.439	1.11	-1.95	-0.483	0.408	-0.59	0.756	0.17	0.209
NC_000962_3743656_G_A	0.713	0.0322	0.42	1.03	1.46	-2.75	0.234	0.641	-0.661	0.783	0.169	-0.361
NC_000962_3869537_G_T	0.0168	0.662	0.42	-0.439	1.11	-1.95	-0.483	0.408	-0.59	0.756	0.17	0.209
NC_000962_4407927_T_G	0.713	0.0322	0.42	1.03	1.46	-2.75	0.235	0.64	-0.661	0.782	0.169	-0.363
NC_000962_2010614_G_A	0.746	0.0875	0.424	1.2	1.76	-2.91	0.272	1.72	-0.678	0.885	0.139	-0.435
NC_000962_2692100_C_T	0.713	0.0322	0.427	1.03	1.47	-2.75	0.233	0.638	-0.661	0.777	0.167	-0.367
NC_000962_31620_CG_C	0.0168	0.662	0.429	-0.422	1.11	-1.95	-0.484	0.409	-0.59	0.745	0.166	0.21
NC_000962_1581957_T_C	0.0168	0.662	0.429	-0.422	1.11	-1.95	-0.484	0.409	-0.59	0.745	0.166	0.21
NC_000962_2627899_T_A	0.0168	0.662	0.429	-0.422	1.11	-1.95	-0.484	0.409	-0.59	0.745	0.166	0.21
NC_000962_3742483_G_A	0.0168	0.662	0.429	-0.422	1.11	-1.95	-0.484	0.409	-0.59	0.745	0.166	0.21
NC_000962_4060588_T_C	0.713	0.0322	0.429	0.79	1.06	-2.58	0.0316	0.655	-0.666	0.722	0.22	-0.239
NC_000962_1362006_T_C	0.796	0.0816	0.43	1.14	1.61	-2.92	0.124	1.6	-0.652	0.0565	0.947	0.157
NC_000962_1281771_T_C	0.758	0.141	0.431	-0.683	0.818	-1.49	-1.06	0.205	-0.634	0.688	0.358	0.239
NC_000962_3849183_G_A	0.0238	0.93	0.433	27.2	1.36	-2.8	-2.78	-1.29	-0.19	-7.42	22.8	-1.12
NC_000962_829754_T_C	0.0126	0.373	0.434	0.681	0.818	-2.02	-0.575	0.743	-0.654	0.605	0.216	0.194
NC_000962_2980861_A_G	0.713	0.0322	0.434	0.993	1.44	-2.72	0.203	0.644	-0.66	0.767	0.168	-0.345
NC_000962_3895232_A_T	0.014	0.229	0.434	-0.995	0.676	-1.94	-0.455	0.392	-0.602	0.714	0.0634	0.141
NC_000962_336558_GGTTA_TGGCTATGG	0.714	0.107	0.435	-0.556	0.685	-1.62	-1	0.82	-0.622	0.522	0.257	0.508
NC_000962_1028217_G_A	0.713	0.0322	0.435	0.986	1.43	-2.72	0.198	0.645	-0.66	0.766	0.168	-0.34
NC_000962_2142266_C_A	0.713	0.0322	0.435	0.991	1.44	-2.72	0.202	0.644	-0.66	0.767	0.168	-0.344
NC_000962_3942481_C_G	0.884	0.559	0.436	-0.271	0.34	-1.77	-0.584	0.732	-0.67	0.628	0.222	0.187
NC_000962_38798_CCCA_C	0.0112	0.283	0.437	-1.02	0.649	-1.95	-0.49	0.415	-0.59	0.667	0.129	0.108
NC_000962_876024_C_G	0.0112	0.283	0.437	-1.02	0.649	-1.95	-0.491	0.417	-0.59	0.664	0.128	0.108
NC_000962_4053050_A_G	0.784	0.742	0.437	-0.249	0.316	-1.82	-0.667	0.877	-0.639	0.575	0.22	0.161
NC_000962_2151222_T_G	0.683	0.0466	0.438	0.519	0.697	-2.37	-0.178	0.688	-0.654	0.856	0.264	0.0565
NC_000962_3766858_GCG_TGC	0.0112	0.283	0.438	-1.03	0.651	-1.95	-0.468	0.426	-0.599	0.738	0.129	0.178
NC_000962_1399526_C_T	0.056	0.321	0.439	0.356	0.448	-2.03	-0.552	0.737	-0.646	0.663	0.245	0.24
NC_000962_2736158_A_C	0.056	0.321	0.439	0.356	0.448	-2.03	-0.552	0.737	-0.646	0.663	0.245	0.24
NC_000962_4252066_T_C	0.713	0.0322	0.439	0.978	1.43	-2.71	0.191	0.646	-0.66	0.761	0.167	-0.34
NC_000962_213147_C_A	0.713	0.0322	0.444	0.975	1.44	-2.71	0.188	0.647	-0.66	0.756	0.165	-0.345
NC_000962_1361285_C_T	0.713	0.0322	0.444	0.976	1.44	-2.71	0.189	0.646	-0.66	0.756	0.165	-0.346
NC_000962_2153725_CTCATCCCCGTCTCG_C	0.0896	0.698	0.444	-0.313	0.422	-1.98	-0.609	0.754	-0.645	0.594	0.221	0.184
NC_000962_2191498_G_T	0.713	0.0322	0.444	0.979	1.44	-2.71	0.191	0.646	-0.66	0.757	0.165	-0.347
NC_000962_2867880_TA_T	0.713	0.0322	0.444	0.974	1.44	-2.71	0.187	0.647	-0.66	0.756	0.165	-0.344
NC_000962_3895585_C_T	0.713	0.0322	0.444	0.975	1.44	-2.71	0.188	0.647	-0.66	0.756	0.165	-0.345
NC_000962_4120983_A_G	0.122	0.689	0.444	0.305	0.388	-2.05	-0.597	1.02	-0.645	0.45	0.146	0.29
NC_000962_2314689_C_A	0.688	0.156	0.445	-0.456	0.58	-1.7	-0.931	0.804	-0.638	0.363	0.174	0.293
NC_000962_4359653_C_T	0.713	0.0322	0.445	0.972	1.44	-2.71	0.186	0.647	-0.66	0.755	0.165	-0.343
NC_000962_4359828_G_A	0.713	0.0322	0.445	0.972	1.44	-2.71	0.186	0.647	-0.66	0.755	0.165	-0.343
NC_000962_1164571_A_G	0.231	0.22	0.446	0.453	0.584	-2.12	-0.873	0.422	-0.637	0.663	0.261	0.147
NC_000962_1301739_T_C	0.0574	0.589	0.447	-0.4	0.549	-1.99	-0.607	0.762	-0.646	0.541	0.196	0.148
NC_000962_1808545_T_C	0.0574	0.589	0.447	-0.4	0.549	-1.99	-0.607	0.762	-0.646	0.541	0.196	0.148
NC_000962_3841662_TC_CT	0.0532	0.524	0.447	0.405	0.519	-2.03	-0.599	0.884	-0.647	0.476	0.161	0.0683
NC_000962_3749794_A_ACG	0.028	0.0869	0.449	-1.2	0.682	-1.93	-0.364	0.555	-0.374	0.61	0.238	0.102
NC_000962_1993808_A_T	0.199	0.106	0.451	-0.661	0.909	-1.88	-0.22	0.474	-0.936	0.537	-0.0573	0.196
NC_000962_335927_ATT_GTC	0.539	0.494	0.452	-0.209	0.276	-1.9	-0.697	0.768	-0.64	0.58	0.235	0.282
NC_000962_1644362_C_T	0.014	0.229	0.452	-1.65	0.659	-1.94	-0.419	0.456	-0.609	0.914	-0.517	0.151
NC_000962_4099402_A_AG	0.0756	0.754	0.452	-0.359	0.495	-1.99	-0.603	0.756	-0.648	0.683	0.235	0.0121
NC_000962_3529067_G_C	0.739	0.0636	0.453	-0.622	0.806	-1.55	-1.05	0.811	-0.64	0.787	0.267	0.211
NC_000962_97357_C_A	0.0112	0.283	0.454	-1.01	0.648	-1.95	-0.491	0.416	-0.59	0.653	0.123	0.0928
NC_000962_105045_G_C	0.761	0.252	0.454	-0.526	0.694	-1.61	-0.928	0.358	-0.621	0.509	0.219	0.455
NC_000962_662028_G_A	0.0112	0.283	0.454	-1.01	0.648	-1.95	-0.491	0.416	-0.59	0.653	0.123	0.0928
NC_000962_807445_G_T	0.0112	0.283	0.454	-1.01	0.648	-1.95	-0.491	0.416	-0.59	0.653	0.123	0.0928
NC_000962_928300_C_T	0.0238	0.513	0.454	0.601	0.783	-2.03	-0.634	0.69	-0.537	0.646	0.151	0.188
NC_000962_1181405_C_G	0.0112	0.283	0.454	-1.01	0.648	-1.95	-0.491	0.416	-0.59	0.653	0.123	0.0928
NC_000962_1341099_A_G	0.0154	0.563	0.454	0.641	0.806	-2.02	-0.591	0.768	-0.647	0.628	0.208	0.204
NC_000962_1587031_C_A	0.0112	0.283	0.454	-1.01	0.648	-1.95	-0.491	0.416	-0.59	0.653	0.123	0.0928
NC_000962_1670803_C_G	0.0112	0.283	0.454	-1.01	0.648	-1.95	-0.491	0.416	-0.59	0.653	0.123	0.0928
NC_000962_1776680_C_T	0.0112	0.283	0.454	-1.01	0.648	-1.95	-0.491	0.416	-0.59	0.653	0.123	0.0928
NC_000962_1843786_C_T	0.0112	0.283	0.454	-1.01	0.648	-1.95	-0.491	0.416	-0.59	0.653	0.123	0.0928
NC_000962_1984076_GGTTGGCGTTGCCGATGTTGGCAAGGCCGTT_G	0.0112	0.283	0.454	-1.01	0.648	-1.95	-0.491	0.416	-0.59	0.653	0.123	0.0928
NC_000962_2009290_GC_G	0.683	0.0466	0.454	0.471	0.651	-2.33	-0.219	0.693	-0.649	0.833	0.257	0.0686
NC_000962_2906068_C_A	0.0112	0.283	0.454	-1.01	0.648	-1.95	-0.491	0.416	-0.59	0.653	0.123	0.0928
NC_000962_2960757_C_T	0.0798	0.0862	0.454	1.68	2.68	-2.15	-1.04	0.136	-1.57	0.909	-0.248	0.23
NC_000962_3024556_C_T	0.0112	0.283	0.454	-1.01	0.648	-1.95	-0.491	0.416	-0.59	0.653	0.123	0.0928
NC_000962_3790961_A_C	0.0112	0.283	0.454	-1.01	0.648	-1.95	-0.491	0.416	-0.59	0.653	0.123	0.0928
NC_000962_3823659_A_G	0.0112	0.283	0.454	-1.01	0.648	-1.95	-0.491	0.416	-0.59	0.653	0.123	0.0928
NC_000962_3845986_C_T	0.0112	0.283	0.454	-1.01	0.648	-1.95	-0.491	0.416	-0.59	0.653	0.123	0.0928
NC_000962_4056685_G_A	0.0112	0.283	0.454	-1.01	0.648	-1.95	-0.491	0.416	-0.59	0.653	0.123	0.0928
NC_000962_4388124_T_C	0.0112	0.283	0.454	-1.01	0.648	-1.95	-0.491	0.416	-0.59	0.653	0.123	0.0928
NC_000962_72289_C_G	0.014	0.468	0.455	0.701	0.898	-2.02	-0.619	0.705	-0.565	0.633	0.169	0.188
NC_000962_1875277_G_A	0.014	0.468	0.455	0.701	0.898	-2.02	-0.619	0.705	-0.565	0.633	0.169	0.188
NC_000962_3113760_GCG_CCT	0.014	0.468	0.455	0.701	0.898	-2.02	-0.619	0.705	-0.565	0.633	0.169	0.188
NC_000962_3661723_G_C	0.014	0.468	0.455	0.701	0.898	-2.02	-0.619	0.705	-0.565	0.633	0.169	0.188
NC_000962_3719723_A_C	0.014	0.468	0.455	0.701	0.898	-2.02	-0.619	0.705	-0.565	0.633	0.169	0.188
NC_000962_4372440_TTGCCGACGGATA_T	0.0154	0.563	0.456	0.641	0.808	-2.02	-0.59	0.73	-0.653	0.6	0.279	0.2
NC_000962_623472_A_G	0.983	0.657	0.457	-0.643	0.814	-1.38	-0.6	0.748	-0.672	0.593	0.19	0.161
NC_000962_655559_G_A	0.0686	0.62	0.459	-0.353	0.495	-1.99	-0.607	0.756	-0.645	0.549	0.2	0.155
NC_000962_1343318_G_A	0.0112	0.283	0.459	-1	0.648	-1.95	-0.491	0.416	-0.59	0.651	0.121	0.0893
NC_000962_1616354_T_G	0.0252	0.86	0.459	27.8	1.37	-2.82	-2.83	-1.33	-0.185	-7.59	23.3	-1.15
NC_000962_1625156_A_T	0.0112	0.283	0.459	-1	0.648	-1.95	-0.491	0.416	-0.59	0.651	0.121	0.0893
NC_000962_2145007_C_T	0.0112	0.283	0.459	-1	0.648	-1.95	-0.491	0.416	-0.59	0.651	0.121	0.0893
NC_000962_3549429_T_C	0.0252	0.86	0.459	27.8	1.37	-2.82	-2.83	-1.33	-0.185	-7.59	23.3	-1.15
NC_000962_4306132_T_C	0.0112	0.283	0.459	-1	0.648	-1.95	-0.491	0.416	-0.59	0.651	0.121	0.0893
NC_000962_1217655_TCGGTGGCGCCGGCGGGGCCGGCGGGGA_T	0.0196	0.154	0.461	-1.32	0.704	-1.94	-0.41	0.147	-0.599	0.815	-0.305	0.127
NC_000962_3422498_T_A	0.0112	0.283	0.461	-1	0.648	-1.95	-0.491	0.416	-0.59	0.65	0.121	0.0878
NC_000962_3493083_C_T	0.0112	0.283	0.461	-1	0.648	-1.95	-0.491	0.416	-0.59	0.65	0.121	0.0878
NC_000962_1636980_GGGC_TTGG	0.111	0.505	0.462	-0.282	0.395	-1.98	-0.588	0.74	-0.636	0.606	0.218	0.224
NC_000962_2157569_C_A	0.0126	0.373	0.462	0.636	0.816	-2.02	-0.57	0.751	-0.647	0.623	0.229	0.212
NC_000962_7582_ACAG_GCAC	0.0392	0.378	0.467	0.385	0.51	-2.03	-0.575	0.738	-0.643	0.611	0.207	0.178
NC_000962_27798_G_C	0.0126	0.373	0.467	0.629	0.815	-2.02	-0.57	0.75	-0.646	0.621	0.228	0.21
NC_000962_336535_TGTTGG_GGGTGT	0.711	0.0949	0.467	-0.528	0.698	-1.64	-0.984	0.812	-0.631	0.528	0.251	0.493
NC_000962_2119195_G_CCCGACCGGCGAAGCCGACCGGGATGCTGGCCAGC	0.0126	0.373	0.467	0.629	0.815	-2.02	-0.57	0.75	-0.646	0.621	0.228	0.21
NC_000962_455749_G_A	0.0952	0.854	0.468	-1.54	1.97	-1.87	-0.132	1.26	-1.57	0.18	0.794	0.206
NC_000962_488579_T_C	0.0952	0.854	0.468	-1.54	1.97	-1.87	-0.132	1.26	-1.57	0.18	0.794	0.206
NC_000962_741552_T_C	0.0952	0.854	0.468	-1.54	1.97	-1.87	-0.132	1.26	-1.57	0.18	0.794	0.206
NC_000962_1061813_C_T	0.0952	0.854	0.468	-1.54	1.97	-1.87	-0.132	1.26	-1.57	0.18	0.794	0.206
NC_000962_1439478_C_T	0.0952	0.854	0.468	-1.54	1.97	-1.87	-0.132	1.26	-1.57	0.18	0.794	0.206
NC_000962_1624276_T_G	0.0952	0.854	0.468	-1.54	1.97	-1.87	-0.132	1.26	-1.57	0.18	0.794	0.206
NC_000962_1758825_G_C	0.0952	0.854	0.468	-1.54	1.97	-1.87	-0.132	1.26	-1.57	0.18	0.794	0.206
NC_000962_1797312_A_C	0.0952	0.854	0.468	-1.54	1.97	-1.87	-0.132	1.26	-1.57	0.18	0.794	0.206
NC_000962_1952057_C_T	0.0952	0.854	0.468	-1.54	1.97	-1.87	-0.132	1.26	-1.57	0.18	0.794	0.206
NC_000962_2191657_G_T	0.0952	0.854	0.468	-1.54	1.97	-1.87	-0.132	1.26	-1.57	0.18	0.794	0.206
NC_000962_2310038_T_C	0.0952	0.854	0.468	-1.54	1.97	-1.87	-0.132	1.26	-1.57	0.18	0.794	0.206
NC_000962_2313206_G_A	0.0952	0.854	0.468	-1.54	1.97	-1.87	-0.132	1.26	-1.57	0.18	0.794	0.206
NC_000962_2704416_G_C	0.0952	0.854	0.468	-1.54	1.97	-1.87	-0.132	1.26	-1.57	0.18	0.794	0.206
NC_000962_2739131_T_C	0.0952	0.854	0.468	-1.54	1.97	-1.87	-0.132	1.26	-1.57	0.18	0.794	0.206
NC_000962_2900706_T_C	0.0952	0.854	0.468	-1.54	1.97	-1.87	-0.132	1.26	-1.57	0.18	0.794	0.206
NC_000962_2953379_C_A	0.0952	0.854	0.468	-1.54	1.97	-1.87	-0.132	1.26	-1.57	0.18	0.794	0.206
NC_000962_3040001_T_G	0.0952	0.854	0.468	-1.54	1.97	-1.87	-0.132	1.26	-1.57	0.18	0.794	0.206
NC_000962_3066099_C_T	0.0952	0.854	0.468	-1.54	1.97	-1.87	-0.132	1.26	-1.57	0.18	0.794	0.206
NC_000962_3304970_A_G	0.0952	0.854	0.468	-1.54	1.97	-1.87	-0.132	1.26	-1.57	0.18	0.794	0.206
NC_000962_3663746_GGAAC_G	0.0952	0.854	0.468	-1.54	1.97	-1.87	-0.132	1.26	-1.57	0.18	0.794	0.206
NC_000962_3824390_C_A	0.0952	0.854	0.468	-1.54	1.97	-1.87	-0.132	1.26	-1.57	0.18	0.794	0.206
NC_000962_3898775_G_A	0.0952	0.854	0.468	-1.54	1.97	-1.87	-0.132	1.26	-1.57	0.18	0.794	0.206
NC_000962_3899045_C_T	0.0952	0.854	0.468	-1.54	1.97	-1.87	-0.132	1.26	-1.57	0.18	0.794	0.206
NC_000962_3907451_C_T	0.0952	0.854	0.468	-1.54	1.97	-1.87	-0.132	1.26	-1.57	0.18	0.794	0.206
NC_000962_4142063_A_C	0.0952	0.854	0.468	-1.54	1.97	-1.87	-0.132	1.26	-1.57	0.18	0.794	0.206
NC_000962_176141_G_T	0.0266	0.795	0.469	-0.546	0.795	-2	-0.592	0.747	-0.645	0.678	0.262	0.325
NC_000962_841494_CA_GG	0.0364	0.453	0.469	0.856	1.11	-2.04	-0.645	1.53	-0.656	0.616	0.186	0.149
NC_000962_2975454_C_A	0.0266	0.795	0.469	-0.546	0.795	-2	-0.592	0.747	-0.645	0.678	0.262	0.325
NC_000962_3492531_C_T	0.0266	0.795	0.469	-0.546	0.795	-2	-0.592	0.747	-0.645	0.678	0.262	0.325
NC_000962_404772_GATTCCGGCACGTGAT_G	0.0182	0.599	0.475	-0.287	1.12	-1.95	-0.487	0.416	-0.591	0.66	0.125	0.0988
NC_000962_431042_A_G	0.0182	0.599	0.475	-0.287	1.12	-1.95	-0.487	0.416	-0.591	0.66	0.125	0.0988
NC_000962_609967_A_G	0.0182	0.599	0.475	-0.287	1.12	-1.95	-0.487	0.416	-0.591	0.66	0.125	0.0988
NC_000962_1471647_G_C	0.0182	0.599	0.475	-0.287	1.12	-1.95	-0.487	0.416	-0.591	0.66	0.125	0.0988
NC_000962_2144053_T_C	0.0182	0.599	0.475	-0.287	1.12	-1.95	-0.487	0.416	-0.591	0.66	0.125	0.0988
NC_000962_2760790_C_T	0.0182	0.599	0.475	-0.287	1.12	-1.95	-0.487	0.416	-0.591	0.66	0.125	0.0988
NC_000962_396771_C_G	0.0182	0.599	0.476	-0.285	1.12	-1.95	-0.486	0.415	-0.59	0.662	0.126	0.0989
NC_000962_450525_T_G	0.0182	0.599	0.476	-0.285	1.12	-1.95	-0.486	0.415	-0.59	0.662	0.126	0.0989
NC_000962_712693_A_G	0.797	0.0871	0.476	1.07	1.66	-2.87	0.0793	1.54	-0.651	0.0793	0.931	0.157
NC_000962_1232778_GCACGA_G	0.0182	0.599	0.476	-0.285	1.12	-1.95	-0.486	0.415	-0.59	0.662	0.126	0.0989
NC_000962_1241386_C_T	0.0182	0.599	0.476	-0.285	1.12	-1.95	-0.486	0.415	-0.59	0.662	0.126	0.0989
NC_000962_1252164_T_C	0.797	0.0871	0.476	1.07	1.66	-2.87	0.0793	1.54	-0.651	0.0793	0.931	0.157
NC_000962_1275957_T_C	0.797	0.0871	0.476	1.07	1.66	-2.87	0.0793	1.54	-0.651	0.0793	0.931	0.157
NC_000962_1760688_C_G	0.0182	0.599	0.476	-0.285	1.12	-1.95	-0.486	0.415	-0.59	0.662	0.126	0.0989
NC_000962_2074754_C_T	0.797	0.0871	0.476	1.07	1.66	-2.87	0.0793	1.54	-0.651	0.0793	0.931	0.157
NC_000962_2138730_G_T	0.0182	0.599	0.476	-0.285	1.12	-1.95	-0.486	0.415	-0.59	0.662	0.126	0.0989
NC_000962_2220482_CA_C	0.0182	0.599	0.476	-0.285	1.12	-1.95	-0.486	0.415	-0.59	0.662	0.126	0.0989
NC_000962_2255482_G_A	0.0182	0.599	0.476	-0.285	1.12	-1.95	-0.486	0.415	-0.59	0.662	0.126	0.0989
NC_000962_2358525_A_C	0.0182	0.599	0.476	-0.285	1.12	-1.95	-0.486	0.415	-0.59	0.662	0.126	0.0989
NC_000962_2578626_A_G	0.797	0.0871	0.476	1.07	1.66	-2.87	0.0793	1.54	-0.651	0.0793	0.931	0.157
NC_000962_2610381_C_T	0.0182	0.599	0.476	-0.285	1.12	-1.95	-0.486	0.415	-0.59	0.662	0.126	0.0989
NC_000962_3300005_C_A	0.0182	0.599	0.476	-0.285	1.12	-1.95	-0.486	0.415	-0.59	0.662	0.126	0.0989
NC_000962_3529598_C_G	0.0182	0.599	0.476	-0.285	1.12	-1.95	-0.486	0.415	-0.59	0.662	0.126	0.0987
NC_000962_3540882_T_C	0.0182	0.599	0.476	-0.285	1.12	-1.95	-0.486	0.415	-0.59	0.662	0.126	0.0989
NC_000962_3721174_T_G	0.0182	0.599	0.476	-0.285	1.12	-1.95	-0.486	0.415	-0.59	0.662	0.126	0.0989
NC_000962_3770743_T_C	0.0182	0.599	0.476	-0.285	1.12	-1.95	-0.486	0.415	-0.59	0.662	0.126	0.0989
NC_000962_3818073_C_A	0.0182	0.599	0.476	-0.285	1.12	-1.95	-0.486	0.415	-0.59	0.662	0.126	0.0987
NC_000962_4393178_A_G	0.797	0.0871	0.476	1.07	1.66	-2.87	0.0793	1.54	-0.651	0.0793	0.931	0.157
NC_000962_340132_G_A	0.775	0.0999	0.477	0.519	0.726	-2.42	-0.273	0.648	-0.793	0.761	0.0889	-0.0839
NC_000962_3069167_A_G	0.797	0.0871	0.477	1.07	1.66	-2.87	0.0803	1.54	-0.651	0.0796	0.932	0.156
NC_000962_3738516_C_CTGCCACCGCTGCCGCCGCTGCCGCCGT	0.0532	0.71	0.477	-0.372	0.546	-1.99	-0.6	0.754	-0.646	0.609	0.227	0.223
NC_000962_2626678_A_C	0.014	0.468	0.479	0.605	0.807	-2.02	-0.588	0.739	-0.641	0.598	0.216	0.179
NC_000962_1198656_C_T	0.0574	0.358	0.48	0.324	0.447	-2.03	-0.555	0.739	-0.646	0.657	0.243	0.237
NC_000962_335261_CGCGG_GGAGC	0.0112	0.28	0.482	0.63	0.854	-2.02	-0.576	0.758	-0.647	0.536	0.189	0.113
NC_000962_335271_AGGGC_GAGCCGAA	0.0112	0.28	0.482	0.63	0.854	-2.02	-0.576	0.758	-0.647	0.536	0.189	0.113
NC_000962_105124_C_T	0.035	0.586	0.483	0.524	0.742	-2.03	-0.646	0.678	-0.513	0.657	0.137	0.188
NC_000962_3086742_A_C	0.0252	0.86	0.483	27.8	1.37	-2.82	-2.83	-1.34	-0.184	-7.61	23.3	-1.15
NC_000962_336546_T_G	0.71	0.0894	0.484	-0.514	0.705	-1.65	-0.975	0.808	-0.635	0.531	0.249	0.485
NC_000962_3462145_A_AGGCGC	0.028	0.305	0.484	-1.43	1.16	-1.92	-0.37	0.492	-0.607	1.04	-0.846	0.169
NC_000962_2867575_T_C	0.724	0.0555	0.485	-0.565	0.768	-1.6	-1.02	0.814	-0.643	0.74	0.335	0.2
NC_000962_3968006_A_C	0.541	0.512	0.486	-0.566	0.792	-1.71	-0.948	0.847	-0.64	-0.188	-0.0942	-0.434
NC_000962_2548700_C_T	0.731	0.0225	0.487	1.15	1.94	-2.85	0.328	0.632	-0.654	0.322	-0.0137	0.179
NC_000962_2922779_CCGG_C	0.0112	0.283	0.487	-0.97	0.652	-1.95	-0.47	0.434	-0.623	0.648	0.146	0.0995
NC_000962_3232703_G_A	0.0672	0.362	0.487	0.292	0.41	-2.03	-0.583	0.732	-0.623	0.583	0.231	0.154
NC_000962_264129_G_A	0.731	0.0225	0.488	1.14	1.93	-2.85	0.322	0.633	-0.654	0.323	-0.0123	0.179
NC_000962_657142_C_T	0.731	0.0225	0.488	1.14	1.93	-2.85	0.322	0.633	-0.654	0.323	-0.0123	0.179
NC_000962_757139_C_A	0.731	0.0225	0.488	1.14	1.93	-2.85	0.322	0.633	-0.654	0.323	-0.0123	0.179
NC_000962_876141_G_T	0.731	0.0225	0.488	1.14	1.93	-2.85	0.322	0.633	-0.654	0.323	-0.0123	0.179
NC_000962_1168776_T_G	0.731	0.0225	0.488	1.14	1.93	-2.85	0.322	0.633	-0.654	0.323	-0.0123	0.179
NC_000962_1201581_A_C	0.731	0.0225	0.488	1.14	1.93	-2.84	0.317	0.634	-0.654	0.324	-0.0113	0.179
NC_000962_1215104_AT_A	0.731	0.0225	0.488	1.15	1.95	-2.85	0.329	0.631	-0.654	0.321	-0.014	0.179
NC_000962_1711670_C_T	0.731	0.0225	0.488	1.14	1.93	-2.85	0.322	0.633	-0.654	0.323	-0.0123	0.179
NC_000962_1967543_C_A	0.731	0.0225	0.488	1.14	1.93	-2.85	0.322	0.633	-0.654	0.323	-0.0123	0.179
NC_000962_2187587_G_C	0.731	0.0225	0.488	1.14	1.93	-2.85	0.322	0.633	-0.654	0.323	-0.0123	0.179
NC_000962_2884068_A_C	0.731	0.0225	0.488	1.14	1.93	-2.85	0.322	0.633	-0.654	0.323	-0.0123	0.179
NC_000962_2948230_G_A	0.731	0.0225	0.488	1.14	1.93	-2.85	0.322	0.633	-0.654	0.323	-0.0123	0.179
NC_000962_3970594_C_G	0.731	0.0225	0.488	1.14	1.93	-2.84	0.319	0.634	-0.654	0.324	-0.0115	0.18
NC_000962_3993058_G_A	0.731	0.0225	0.488	1.14	1.93	-2.85	0.322	0.633	-0.654	0.323	-0.0123	0.179
NC_000962_4041581_C_T	0.731	0.0225	0.488	1.14	1.93	-2.85	0.322	0.633	-0.654	0.323	-0.0123	0.179
NC_000962_4056693_G_T	0.731	0.0225	0.488	1.14	1.93	-2.85	0.322	0.633	-0.654	0.323	-0.0123	0.179
NC_000962_4133316_A_T	0.731	0.0225	0.488	1.14	1.93	-2.85	0.322	0.633	-0.654	0.323	-0.0123	0.179
NC_000962_4170739_G_C	0.731	0.0225	0.488	1.14	1.93	-2.85	0.322	0.633	-0.654	0.323	-0.0123	0.179
NC_000962_4264381_G_GC	0.731	0.0225	0.488	1.14	1.93	-2.85	0.322	0.633	-0.654	0.323	-0.0123	0.179
NC_000962_2266487_G_C	0.0112	0.28	0.489	0.618	0.851	-2.02	-0.573	0.75	-0.646	0.546	0.192	0.113
NC_000962_2266505_GGGATCGT_AGGGTTCG	0.0112	0.28	0.489	0.618	0.851	-2.02	-0.573	0.75	-0.646	0.546	0.192	0.113
NC_000962_2266517_T_C	0.0112	0.28	0.489	0.618	0.851	-2.02	-0.573	0.75	-0.646	0.546	0.192	0.113
NC_000962_2266550_GCCC_TCCG	0.0112	0.28	0.489	0.618	0.851	-2.02	-0.573	0.75	-0.646	0.546	0.192	0.113
NC_000962_2266583_C_G	0.0112	0.28	0.489	0.618	0.851	-2.02	-0.573	0.75	-0.646	0.546	0.192	0.113
NC_000962_2266598_G_C	0.0112	0.28	0.489	0.618	0.851	-2.02	-0.573	0.75	-0.646	0.546	0.192	0.113
NC_000962_2266604_C_G	0.0112	0.28	0.489	0.618	0.851	-2.02	-0.573	0.75	-0.646	0.546	0.192	0.113
NC_000962_2266613_G_GC	0.0112	0.28	0.489	0.618	0.851	-2.02	-0.573	0.75	-0.646	0.546	0.192	0.113
NC_000962_2266624_G_T	0.0112	0.28	0.489	0.618	0.851	-2.02	-0.573	0.75	-0.646	0.546	0.192	0.113
NC_000962_27455_T_C	0.0182	0.242	0.49	0.518	0.725	-2.02	-0.579	0.752	-0.64	0.484	0.166	0.0939
NC_000962_104838_T_G	0.0364	0.175	0.491	-0.289	1.2	-1.94	-0.417	0.439	-0.536	0.651	0.162	0.112
NC_000962_3802830_C_CCGGCGGCAA	0.0434	0.3	0.491	0.822	1.22	-2.05	-0.718	0.568	-0.92	0.691	0.0784	0.202
NC_000962_4221070_AC_A	0.685	0.0497	0.491	0.463	0.697	-2.33	-0.222	0.697	-0.654	0.827	0.259	0.0693
NC_000962_7570_C_T	0.0294	0.354	0.492	0.407	0.571	-2.02	-0.571	0.743	-0.641	0.595	0.234	0.172
NC_000962_1636172_T_TCCG	0.647	0.419	0.492	-0.226	0.323	-1.87	-0.712	0.582	-0.642	0.649	0.269	0.199
NC_000962_2974933_A_G	0.973	0.795	0.492	-0.626	0.868	-1.4	-0.632	1.03	-0.654	0.615	0.185	0.174
NC_000962_1789766_T_G	0.0812	0.0794	0.493	1.58	2.71	-2.15	-1.02	0.168	-1.52	0.893	-0.223	0.228
NC_000962_1631623_G_C	0.0126	0.902	0.495	1.36	1.07	-1.98	-0.536	0.333	-0.711	0.723	0.0726	0.12
NC_000962_3846884_TGA_GT	0.0196	0.543	0.495	-0.237	1.13	-1.95	-0.477	0.378	-0.586	0.689	0.142	0.0928
NC_000962_3847318_CAG_GAT	0.0168	0.657	0.495	0.633	0.89	-2.02	-0.595	0.734	-0.64	0.517	0.438	0.175
NC_000962_3942640_T_C	0.892	0.609	0.495	-0.245	0.352	-1.79	-0.584	0.737	-0.665	0.624	0.21	0.185
NC_000962_2122395_C_T	0.807	0.0752	0.496	0.446	0.654	-2.37	-0.343	0.555	-0.77	0.575	0.00185	0.191
NC_000962_3847351_A_T	0.0392	0.384	0.5	0.814	1.15	-2.04	-0.661	1.48	-0.65	0.554	0.369	0.166
NC_000962_964678_G_GGGT	0.0672	0.177	0.501	0.731	1.1	-2.06	-0.744	0.531	-0.976	0.716	0.0534	0.21
NC_000962_1212800_ACGGCGGCGT_A	0.0252	0.105	0.503	-1.07	0.683	-1.93	-0.379	0.536	-0.424	0.618	0.226	0.104
NC_000962_611048_T_G	0.685	0.0497	0.504	0.445	0.691	-2.32	-0.237	0.7	-0.653	0.812	0.254	0.067
NC_000962_842030_C_T	0.685	0.0497	0.504	0.448	0.694	-2.32	-0.234	0.698	-0.653	0.814	0.255	0.066
NC_000962_1406760_T_TG	0.685	0.0497	0.504	0.446	0.692	-2.32	-0.236	0.699	-0.653	0.813	0.255	0.0669
NC_000962_1145848_A_C	0.714	0.0345	0.506	0.861	1.44	-2.63	0.0991	0.659	-0.658	0.747	0.176	-0.27
NC_000962_830868_G_GGC	0.759	0.0487	0.507	0.9	8.09	-2.64	0.158	1.14	-0.606	0.531	-0.059	0.13
NC_000962_3784808_C_T	0.0126	0.373	0.509	0.565	0.812	-2.02	-0.576	0.747	-0.64	0.592	0.21	0.172
NC_000962_1760164_T_TG	0.0168	0.662	0.51	-0.237	1.11	-1.95	-0.481	0.416	-0.595	0.683	0.139	0.127
NC_000962_2531964_C_G	0.0574	0.589	0.51	-0.348	0.549	-1.99	-0.574	0.77	-0.646	0.645	0.26	0.211
NC_000962_9841_C_T	0.0266	0.795	0.512	28.3	1.38	-2.84	-2.88	-1.37	-0.179	-7.77	23.8	-1.17
NC_000962_9944_A_C	0.0266	0.795	0.512	28.3	1.38	-2.84	-2.88	-1.37	-0.179	-7.77	23.8	-1.17
NC_000962_29338_G_C	0.0266	0.795	0.512	28.3	1.38	-2.84	-2.88	-1.37	-0.179	-7.77	23.8	-1.17
NC_000962_33929_C_T	0.0266	0.795	0.512	28.3	1.38	-2.84	-2.88	-1.37	-0.179	-7.77	23.8	-1.17
NC_000962_43722_C_T	0.0266	0.795	0.512	28.3	1.38	-2.84	-2.88	-1.37	-0.179	-7.77	23.8	-1.17
NC_000962_84831_CC_T	0.0266	0.795	0.512	28.3	1.38	-2.84	-2.88	-1.37	-0.179	-7.77	23.8	-1.17
NC_000962_202675_T_C	0.0266	0.795	0.512	28.3	1.38	-2.84	-2.88	-1.37	-0.179	-7.77	23.8	-1.17
NC_000962_251332_C_T	0.0266	0.795	0.512	28.3	1.38	-2.84	-2.88	-1.37	-0.179	-7.77	23.8	-1.17
NC_000962_328464_C_T	0.0266	0.795	0.512	28.3	1.38	-2.84	-2.88	-1.37	-0.179	-7.77	23.8	-1.17
NC_000962_353766_TC_CT	0.0266	0.795	0.512	28.3	1.38	-2.84	-2.88	-1.37	-0.179	-7.77	23.8	-1.17
NC_000962_355803_G_T	0.0266	0.795	0.512	28.3	1.38	-2.84	-2.88	-1.37	-0.179	-7.77	23.8	-1.17
NC_000962_396634_A_G	0.0266	0.795	0.512	28.3	1.38	-2.84	-2.88	-1.37	-0.179	-7.77	23.8	-1.17
NC_000962_401693_C_G	0.0266	0.795	0.512	28.3	1.38	-2.84	-2.88	-1.37	-0.179	-7.77	23.8	-1.17
NC_000962_407877_T_C	0.0266	0.795	0.512	28.3	1.38	-2.84	-2.88	-1.37	-0.179	-7.77	23.8	-1.17
NC_000962_500212_C_G	0.0266	0.795	0.512	28.3	1.38	-2.84	-2.88	-1.37	-0.179	-7.77	23.8	-1.17
NC_000962_503213_T_C	0.0266	0.795	0.512	28.3	1.38	-2.84	-2.88	-1.37	-0.179	-7.77	23.8	-1.17
NC_000962_510675_G_T	0.0266	0.795	0.512	28.3	1.38	-2.84	-2.88	-1.37	-0.179	-7.77	23.8	-1.17
NC_000962_515110_T_G	0.0266	0.795	0.512	28.3	1.38	-2.84	-2.88	-1.37	-0.179	-7.77	23.8	-1.17
NC_000962_553613_G_T	0.0266	0.795	0.512	28.3	1.38	-2.84	-2.88	-1.37	-0.179	-7.77	23.8	-1.17
NC_000962_585891_C_G	0.0266	0.795	0.512	28.3	1.38	-2.84	-2.88	-1.37	-0.179	-7.77	23.8	-1.17
NC_000962_625536_A_G	0.0266	0.795	0.512	28.3	1.38	-2.84	-2.88	-1.37	-0.179	-7.77	23.8	-1.17
NC_000962_636192_T_G	0.0266	0.795	0.512	28.3	1.38	-2.84	-2.88	-1.37	-0.179	-7.77	23.8	-1.17
NC_000962_671406_A_ATC	0.0266	0.795	0.512	28.3	1.38	-2.84	-2.88	-1.37	-0.179	-7.77	23.8	-1.17
NC_000962_738902_C_T	0.0266	0.795	0.512	28.3	1.38	-2.84	-2.88	-1.37	-0.179	-7.77	23.8	-1.17
NC_000962_751297_A_AC	0.0266	0.795	0.512	28.3	1.38	-2.84	-2.88	-1.37	-0.179	-7.77	23.8	-1.17
NC_000962_753562_A_G	0.0266	0.795	0.512	28.3	1.38	-2.84	-2.88	-1.37	-0.179	-7.77	23.8	-1.17
NC_000962_795991_T_G	0.0266	0.795	0.512	28.3	1.38	-2.84	-2.88	-1.37	-0.179	-7.77	23.8	-1.17
NC_000962_800204_T_C	0.0266	0.795	0.512	28.3	1.38	-2.84	-2.88	-1.37	-0.179	-7.77	23.8	-1.17
NC_000962_864468_A_G	0.0266	0.795	0.512	28.3	1.38	-2.84	-2.88	-1.37	-0.179	-7.77	23.8	-1.17
NC_000962_919424_C_G	0.0266	0.795	0.512	28.3	1.38	-2.84	-2.88	-1.37	-0.179	-7.77	23.8	-1.17
NC_000962_1225462_T_C	0.0266	0.795	0.512	28.3	1.38	-2.84	-2.88	-1.37	-0.179	-7.77	23.8	-1.17
NC_000962_1243509_G_T	0.0266	0.795	0.512	28.3	1.38	-2.84	-2.88	-1.37	-0.179	-7.77	23.8	-1.17
NC_000962_1273915_GC_G	0.0266	0.795	0.512	28.3	1.38	-2.84	-2.88	-1.37	-0.179	-7.77	23.8	-1.17
NC_000962_1442141_C_G	0.0266	0.795	0.512	28.3	1.38	-2.84	-2.88	-1.37	-0.179	-7.77	23.8	-1.17
NC_000962_1574120_G_A	0.0266	0.795	0.512	28.3	1.38	-2.84	-2.88	-1.37	-0.179	-7.77	23.8	-1.17
NC_000962_1600586_C_T	0.0266	0.795	0.512	28.3	1.38	-2.84	-2.88	-1.37	-0.179	-7.77	23.8	-1.17
NC_000962_1605170_C_T	0.0266	0.795	0.512	28.3	1.38	-2.84	-2.88	-1.37	-0.179	-7.77	23.8	-1.17
NC_000962_1622092_C_T	0.0266	0.795	0.512	28.3	1.38	-2.84	-2.88	-1.37	-0.179	-7.77	23.8	-1.17
NC_000962_1634806_C_T	0.0266	0.795	0.512	28.3	1.38	-2.84	-2.88	-1.37	-0.179	-7.77	23.8	-1.17
NC_000962_1660349_A_C	0.0266	0.795	0.512	28.3	1.38	-2.84	-2.88	-1.37	-0.179	-7.77	23.8	-1.17
NC_000962_1699039_G_A	0.0266	0.795	0.512	28.3	1.38	-2.84	-2.88	-1.37	-0.179	-7.77	23.8	-1.17
NC_000962_1720444_T_G	0.0266	0.795	0.512	28.3	1.38	-2.84	-2.88	-1.37	-0.179	-7.77	23.8	-1.17
NC_000962_1728022_C_G	0.0266	0.795	0.512	28.3	1.38	-2.84	-2.88	-1.37	-0.179	-7.77	23.8	-1.17
NC_000962_1732204_A_G	0.0266	0.795	0.512	28.3	1.38	-2.84	-2.88	-1.37	-0.179	-7.77	23.8	-1.17
NC_000962_1733166_GA_G	0.0266	0.795	0.512	28.3	1.38	-2.84	-2.88	-1.37	-0.179	-7.77	23.8	-1.17
NC_000962_1808795_A_C	0.0266	0.795	0.512	28.3	1.38	-2.84	-2.88	-1.37	-0.179	-7.77	23.8	-1.17
NC_000962_1817856_A_C	0.0266	0.795	0.512	28.3	1.38	-2.84	-2.88	-1.37	-0.179	-7.77	23.8	-1.17
NC_000962_1867838_G_A	0.0266	0.795	0.512	28.3	1.38	-2.84	-2.88	-1.37	-0.179	-7.77	23.8	-1.17
NC_000962_1891101_CA_C	0.0266	0.795	0.512	28.3	1.38	-2.84	-2.88	-1.37	-0.179	-7.77	23.8	-1.17
NC_000962_1945378_G_GC	0.0266	0.795	0.512	28.3	1.38	-2.84	-2.88	-1.37	-0.179	-7.77	23.8	-1.17
NC_000962_2008217_T_G	0.0266	0.795	0.512	28.3	1.38	-2.84	-2.88	-1.37	-0.179	-7.77	23.8	-1.17
NC_000962_2057591_C_T	0.0266	0.795	0.512	28.3	1.38	-2.84	-2.88	-1.37	-0.179	-7.77	23.8	-1.17
NC_000962_2063911_A_G	0.0266	0.795	0.512	28.3	1.38	-2.84	-2.88	-1.37	-0.179	-7.77	23.8	-1.17
NC_000962_2127144_T_C	0.0266	0.795	0.512	28.3	1.38	-2.84	-2.88	-1.37	-0.179	-7.77	23.8	-1.17
NC_000962_2146429_T_C	0.0266	0.795	0.512	28.3	1.38	-2.84	-2.88	-1.37	-0.179	-7.77	23.8	-1.17
NC_000962_2151148_C_G	0.0266	0.795	0.512	28.3	1.38	-2.84	-2.88	-1.37	-0.179	-7.77	23.8	-1.17
NC_000962_2173033_A_G	0.0266	0.795	0.512	28.3	1.38	-2.84	-2.88	-1.37	-0.179	-7.77	23.8	-1.17
NC_000962_2180817_ATCGCCTTG_A	0.0266	0.795	0.512	28.3	1.38	-2.84	-2.88	-1.37	-0.179	-7.77	23.8	-1.17
NC_000962_2185342_C_T	0.0266	0.795	0.512	28.3	1.38	-2.84	-2.88	-1.37	-0.179	-7.77	23.8	-1.17
NC_000962_2216035_A_G	0.0266	0.795	0.512	28.3	1.38	-2.84	-2.88	-1.37	-0.179	-7.77	23.8	-1.17
NC_000962_2225237_TA_CC	0.0266	0.795	0.512	28.3	1.38	-2.84	-2.88	-1.37	-0.179	-7.77	23.8	-1.17
NC_000962_2237059_G_T	0.0266	0.795	0.512	28.3	1.38	-2.84	-2.88	-1.37	-0.179	-7.77	23.8	-1.17
NC_000962_2244768_G_A	0.0266	0.795	0.512	28.3	1.38	-2.84	-2.88	-1.37	-0.179	-7.77	23.8	-1.17
NC_000962_2280734_G_A	0.0266	0.795	0.512	28.3	1.38	-2.84	-2.88	-1.37	-0.179	-7.77	23.8	-1.17
NC_000962_2300664_G_A	0.0266	0.795	0.512	28.3	1.38	-2.84	-2.88	-1.37	-0.179	-7.77	23.8	-1.17
NC_000962_2316510_G_A	0.0266	0.795	0.512	28.3	1.38	-2.84	-2.88	-1.37	-0.179	-7.77	23.8	-1.17
NC_000962_2326477_A_C	0.0266	0.795	0.512	28.3	1.38	-2.84	-2.88	-1.37	-0.179	-7.77	23.8	-1.17
NC_000962_2353688_G_C	0.0266	0.795	0.512	28.3	1.38	-2.84	-2.88	-1.37	-0.179	-7.77	23.8	-1.17
NC_000962_2361492_T_G	0.0266	0.795	0.512	28.3	1.38	-2.84	-2.88	-1.37	-0.179	-7.77	23.8	-1.17
NC_000962_2372550_G_C	0.0266	0.795	0.512	28.3	1.38	-2.84	-2.88	-1.37	-0.179	-7.77	23.8	-1.17
NC_000962_2393341_C_A	0.0266	0.795	0.512	28.3	1.38	-2.84	-2.88	-1.37	-0.179	-7.77	23.8	-1.17
NC_000962_2394922_C_T	0.0266	0.795	0.512	28.3	1.38	-2.84	-2.88	-1.37	-0.179	-7.77	23.8	-1.17
NC_000962_2478266_A_C	0.0266	0.795	0.512	28.3	1.38	-2.84	-2.88	-1.37	-0.179	-7.77	23.8	-1.17
NC_000962_2540441_T_C	0.0266	0.795	0.512	28.3	1.38	-2.84	-2.88	-1.37	-0.179	-7.77	23.8	-1.17
NC_000962_2615585_A_G	0.0266	0.795	0.512	28.3	1.38	-2.84	-2.88	-1.37	-0.179	-7.77	23.8	-1.17
NC_000962_2617610_C_T	0.0266	0.795	0.512	28.3	1.38	-2.84	-2.88	-1.37	-0.179	-7.77	23.8	-1.17
NC_000962_2796214_G_GC	0.0266	0.795	0.512	28.3	1.38	-2.84	-2.88	-1.37	-0.179	-7.77	23.8	-1.17
NC_000962_2891700_T_G	0.0266	0.795	0.512	28.3	1.38	-2.84	-2.88	-1.37	-0.179	-7.77	23.8	-1.17
NC_000962_2943878_C_G	0.0266	0.795	0.512	28.3	1.38	-2.84	-2.88	-1.37	-0.179	-7.77	23.8	-1.17
NC_000962_2954571_A_C	0.0266	0.795	0.512	28.3	1.38	-2.84	-2.88	-1.37	-0.179	-7.77	23.8	-1.17
NC_000962_2988815_C_G	0.0266	0.795	0.512	28.3	1.38	-2.84	-2.88	-1.37	-0.179	-7.77	23.8	-1.17
NC_000962_3003084_GC_G	0.0266	0.795	0.512	28.3	1.38	-2.84	-2.88	-1.37	-0.179	-7.77	23.8	-1.17
NC_000962_3016852_G_A	0.0266	0.795	0.512	28.3	1.38	-2.84	-2.88	-1.37	-0.179	-7.77	23.8	-1.17
NC_000962_3020457_C_T	0.0266	0.795	0.512	28.3	1.38	-2.84	-2.88	-1.37	-0.179	-7.77	23.8	-1.17
NC_000962_3021962_G_A	0.0266	0.795	0.512	28.3	1.38	-2.84	-2.88	-1.37	-0.179	-7.77	23.8	-1.17
NC_000962_3143061_A_AG	0.0266	0.795	0.512	28.3	1.38	-2.84	-2.88	-1.37	-0.179	-7.77	23.8	-1.17
NC_000962_3160924_G_A	0.0266	0.795	0.512	28.3	1.38	-2.84	-2.88	-1.37	-0.179	-7.77	23.8	-1.17
NC_000962_3177530_TG_T	0.0266	0.795	0.512	28.3	1.38	-2.84	-2.88	-1.37	-0.179	-7.77	23.8	-1.17
NC_000962_3233940_G_C	0.0266	0.795	0.512	28.3	1.38	-2.84	-2.88	-1.37	-0.179	-7.77	23.8	-1.17
NC_000962_3350045_A_T	0.0266	0.795	0.512	28.3	1.38	-2.84	-2.88	-1.37	-0.179	-7.77	23.8	-1.17
NC_000962_3391074_G_C	0.0266	0.795	0.512	28.3	1.38	-2.84	-2.88	-1.37	-0.179	-7.77	23.8	-1.17
NC_000962_3406045_G_A	0.0266	0.795	0.512	28.3	1.38	-2.84	-2.88	-1.37	-0.179	-7.77	23.8	-1.17
NC_000962_3408301_GC_G	0.0266	0.795	0.512	28.3	1.38	-2.84	-2.88	-1.37	-0.179	-7.77	23.8	-1.17
NC_000962_3422687_G_A	0.0266	0.795	0.512	28.3	1.38	-2.84	-2.88	-1.37	-0.179	-7.77	23.8	-1.17
NC_000962_3447800_G_T	0.0266	0.795	0.512	28.3	1.38	-2.84	-2.88	-1.37	-0.179	-7.77	23.8	-1.17
NC_000962_3450780_C_G	0.0266	0.795	0.512	28.3	1.38	-2.84	-2.88	-1.37	-0.179	-7.77	23.8	-1.17
NC_000962_3470700_C_T	0.0266	0.795	0.512	28.3	1.38	-2.84	-2.88	-1.37	-0.179	-7.77	23.8	-1.17
NC_000962_3574504_G_A	0.0266	0.795	0.512	28.3	1.38	-2.84	-2.88	-1.37	-0.179	-7.77	23.8	-1.17
NC_000962_3601357_G_T	0.0266	0.795	0.512	28.3	1.38	-2.84	-2.88	-1.37	-0.179	-7.77	23.8	-1.17
NC_000962_3735207_C_T	0.0266	0.795	0.512	28.3	1.38	-2.84	-2.88	-1.37	-0.179	-7.77	23.8	-1.17
NC_000962_3868379_C_T	0.0266	0.795	0.512	28.3	1.38	-2.84	-2.88	-1.37	-0.179	-7.77	23.8	-1.17
NC_000962_4095320_G_A	0.0266	0.795	0.512	28.3	1.38	-2.84	-2.88	-1.37	-0.179	-7.77	23.8	-1.17
NC_000962_4168330_G_A	0.0266	0.795	0.512	28.3	1.38	-2.84	-2.88	-1.37	-0.179	-7.77	23.8	-1.17
NC_000962_4168771_C_T	0.0266	0.795	0.512	28.3	1.38	-2.84	-2.88	-1.37	-0.179	-7.77	23.8	-1.17
NC_000962_4230033_T_C	0.0266	0.795	0.512	28.3	1.38	-2.84	-2.88	-1.37	-0.179	-7.77	23.8	-1.17
NC_000962_4309617_G_T	0.0266	0.795	0.512	28.3	1.38	-2.84	-2.88	-1.37	-0.179	-7.77	23.8	-1.17
NC_000962_4310449_G_A	0.0266	0.795	0.512	28.3	1.38	-2.84	-2.88	-1.37	-0.179	-7.77	23.8	-1.17
NC_000962_4324042_C_T	0.0266	0.795	0.512	28.3	1.38	-2.84	-2.88	-1.37	-0.179	-7.77	23.8	-1.17
NC_000962_4341354_A_G	0.0266	0.795	0.512	28.3	1.38	-2.84	-2.88	-1.37	-0.179	-7.77	23.8	-1.17
NC_000962_4362735_T_C	0.0266	0.795	0.512	28.3	1.38	-2.84	-2.88	-1.37	-0.179	-7.77	23.8	-1.17
NC_000962_4364826_G_C	0.0266	0.795	0.512	28.3	1.38	-2.84	-2.88	-1.37	-0.179	-7.77	23.8	-1.17
NC_000962_4394744_G_C	0.0266	0.795	0.512	28.3	1.38	-2.84	-2.88	-1.37	-0.179	-7.77	23.8	-1.17
NC_000962_4406116_C_A	0.0266	0.795	0.512	28.3	1.38	-2.84	-2.88	-1.37	-0.179	-7.77	23.8	-1.17
NC_000962_4410426_C_T	0.0266	0.795	0.512	28.3	1.38	-2.84	-2.88	-1.37	-0.179	-7.77	23.8	-1.17
NC_000962_684391_CT_C	0.0238	0.115	0.513	-2.27	0.678	-1.91	-0.35	-0.998	-0.572	0.568	0.155	0.0761
NC_000962_1488645_C_G	0.0238	0.115	0.513	-2.26	0.678	-1.91	-0.351	-0.988	-0.572	0.568	0.155	0.0713
NC_000962_3928892_A_G	0.0238	0.115	0.513	-2.26	0.678	-1.91	-0.351	-0.988	-0.572	0.568	0.155	0.0713
NC_000962_350983_C_T	0.0854	0.872	0.514	0.884	1.49	-2.09	-0.826	0.472	-0.152	0.82	-0.0842	0.181
NC_000962_2339948_G_GC	0.042	0.883	0.514	0.463	0.683	-2.03	-0.604	0.723	-0.644	0.5	0.548	0.184
NC_000962_840794_AG_GC	0.497	0.533	0.515	-0.178	0.271	-1.92	-0.679	0.766	-0.644	0.535	0.208	0.226
NC_000962_3186588_ACGG_A	0.0266	0.795	0.515	1.21	1.8	-2.04	-0.663	0.684	-0.621	0.27	1.16	0.143
NC_000962_3739236_GC_TT	0.0112	0.283	0.515	-0.947	0.649	-1.95	-0.477	0.426	-0.579	0.702	0.134	0.155
NC_000962_3739244_G_C	0.0112	0.283	0.515	-0.947	0.649	-1.95	-0.477	0.426	-0.579	0.702	0.134	0.155
NC_000962_3932146_C_T	0.0238	0.115	0.516	-2.27	0.678	-1.91	-0.35	-0.998	-0.572	0.567	0.155	0.072
NC_000962_4338365_A_G	0.0126	0.373	0.518	0.553	0.813	-2.02	-0.572	0.749	-0.646	0.589	0.215	0.181
NC_000962_16119_C_A	0.714	0.0345	0.519	0.847	1.46	-2.62	0.0882	0.66	-0.658	0.737	0.173	-0.274
NC_000962_25610_G_C	0.714	0.0345	0.519	0.847	1.46	-2.62	0.0882	0.66	-0.658	0.737	0.173	-0.274
NC_000962_44768_A_G	0.714	0.0345	0.519	0.847	1.46	-2.62	0.0882	0.66	-0.658	0.737	0.173	-0.274
NC_000962_68337_T_TC	0.714	0.0345	0.519	0.847	1.46	-2.62	0.0882	0.66	-0.658	0.737	0.173	-0.274
NC_000962_105139_C_A	0.714	0.0345	0.519	0.847	1.46	-2.62	0.0882	0.66	-0.658	0.737	0.173	-0.274
NC_000962_123454_C_T	0.714	0.0345	0.519	0.847	1.46	-2.62	0.0882	0.66	-0.658	0.737	0.173	-0.274
NC_000962_139297_G_T	0.714	0.0345	0.519	0.847	1.46	-2.62	0.0882	0.66	-0.658	0.737	0.173	-0.274
NC_000962_213281_C_T	0.714	0.0345	0.519	0.847	1.46	-2.62	0.0882	0.66	-0.658	0.737	0.173	-0.274
NC_000962_267751_G_C	0.714	0.0345	0.519	0.847	1.46	-2.62	0.0882	0.66	-0.658	0.737	0.173	-0.274
NC_000962_270430_G_C	0.714	0.0345	0.519	0.847	1.46	-2.62	0.0882	0.66	-0.658	0.737	0.173	-0.274
NC_000962_721373_T_G	0.714	0.0345	0.519	0.847	1.46	-2.62	0.0882	0.66	-0.658	0.737	0.173	-0.274
NC_000962_799666_A_G	0.714	0.0345	0.519	0.847	1.46	-2.62	0.0882	0.66	-0.658	0.737	0.173	-0.274
NC_000962_1252053_AG_A	0.714	0.0345	0.519	0.847	1.46	-2.62	0.0882	0.66	-0.658	0.737	0.173	-0.274
NC_000962_1285001_A_C	0.714	0.0345	0.519	0.847	1.46	-2.62	0.0882	0.66	-0.658	0.737	0.173	-0.274
NC_000962_1299305_G_A	0.714	0.0345	0.519	0.847	1.46	-2.62	0.0882	0.66	-0.658	0.737	0.173	-0.274
NC_000962_1322741_A_G	0.714	0.0345	0.519	0.847	1.46	-2.62	0.0882	0.66	-0.658	0.737	0.173	-0.274
NC_000962_1368322_C_CG	0.714	0.0345	0.519	0.847	1.46	-2.62	0.0882	0.66	-0.658	0.737	0.173	-0.274
NC_000962_1617302_G_T	0.714	0.0345	0.519	0.847	1.46	-2.62	0.0882	0.66	-0.658	0.737	0.173	-0.274
NC_000962_1620181_C_G	0.714	0.0345	0.519	0.847	1.46	-2.62	0.0882	0.66	-0.658	0.737	0.173	-0.274
NC_000962_1647436_G_A	0.714	0.0345	0.519	0.847	1.46	-2.62	0.0882	0.66	-0.658	0.737	0.173	-0.274
NC_000962_1733325_C_G	0.714	0.0345	0.519	0.847	1.46	-2.62	0.0882	0.66	-0.658	0.737	0.173	-0.274
NC_000962_1902337_A_C	0.714	0.0345	0.519	0.847	1.46	-2.62	0.0882	0.66	-0.658	0.737	0.173	-0.274
NC_000962_1955760_CGAA_C	0.714	0.0345	0.519	0.847	1.46	-2.62	0.0882	0.66	-0.658	0.737	0.173	-0.274
NC_000962_2315386_C_A	0.714	0.0345	0.519	0.847	1.46	-2.62	0.0882	0.66	-0.658	0.737	0.173	-0.274
NC_000962_2354791_A_G	0.714	0.0345	0.519	0.847	1.46	-2.62	0.0882	0.66	-0.658	0.737	0.173	-0.274
NC_000962_2381572_AC_A	0.714	0.0345	0.519	0.847	1.46	-2.62	0.0882	0.66	-0.658	0.737	0.173	-0.274
NC_000962_2461439_C_CT	0.0112	0.998	0.519	1.23	1.05	-1.97	-0.521	0.358	-0.663	0.696	0.123	0.116
NC_000962_2601760_G_A	0.714	0.0345	0.519	0.847	1.46	-2.62	0.0882	0.66	-0.658	0.737	0.173	-0.274
NC_000962_2738274_A_C	0.714	0.0345	0.519	0.847	1.46	-2.62	0.0882	0.66	-0.658	0.737	0.173	-0.274
NC_000962_2752122_G_C	0.714	0.0345	0.519	0.847	1.46	-2.62	0.0882	0.66	-0.658	0.737	0.173	-0.274
NC_000962_2881974_G_A	0.714	0.0345	0.519	0.847	1.46	-2.62	0.0882	0.66	-0.658	0.737	0.173	-0.274
NC_000962_3009834_A_G	0.714	0.0345	0.519	0.847	1.46	-2.62	0.0882	0.66	-0.658	0.737	0.173	-0.274
NC_000962_3135606_A_G	0.714	0.0345	0.519	0.847	1.46	-2.62	0.0882	0.66	-0.658	0.737	0.173	-0.274
NC_000962_3137736_G_T	0.714	0.0345	0.519	0.847	1.46	-2.62	0.0882	0.66	-0.658	0.737	0.173	-0.274
NC_000962_3156201_C_CG	0.714	0.0345	0.519	0.847	1.46	-2.62	0.0882	0.66	-0.658	0.737	0.173	-0.274
NC_000962_3177452_C_A	0.714	0.0345	0.519	0.847	1.46	-2.62	0.0882	0.66	-0.658	0.737	0.173	-0.274
NC_000962_3200282_C_T	0.714	0.0345	0.519	0.847	1.46	-2.62	0.0882	0.66	-0.658	0.737	0.173	-0.274
NC_000962_3238119_CGTG_C	0.714	0.0345	0.519	0.847	1.46	-2.62	0.0882	0.66	-0.658	0.737	0.173	-0.274
NC_000962_3249025_T_G	0.714	0.0345	0.519	0.847	1.46	-2.62	0.0882	0.66	-0.658	0.737	0.173	-0.274
NC_000962_3509626_C_A	0.714	0.0345	0.519	0.847	1.46	-2.62	0.0882	0.66	-0.658	0.737	0.173	-0.274
NC_000962_3612813_T_C	0.714	0.0345	0.519	0.847	1.46	-2.62	0.0882	0.66	-0.658	0.737	0.173	-0.274
NC_000962_3704770_A_G	0.714	0.0345	0.519	0.847	1.46	-2.62	0.0882	0.66	-0.658	0.737	0.173	-0.274
NC_000962_3798596_A_G	0.714	0.0345	0.519	0.851	1.46	-2.62	0.0914	0.659	-0.658	0.738	0.172	-0.276
NC_000962_4120390_G_C	0.714	0.0345	0.519	0.847	1.46	-2.62	0.0882	0.66	-0.658	0.737	0.173	-0.274
NC_000962_4340028_G_C	0.714	0.0345	0.519	0.847	1.46	-2.62	0.0882	0.66	-0.658	0.737	0.173	-0.274
NC_000962_4379044_CG_C	0.714	0.0345	0.519	0.847	1.46	-2.62	0.0882	0.66	-0.658	0.737	0.173	-0.274
NC_000962_839781_ACGGCGGGGC_A	0.014	0.468	0.52	0.572	0.85	-2.02	-0.604	0.724	-0.597	0.6	0.18	0.169
NC_000962_1172085_C_A	0.714	0.0345	0.52	0.842	1.45	-2.61	0.0837	0.661	-0.658	0.736	0.173	-0.271
NC_000962_1197157_T_G	0.714	0.0345	0.52	0.836	1.44	-2.61	0.0788	0.662	-0.658	0.735	0.173	-0.267
NC_000962_3310626_T_C	0.714	0.0345	0.52	0.834	1.44	-2.61	0.0775	0.663	-0.658	0.734	0.173	-0.266
NC_000962_2955957_A_C	0.714	0.0345	0.521	0.838	1.44	-2.61	0.0803	0.662	-0.658	0.735	0.173	-0.268
NC_000962_3847364_CTGG_TTGA	0.014	0.468	0.521	1.3	1.97	-2.03	-0.593	0.743	-0.642	0.0968	0.0439	0.833
NC_000962_4338595_GC_G	0.975	0.585	0.521	-0.438	0.653	-1.58	-0.582	0.755	-0.662	0.603	0.212	0.186
NC_000962_1060651_C_G	0.0252	0.585	0.522	0.509	0.78	-2.02	-0.627	0.698	-0.551	0.64	0.16	0.188
NC_000962_3151912_T_C	0.0252	0.585	0.522	0.509	0.78	-2.02	-0.627	0.698	-0.551	0.64	0.16	0.188
NC_000962_3883664_T_C	0.098	0.782	0.522	-1.07	1.63	-1.91	-0.264	1.09	-1.28	0.312	0.604	0.203
NC_000962_80616_C_G	0.269	0.0225	0.525	-0.709	1.17	-1.82	-0.0308	0.664	-0.657	0.422	0.0786	0.177
NC_000962_3594394_GGCCTAA_CACCCAG	0.0168	0.187	0.526	-0.916	0.669	-1.94	-0.45	0.463	-0.519	0.651	0.172	0.116
NC_000962_3480474_G_A	0.797	0.0871	0.527	0.775	1.29	-2.63	-0.108	1.32	-0.644	0.224	0.728	0.165
NC_000962_1533546_TCGCG_GAGCC	0.0322	0.932	0.529	0.709	1.1	-2.04	-0.613	1.14	-0.645	0.348	0.111	0.535
NC_000962_888992_AACCTCAACACCCCCTCAAGTGAAGGAGG_A	0.525	0.609	0.53	-0.291	0.455	-1.86	-0.758	0.796	-0.642	0.236	0.0674	-0.0896
NC_000962_2167926_A_G	0.759	0.0487	0.53	0.878	8.09	-2.62	0.142	1.12	-0.605	0.52	-0.0612	0.112
NC_000962_194305_C_CGG	0.759	0.0487	0.531	0.882	8.09	-2.63	0.144	1.12	-0.605	0.52	-0.0616	0.112
NC_000962_960367_A_G	0.759	0.0487	0.531	0.88	8.09	-2.62	0.143	1.12	-0.605	0.52	-0.0615	0.111
NC_000962_1090188_A_AG	0.759	0.0487	0.531	0.88	8.09	-2.63	0.143	1.12	-0.605	0.52	-0.0615	0.112
NC_000962_2342649_A_AGGCGTACACAC	0.759	0.0487	0.531	0.883	8.09	-2.63	0.145	1.12	-0.605	0.52	-0.0618	0.112
NC_000962_2807486_C_A	0.759	0.0487	0.531	0.882	8.09	-2.63	0.144	1.12	-0.605	0.52	-0.0617	0.112
NC_000962_3530955_C_G	0.759	0.0487	0.531	0.88	8.09	-2.63	0.143	1.12	-0.605	0.52	-0.0614	0.112
NC_000962_3750177_AA_TC	0.759	0.0487	0.531	0.881	8.09	-2.63	0.144	1.12	-0.605	0.52	-0.0615	0.112
NC_000962_4313128_C_T	0.759	0.0487	0.531	0.881	8.09	-2.63	0.143	1.12	-0.605	0.52	-0.0616	0.111
NC_000962_338020_A_C	0.188	0.0518	0.532	-0.32	0.509	-1.95	-0.419	0.707	-0.647	0.616	0.179	0.109
NC_000962_659341_T_C	0.759	0.0487	0.532	0.881	8.09	-2.63	0.144	1.12	-0.605	0.52	-0.0617	0.111
NC_000962_1716472_A_G	0.759	0.0487	0.532	0.881	8.09	-2.63	0.143	1.12	-0.605	0.52	-0.0616	0.111
NC_000962_1026028_G_T	0.0154	0.563	0.533	0.573	0.887	-2.02	-0.614	0.714	-0.579	0.628	0.177	0.189
NC_000962_1735110_C_T	0.0154	0.563	0.533	0.573	0.887	-2.02	-0.614	0.714	-0.579	0.628	0.177	0.189
NC_000962_2382692_A_C	0.0154	0.563	0.533	0.573	0.887	-2.02	-0.614	0.714	-0.579	0.628	0.177	0.189
NC_000962_2545269_G_A	0.0154	0.563	0.533	0.573	0.887	-2.02	-0.614	0.714	-0.579	0.628	0.177	0.189
NC_000962_448919_A_T	0.0252	0.86	0.534	-0.473	0.797	-2	-0.59	0.748	-0.646	0.665	0.255	0.303
NC_000962_968426_A_AGCCGGGTTG	0.895	0.542	0.534	-0.225	0.354	-1.81	-0.571	0.751	-0.656	0.628	0.245	0.202
NC_000962_3308850_AT_GG	0.0252	0.86	0.534	-0.473	0.797	-2	-0.59	0.748	-0.646	0.665	0.255	0.303
NC_000962_3862931_G_A	0.0252	0.86	0.534	-0.473	0.797	-2	-0.59	0.748	-0.646	0.665	0.255	0.303
NC_000962_29641_G_A	0.0952	0.854	0.535	-1.19	1.8	-1.9	-0.232	1.15	-1.36	0.277	0.658	0.204
NC_000962_289095_A_G	0.0952	0.854	0.535	-1.19	1.8	-1.9	-0.232	1.15	-1.36	0.277	0.658	0.204
NC_000962_753088_C_T	0.0952	0.854	0.535	-1.19	1.8	-1.9	-0.232	1.15	-1.36	0.277	0.658	0.204
NC_000962_1103786_G_T	0.0952	0.854	0.535	-1.19	1.8	-1.9	-0.232	1.15	-1.36	0.277	0.658	0.204
NC_000962_1226129_C_T	0.0952	0.854	0.535	-1.19	1.8	-1.9	-0.232	1.15	-1.36	0.277	0.658	0.204
NC_000962_1320675_G_A	0.0952	0.854	0.535	-1.19	1.8	-1.9	-0.232	1.15	-1.36	0.277	0.658	0.204
NC_000962_1365818_C_A	0.0952	0.854	0.535	-1.19	1.8	-1.9	-0.232	1.15	-1.36	0.277	0.658	0.204
NC_000962_1447655_T_C	0.0952	0.854	0.535	-1.19	1.8	-1.9	-0.232	1.15	-1.36	0.277	0.658	0.204
NC_000962_1751493_C_T	0.0952	0.854	0.535	-1.19	1.8	-1.9	-0.232	1.15	-1.36	0.277	0.658	0.204
NC_000962_2202582_G_T	0.0952	0.854	0.535	-1.19	1.8	-1.9	-0.232	1.15	-1.36	0.277	0.658	0.204
NC_000962_2822255_A_C	0.0952	0.854	0.535	-1.19	1.8	-1.9	-0.232	1.15	-1.36	0.277	0.658	0.204
NC_000962_2876703_G_C	0.0952	0.854	0.535	-1.19	1.8	-1.9	-0.232	1.15	-1.36	0.277	0.658	0.204
NC_000962_2926654_C_G	0.0952	0.854	0.535	-1.19	1.8	-1.9	-0.232	1.15	-1.36	0.277	0.658	0.204
NC_000962_2945342_G_A	0.0952	0.854	0.535	-1.19	1.8	-1.9	-0.232	1.15	-1.36	0.277	0.658	0.204
NC_000962_3037917_G_A	0.0952	0.854	0.535	-1.19	1.8	-1.9	-0.232	1.15	-1.36	0.277	0.658	0.204
NC_000962_3704686_T_C	0.0952	0.854	0.535	-1.19	1.8	-1.9	-0.232	1.15	-1.36	0.277	0.658	0.204
NC_000962_3798665_C_T	0.0952	0.854	0.535	-1.19	1.8	-1.9	-0.232	1.15	-1.36	0.277	0.658	0.204
NC_000962_4007564_C_T	0.0952	0.854	0.535	-1.19	1.8	-1.9	-0.232	1.15	-1.36	0.277	0.658	0.204
NC_000962_4055993_G_A	0.0952	0.854	0.535	-1.19	1.8	-1.9	-0.232	1.15	-1.36	0.277	0.658	0.204
NC_000962_4069743_C_T	0.0952	0.854	0.535	-1.19	1.8	-1.9	-0.232	1.15	-1.36	0.277	0.658	0.204
NC_000962_4099481_G_A	0.0952	0.854	0.535	-1.19	1.8	-1.9	-0.232	1.15	-1.36	0.277	0.658	0.204
NC_000962_4116773_T_C	0.0952	0.854	0.535	-1.19	1.8	-1.9	-0.232	1.15	-1.36	0.277	0.658	0.204
NC_000962_4121099_T_TA	0.0952	0.854	0.535	-1.19	1.8	-1.9	-0.232	1.15	-1.36	0.277	0.658	0.204
NC_000962_4140319_G_A	0.0952	0.854	0.535	-1.19	1.8	-1.9	-0.232	1.15	-1.36	0.277	0.658	0.204
NC_000962_4291593_G_A	0.0952	0.854	0.535	-1.19	1.8	-1.9	-0.232	1.15	-1.36	0.277	0.658	0.204
NC_000962_2155168_C_G	0.277	0.274	0.536	0.157	0.251	-2.05	-0.569	0.745	-0.632	0.522	0.222	0.149
NC_000962_3766696_G_A	0.0952	0.0346	0.536	-0.766	1.29	-1.94	-0.361	1.05	-0.243	0.469	0.4	0.183
NC_000962_743467_C_CGCAG	0.0224	0.441	0.539	0.421	0.658	-2.02	-0.568	0.749	-0.646	0.626	0.23	0.214
NC_000962_1693509_C_T	0.0224	0.441	0.539	0.422	0.659	-2.02	-0.568	0.748	-0.646	0.627	0.23	0.214
NC_000962_2864444_A_AC	0.0224	0.441	0.539	0.422	0.659	-2.02	-0.568	0.748	-0.646	0.627	0.23	0.214
NC_000962_3030956_T_G	0.0224	0.441	0.539	0.422	0.659	-2.02	-0.568	0.748	-0.646	0.627	0.23	0.214
NC_000962_3407926_T_TG	0.0224	0.441	0.539	0.422	0.659	-2.02	-0.568	0.748	-0.646	0.627	0.23	0.214
NC_000962_2387621_C_A	0.0168	0.662	0.542	-0.201	1.11	-1.95	-0.485	0.416	-0.591	0.664	0.127	0.102
NC_000962_93484_G_T	0.035	0.943	0.543	-0.397	0.675	-2	-0.592	0.747	-0.645	0.678	0.262	0.325
NC_000962_191750_C_T	0.035	0.943	0.543	-0.397	0.675	-2	-0.592	0.747	-0.645	0.678	0.262	0.325
NC_000962_2204949_C_T	0.035	0.943	0.543	-0.397	0.675	-2	-0.592	0.747	-0.645	0.678	0.262	0.325
NC_000962_2419707_G_A	0.035	0.943	0.543	-0.397	0.675	-2	-0.592	0.747	-0.645	0.678	0.262	0.325
NC_000962_2892847_G_C	0.035	0.943	0.543	-0.397	0.675	-2	-0.592	0.747	-0.645	0.678	0.262	0.325
NC_000962_3790852_T_C	0.035	0.943	0.543	-0.397	0.675	-2	-0.592	0.747	-0.645	0.678	0.262	0.325
NC_000962_1137414_A_G	0.0364	0.646	0.545	0.451	0.741	-2.03	-0.638	0.687	-0.529	0.65	0.146	0.188
NC_000962_1371632_G_C	0.0364	0.646	0.545	0.451	0.741	-2.03	-0.638	0.687	-0.529	0.65	0.146	0.188
NC_000962_2357448_AGCCGCCACT_A	0.0364	0.646	0.545	0.451	0.741	-2.03	-0.638	0.687	-0.529	0.65	0.146	0.188
NC_000962_2962124_A_C	0.0364	0.646	0.545	0.451	0.741	-2.03	-0.638	0.687	-0.529	0.65	0.146	0.188
NC_000962_3955823_A_T	0.0364	0.646	0.545	0.451	0.741	-2.03	-0.638	0.687	-0.529	0.65	0.146	0.188
NC_000962_4266930_A_G	0.0364	0.646	0.545	0.451	0.741	-2.03	-0.638	0.687	-0.529	0.65	0.146	0.188
NC_000962_2300546_A_T	0.978	0.447	0.546	0.142	8.84	-2.09	-0.462	0.362	-0.586	0.687	0.123	0.129
NC_000962_3012713_A_G	0.0168	0.662	0.548	-0.195	1.11	-1.95	-0.485	0.417	-0.591	0.661	0.125	0.0987
NC_000962_4247574_A_C	0.0112	0.283	0.552	-0.909	0.666	-1.95	-0.47	0.381	-0.603	0.721	0.105	0.0432
NC_000962_203038_T_C	0.686	0.0531	0.553	0.403	0.701	-2.29	-0.269	0.703	-0.653	0.795	0.252	0.0804
NC_000962_694531_A_G	0.686	0.0531	0.553	0.403	0.701	-2.29	-0.269	0.703	-0.653	0.795	0.252	0.0804
NC_000962_991896_T_C	0.531	0.531	0.553	-0.383	0.629	-1.81	-0.825	0.814	-0.642	0.0781	0.012	-0.223
NC_000962_1076689_A_C	0.686	0.0531	0.553	0.403	0.701	-2.29	-0.269	0.703	-0.653	0.795	0.252	0.0804
NC_000962_1349733_G_C	0.686	0.0531	0.553	0.403	0.701	-2.29	-0.269	0.703	-0.653	0.795	0.252	0.0804
NC_000962_1374201_A_G	0.686	0.0531	0.553	0.403	0.701	-2.29	-0.269	0.703	-0.653	0.795	0.252	0.0804
NC_000962_1561939_G_C	0.686	0.0531	0.553	0.403	0.701	-2.29	-0.269	0.703	-0.653	0.795	0.252	0.0804
NC_000962_2346318_G_A	0.686	0.0531	0.553	0.403	0.701	-2.29	-0.269	0.703	-0.653	0.795	0.252	0.0804
NC_000962_2589036_G_C	0.686	0.0531	0.553	0.403	0.701	-2.29	-0.269	0.703	-0.653	0.795	0.252	0.0804
NC_000962_3209156_G_A	0.686	0.0531	0.553	0.403	0.701	-2.29	-0.269	0.703	-0.653	0.795	0.252	0.0804
NC_000962_3576231_T_C	0.686	0.0531	0.553	0.403	0.701	-2.29	-0.269	0.703	-0.653	0.795	0.252	0.0804
NC_000962_4059143_A_C	0.686	0.0531	0.553	0.403	0.701	-2.29	-0.269	0.703	-0.653	0.795	0.252	0.0804
NC_000962_4229167_T_C	0.686	0.0531	0.553	0.403	0.701	-2.29	-0.269	0.703	-0.653	0.795	0.252	0.0804
NC_000962_105940_A_C	0.014	0.468	0.554	0.499	0.805	-2.02	-0.572	0.751	-0.646	0.618	0.227	0.209
NC_000962_159385_C_T	0.014	0.468	0.554	0.499	0.805	-2.02	-0.572	0.751	-0.646	0.618	0.227	0.209
NC_000962_427755_C_T	0.014	0.468	0.554	0.499	0.805	-2.02	-0.572	0.751	-0.646	0.618	0.227	0.209
NC_000962_794567_T_A	0.014	0.468	0.554	0.499	0.805	-2.02	-0.572	0.751	-0.646	0.618	0.227	0.209
NC_000962_954508_A_G	0.014	0.468	0.554	0.499	0.805	-2.02	-0.572	0.751	-0.646	0.618	0.227	0.209
NC_000962_1167939_CGAATTAATCCAT_C	0.014	0.468	0.554	0.499	0.805	-2.02	-0.572	0.751	-0.646	0.618	0.227	0.209
NC_000962_1788627_CAGC_GAGG	0.102	0.0226	0.554	-0.558	0.953	-1.96	-0.416	0.696	-0.398	0.481	0.365	0.17
NC_000962_2638165_A_C	0.014	0.468	0.554	0.499	0.805	-2.02	-0.572	0.751	-0.646	0.618	0.227	0.209
NC_000962_2692134_T_C	0.014	0.468	0.554	0.499	0.805	-2.02	-0.572	0.751	-0.646	0.618	0.227	0.209
NC_000962_2950638_TACCCGTGTGAGTGGTGATCGGGTAGACGC_T	0.014	0.468	0.554	0.499	0.805	-2.02	-0.572	0.751	-0.646	0.618	0.227	0.209
NC_000962_3266667_C_T	0.014	0.468	0.554	0.499	0.805	-2.02	-0.572	0.751	-0.646	0.618	0.227	0.209
NC_000962_976897_TG_T	0.0672	0.37	0.556	-0.313	0.549	-1.99	-0.569	0.714	-0.625	0.638	0.169	0.194
NC_000962_3942550_G_C	0.014	0.468	0.556	0.498	0.805	-2.02	-0.571	0.75	-0.646	0.619	0.227	0.209
NC_000962_1103046_G_C	0.0154	0.563	0.557	1.75	2.64	-2.04	-0.597	0.915	-0.634	-0.11	-0.0467	1.12
NC_000962_4218669_G_GT	0.0168	0.657	0.558	0.491	0.796	-2.02	-0.584	0.769	-0.657	0.597	0.237	0.185
NC_000962_54954_C_T	0.014	0.468	0.559	0.493	0.804	-2.02	-0.572	0.75	-0.646	0.617	0.226	0.206
NC_000962_79480_T_C	0.66	0.206	0.559	-0.293	0.496	-1.82	-0.801	0.789	-0.641	0.396	0.166	0.196
NC_000962_310314_C_T	0.014	0.468	0.559	0.494	0.805	-2.02	-0.571	0.748	-0.646	0.62	0.228	0.208
NC_000962_834049_T_G	0.014	0.468	0.559	0.493	0.804	-2.02	-0.572	0.75	-0.646	0.617	0.226	0.206
NC_000962_1193960_G_A	0.014	0.468	0.559	0.493	0.804	-2.02	-0.572	0.75	-0.646	0.617	0.226	0.206
NC_000962_2849665_C_T	0.014	0.468	0.559	0.493	0.804	-2.02	-0.572	0.75	-0.646	0.617	0.226	0.206
NC_000962_3201578_G_A	0.014	0.468	0.559	0.493	0.804	-2.02	-0.572	0.75	-0.646	0.617	0.226	0.206
NC_000962_3454011_C_G	0.014	0.468	0.559	0.493	0.804	-2.02	-0.572	0.75	-0.646	0.617	0.226	0.206
NC_000962_3519774_G_A	0.014	0.468	0.559	0.494	0.805	-2.02	-0.571	0.748	-0.646	0.62	0.228	0.208
NC_000962_3661097_A_C	0.014	0.468	0.559	0.493	0.804	-2.02	-0.572	0.75	-0.646	0.617	0.226	0.206
NC_000962_3883079_C_G	0.014	0.468	0.559	0.493	0.804	-2.02	-0.572	0.75	-0.646	0.617	0.226	0.206
NC_000962_4248200_A_C	0.014	0.468	0.559	0.493	0.804	-2.02	-0.572	0.75	-0.646	0.617	0.226	0.206
NC_000962_71584_C_CCGAGCGCTGTTCTGGCGCTAATCTGACGCTAGAATAG	0.934	0.602	0.56	-0.258	0.431	-1.77	-0.586	0.749	-0.647	0.602	0.197	0.197
NC_000962_761095_T_C	0.021	0.372	0.56	0.404	0.669	-2.02	-0.58	0.743	-0.636	0.542	0.211	0.173
NC_000962_3846842_GCAAA_TCGC	0.0182	0.599	0.562	-0.15	1.13	-1.95	-0.476	0.381	-0.586	0.688	0.141	0.0977
NC_000962_3846851_GCTAAGGCAT_AGCAAGACAG	0.0182	0.599	0.562	-0.15	1.13	-1.95	-0.476	0.381	-0.586	0.688	0.141	0.0977
NC_000962_3846897_T_G	0.0182	0.599	0.562	-0.149	1.13	-1.95	-0.476	0.381	-0.586	0.688	0.141	0.0976
NC_000962_3843407_CG_C	0.965	0.491	0.563	0.42	0.763	-2.42	-0.56	0.778	-0.651	0.636	0.2	0.191
NC_000962_2983873_A_G	0.731	0.0225	0.564	0.702	1.29	-2.52	-0.0306	0.673	-0.643	0.43	0.0709	0.18
NC_000962_3232759_G_A	0.559	0.952	0.565	-0.138	0.239	-1.93	-0.588	0.82	-0.702	0.598	0.195	0.193
NC_000962_283614_T_C	0.199	0.443	0.568	-0.442	0.787	-1.92	-0.372	0.531	-0.917	0.868	0.11	0.102
[truncated: 1,693 more rows]

## Sheet: KM (gene-based GWAS)
Supplemental Table S3(c). GWAS analysis of KM resistant Mtb isolates in Guangdong province using Pyseer（v1.3.9）with Parameter --max-dimensions 6 --min-af 0.001 for burden test（lrt-pvalue<9.44e-6).
variant	af	filter-pvalue	lrt-pvalue	beta	beta-std-err	intercept	PC1	PC2	PC3	PC4	PC5	PC6
cysT	0.007	5.16e-11	4.77e-05	3.84	0.971	-2.69	-0.267	-0.123	-0.502	0.372	0.0556	-1.02
Rv1012	0.0322	0.701	0.000116	67.7	0.922	-4.87	-6.08	62.5	-1.7	5.89	-0.848	1.2
rrs	0.0714	1.11e-05	0.000264	1.56	0.388	-2.88	-0.394	0.164	-0.489	0.551	0.3	-0.849
guaB2	0.724	0.8	0.000339	-2.4	5.71	-0.919	-2.06	0.168	-0.468	1.41	0.716	-0.13
Rv0133-ephF	0.07	0.122	0.000926	2.47	0.709	-2.95	-1.11	-0.658	-1.21	0.342	1.73	-0.604
Rv0238	0.007	1.8e-06	0.000958	3.25	1.09	-2.67	-0.296	0.396	-0.47	0.76	0.73	-0.436
Rv3839	0.763	0.0594	0.00158	4.46	6.2	-6.07	2.78	3.41	-0.284	0.2	-0.913	-0.406
rnhB	0.0322	0.000163	0.00167	1.86	0.524	-2.8	-0.509	0.342	-0.433	0.944	0.289	-0.394
Rv1458c	0.746	0.775	0.00176	-2.22	0.647	-1.08	-2.02	-0.347	-0.508	1.14	0.896	-0.167
Rv3005c-lppZ	0.007	1.8e-06	0.00206	3.08	1.06	-2.66	-0.372	-0.208	-0.488	0.562	0.487	-0.239
Rv2506	0.105	0.149	0.00262	2.6	2.56	-2.92	-1.06	-0.983	1.09	1.18	-0.439	-0.763
Rv0653c-Rv0654	0.0308	0.679	0.00288	70.5	0.904	-4.92	-6.17	65.4	-1.43	5.99	-0.72	1.26
ncRv10685-Rv0686	0.0308	0.679	0.00288	70.5	0.904	-4.92	-6.17	65.4	-1.43	5.99	-0.72	1.26
ncRv10699	0.0308	0.679	0.00288	70.5	0.904	-4.92	-6.17	65.4	-1.43	5.99	-0.72	1.26
pdc-Rv0854	0.0308	0.679	0.00288	70.5	0.904	-4.92	-6.17	65.4	-1.43	5.99	-0.72	1.26
TB16.3-Rv2186c	0.0308	0.679	0.00288	70.5	0.904	-4.92	-6.17	65.4	-1.43	5.99	-0.72	1.26
Rv2632c-Rv2633c	0.0308	0.679	0.00288	70.5	0.904	-4.92	-6.17	65.4	-1.43	5.99	-0.72	1.26
Rv2953-Rv2954c	0.0308	0.679	0.00288	70.5	0.904	-4.92	-6.17	65.4	-1.43	5.99	-0.72	1.26
Rv2959c-Rv2960c	0.0308	0.679	0.00288	70.5	0.904	-4.92	-6.17	65.4	-1.43	5.99	-0.72	1.26
fadB4-Rv3142c	0.0308	0.679	0.00288	70.5	0.904	-4.92	-6.17	65.4	-1.43	5.99	-0.72	1.26
rmlC-Rv3466	0.0308	0.679	0.00288	70.5	0.904	-4.92	-6.17	65.4	-1.43	5.99	-0.72	1.26
hsaA	0.0308	0.679	0.00288	70.5	0.904	-4.92	-6.17	65.4	-1.43	5.99	-0.72	1.26
Rv3694c-Rv3695	0.0308	0.679	0.00288	70.5	0.904	-4.92	-6.17	65.4	-1.43	5.99	-0.72	1.26
lipF-Rv3488	0.129	0.0317	0.00304	2.12	0.635	-3.01	-1.13	-0.389	0.613	0.182	-0.409	0.451
ansP2	0.0168	0.000205	0.00313	2.26	0.68	-2.77	-0.448	0.813	-0.469	0.891	0.4	-0.35
Rv1084-Rv1085c	0.0028	1.33e-07	0.00319	4.26	0.527	-2.64	-0.202	-0.0795	-0.475	0.919	0.25	-0.414
Rv1204c-Rv1205	0.0028	1.33e-07	0.00319	4.26	0.527	-2.64	-0.202	-0.0795	-0.475	0.919	0.25	-0.414
Rv2414c	0.0266	0.000547	0.00321	1.9	0.565	-2.79	-0.451	0.426	-0.646	0.893	0.47	-0.337
carA	0.73	0.993	0.00322	-2.17	0.664	-1.14	-2.04	0.449	-0.527	1.19	0.838	-0.162
ncRv0186c	0.0028	1.33e-07	0.00327	4.24	0.527	-2.64	-0.207	-0.0685	-0.477	0.908	0.246	-0.414
Rv1167c-PPE17	0.0028	1.33e-07	0.00327	4.24	0.527	-2.64	-0.207	-0.0685	-0.477	0.908	0.246	-0.414
Rv3836	0.0616	0.517	0.00329	3.46	1.74	-2.85	-0.769	2.91	-0.454	-0.237	2.84	-0.87
polA	0.762	0.841	0.00331	-2.21	0.682	-1.03	-1.9	-1.56	-0.525	1.01	0.918	-0.222
Rv2081c-Rv2082	0.0126	0.00134	0.00335	2.89	0.916	-2.78	-0.607	-0.0173	-0.809	0.124	1.05	-0.866
Rv0037c-Rv0038	0.0028	1.33e-07	0.00345	4.2	0.528	-2.64	-0.209	-0.0705	-0.475	0.813	0.2	-0.539
Rv1835c	0.567	0.0816	0.00383	1.71	0.561	-3.72	0.559	0.0723	-0.589	2.56	1.51	1.1
Rv0650	0.116	0.111	0.00385	2.08	0.641	-2.98	-1.12	-0.23	0.49	1.12	-0.559	-0.807
Rv2003c	0.0952	0.216	0.00386	1.75	0.548	-2.91	-0.804	1.34	-1.2	1.06	0.0147	-0.435
vapC10	0.0644	0.581	0.00399	3.12	1.88	-2.85	-0.914	2.38	-0.617	0.265	2.56	-0.524
leuA	0.0364	0.000693	0.00404	1.65	0.508	-2.79	-0.431	0.259	-0.567	0.463	0.575	-0.776
Rv2282c-Rv2283	0.0028	1.33e-07	0.00405	4.31	0.527	-2.64	-0.234	-0.0393	-0.475	0.363	0.00881	-0.969
Rv1312	0.0098	0.000125	0.00409	2.54	1.3	-2.66	-0.221	-0.136	-0.548	0.984	0.225	-0.381
Rv1272c	0.0406	0.000132	0.00415	1.5	0.47	-2.79	-0.333	0.155	-0.473	0.58	0.294	-0.536
amiD	0.0434	0.00408	0.00425	1.67	0.52	-2.81	-0.512	1	-0.565	0.709	0.616	-0.49
eccA1	0.042	0.14	0.0047	2.32	1.76	-2.73	-0.445	1.99	-0.509	0.997	0.101	-0.52
glpK	0.0504	0.0781	0.00481	2.01	0.622	-2.83	-0.619	1.91	-0.674	0.788	0.275	-0.569
inhA	0.0098	0.000125	0.00503	2.45	1.31	-2.66	-0.297	0.155	-0.374	0.813	0.105	-0.606
Rv2954c-Rv2955c	0.007	1.8e-06	0.0051	2.83	1.09	-2.65	-0.267	-0.0792	-0.46	0.249	0.407	-0.101
Rv0854	0.0112	0.000472	0.00512	2.43	1.36	-2.67	-0.304	-0.155	-0.593	0.593	0.344	-0.722
Rv0961	0.0252	0.000303	0.00535	2.42	1.89	-2.7	-0.344	-0.187	-0.477	-0.236	-0.346	0.659
Rv1248c	0.766	0.785	0.00542	-1.95	0.64	-1.23	-1.69	-1.33	-0.556	1.01	0.793	-0.233
ceoC	0.758	0.897	0.00556	-2.06	0.666	-1.16	-1.8	-1.44	-0.529	1	0.879	-0.232
Rv3361c	0.0042	3.25e-05	0.00596	3.46	0.819	-2.65	-0.286	-0.167	-0.616	0.937	0.166	-0.428
Rv0378-secE2	0.0042	3.25e-05	0.00618	3.44	0.82	-2.65	-0.288	-0.158	-0.612	0.926	0.168	-0.43
Rv1996-ctpF	0.0406	0.121	0.00637	2.32	1.69	-2.72	-0.457	2.01	-0.449	0.866	0.0965	-0.268
fadE7	0.0224	0.00315	0.0068	2.01	0.659	-2.78	-0.6	-0.0313	-0.647	0.512	0.447	-0.696
gpgS	0.0098	0.000125	0.00706	2.32	1.31	-2.65	-0.202	-0.0627	-0.476	0.722	0.164	-0.613
ponA2	0.688	0.517	0.0072	-1.64	0.565	-1.6	-1.61	0.393	-0.54	-0.263	0.188	-0.294
csoR	0.0042	3.25e-05	0.00733	3.37	0.826	-2.65	-0.333	0.413	-0.394	0.856	0.133	-0.532
Rv2390c-sirA	0.0182	0.000475	0.00742	1.96	0.644	-2.75	-0.45	0.335	-0.443	0.526	0.328	-0.74
Rv0762c	0.0098	0.000125	0.00746	2.31	1.31	-2.65	-0.241	-0.0753	-0.432	0.632	0.09	-0.714
Rv0210-pckA	0.0364	0.318	0.00775	2.96	1.46	-2.74	-0.505	2.57	-0.606	1.03	0.102	-0.485
Rv0945	0.766	0.065	0.00802	3.07	1.14	-5.08	1.62	2.54	-0.301	0.304	-0.437	-0.419
Rv0813c-sseC2	0.0042	3.25e-05	0.00806	3.31	0.827	-2.65	-0.272	-0.0881	-0.465	0.57	0.666	-0.616
PE_PGRS6	0.987	0.00134	0.00832	-2.3	0.761	-0.448	-0.502	0.317	-0.641	0.715	0.31	-0.561
Rv1217c	0.727	0.0866	0.00845	2.34	0.852	-4.44	1.22	0.234	-0.328	1.27	0.0535	-1.76
pstP-fhaB	0.007	0.00286	0.00875	3.12	1.07	-2.67	-0.481	-0.325	-0.687	0.784	0.45	-0.503
Rv1459c	0.896	0.99	0.00927	-2.31	6.49	-0.563	-0.936	-1.01	-1.87	1.22	-0.484	-0.165
uspB	0.0098	0.000125	0.00934	2.32	1.28	-2.65	-0.284	-0.106	-0.533	0.443	0.12	-0.534
mce3C	0.0476	0.000938	0.00938	1.33	0.463	-2.78	-0.375	0.142	-0.502	0.461	0.358	-0.64
Rv2003c-Rv2004c	0.0056	0.000528	0.00941	3.09	0.972	-2.66	-0.324	-0.202	-0.673	0.943	0.137	-0.432
oppC	0.0112	0.000472	0.00977	2.15	1.38	-2.65	-0.226	-0.0908	-0.433	0.831	0.172	-0.541
fbpC	0.0126	0.00134	0.00992	2.24	0.759	-2.75	-0.437	0.388	-0.667	0.637	0.29	-0.642
nuoB	0.0042	3.25e-05	0.00996	3.15	0.839	-2.64	-0.205	-0.0765	-0.475	0.914	0.249	-0.414
Rv3639c	0.021	0.00182	0.0101	1.83	0.62	-2.76	-0.459	0.266	-0.596	0.683	0.279	-0.577
Rv0311	0.724	0.8	0.0105	-1.92	0.682	-1.34	-1.83	0.42	-0.525	0.473	0.62	0.608
pra	0.0364	0.318	0.0106	2.85	1.47	-2.73	-0.495	2.53	-0.501	0.671	0.423	-0.677
Rv0047c	0.0042	3.25e-05	0.0109	3.09	0.839	-2.64	-0.215	-0.0601	-0.478	0.802	0.197	-0.538
lprA	0.0406	0.426	0.0114	3.37	1.54	-2.92	-1.15	-0.748	-1.94	0.762	0.106	-0.17
Rv3481c	0.0126	0.00134	0.0114	2.16	0.743	-2.74	-0.436	0.126	-0.651	0.752	0.386	-0.461
ino1	0.783	0.834	0.0115	-1.88	0.685	-1.25	-1.61	0.0196	-0.551	1.64	-0.809	-0.139
aspS-Rv2573	0.0378	0.353	0.0117	2.76	1.54	-2.74	-0.498	2.41	-0.493	0.858	0.832	-0.397
rplY-lpqT	0.0042	3.25e-05	0.0127	3.1	0.839	-2.64	-0.23	-0.0452	-0.476	0.507	0.0702	-0.829
Rv1903-Rv1904	0.0042	3.25e-05	0.0127	3.08	0.839	-2.64	-0.282	-0.0884	-0.399	0.566	0.0373	-0.786
Rv2001	0.0196	0.000977	0.013	1.77	0.629	-2.75	-0.439	0.138	-0.426	0.554	0.336	-0.659
Rv0380c	0.714	0.925	0.0132	-2	0.715	-1.28	-1.93	0.389	-0.52	0.442	0.549	0.711
Rv1190	0.0294	0.0015	0.0133	1.52	0.546	-2.76	-0.398	0.398	-0.53	0.686	0.353	-0.366
Rv2823c	0.077	0.0382	0.0133	-2.32	0.751	-2.51	-0.195	-0.951	-0.444	0.788	0.246	-0.524
lhr	0.779	0.892	0.0133	-1.92	0.721	-1.23	-1.67	-1.27	-0.515	0.948	0.804	-0.272
PPE31-PPE32	0.035	0.00696	0.0138	1.67	0.625	-2.78	-0.453	0.103	-0.67	0.063	0.167	-1.17
clpB	0.021	0.00182	0.0145	1.72	0.62	-2.75	-0.442	0.0959	-0.437	0.761	0.305	-0.505
PPE24	0.814	0.0579	0.0145	2.03	0.813	-4.39	0.525	1.35	-0.641	-0.0637	1.52	-0.468
Rv1463	0.728	0.726	0.0146	-1.98	0.713	-1.27	-1.91	0.426	-0.522	1.25	0.875	-0.361
Rv0257	0.0518	0.0903	0.0147	2.51	2.04	-2.76	-0.463	2.2	-0.558	-0.102	-0.287	0.79
thyA	0.0378	0.00104	0.0148	1.4	0.519	-2.77	-0.399	0.148	-0.584	0.294	0.221	-0.447
Rv3338	0.0224	0.00315	0.0148	1.7	0.612	-2.75	-0.394	0.448	-0.56	0.822	0.411	-0.408
Rv0823c	0.0252	0.00782	0.0151	1.71	0.622	-2.76	-0.465	0.0941	-0.61	0.517	0.823	-0.565
prrB	0.0056	0.000528	0.0152	2.81	0.994	-2.64	-0.339	0.217	-0.343	0.915	0.128	-0.478
caeA-panB	0.0224	0.00315	0.0152	1.69	0.608	-2.75	-0.401	0.137	-0.582	0.756	0.547	-0.417
PE_PGRS1-Rv0110	0.0182	0.000475	0.0153	1.78	0.656	-2.74	-0.357	0.167	-0.579	0.625	0.379	-0.0771
Rv3728	0.0812	0.0329	0.0154	-2.16	0.741	-2.51	-0.202	-0.524	-0.402	0.863	0.164	-0.345
mrsA	0.014	0.00307	0.0156	2.05	0.744	-2.74	-0.471	0.533	-0.521	0.662	0.282	-0.622
embB	0.234	0.0168	0.0157	0.807	0.322	-2.91	-0.425	0.782	-0.445	0.553	0.475	-0.615
Rv1546	0.0126	0.00134	0.0158	2.03	0.731	-2.73	-0.397	0.158	-0.556	0.763	0.383	-0.454
PE_PGRS25-vapC10	0.007	0.00286	0.0163	3	1.04	-2.66	-0.33	0.93	-0.487	0.611	0.0748	-0.764
Rv0260c	0.0294	0.0015	0.0166	1.47	0.544	-2.75	-0.365	0.154	-0.525	0.694	0.36	-0.352
Rv0525	0.0112	0.000472	0.0167	1.99	1.36	-2.64	-0.234	-0.0883	-0.438	0.715	0.139	-0.357
Rv1034c	0.0126	0.00134	0.0167	2.07	0.767	-2.74	-0.446	0.16	-0.53	0.367	0.306	-0.822
Rv1319c	0.141	0.04	0.017	-1.74	0.946	-2.52	-0.248	-1.29	-0.451	0.93	0.38	-0.272
fadD19	0.699	0.614	0.0171	-1.44	0.573	-1.72	-1.45	0.424	-0.551	-0.0713	0.254	-0.409
uvrC	0.745	0.936	0.0172	-1.76	0.677	-1.4	-1.7	-0.0948	-0.53	1.02	0.802	-0.261
Rv1516c	0.0126	0.00134	0.0172	2	0.737	-2.73	-0.402	0.409	-0.513	0.629	0.348	-0.587
Rv3415c	0.014	0.00307	0.0174	2	0.731	-2.74	-0.495	0.312	-0.49	0.659	0.471	-0.52
Rv0276	0.035	0.00696	0.0175	1.49	0.564	-2.77	-0.436	0.138	-0.543	0.285	0.626	-0.876
Rv0339c-Rv0340	0.0196	0.000977	0.018	1.68	0.629	-2.74	-0.368	0.163	-0.49	0.746	0.403	-0.229
Rv2297-Rv2298	0.007	0.00286	0.0189	2.6	1.08	-2.65	-0.329	-0.186	-0.557	0.929	0.129	-0.447
Rv2254c	0.007	0.00286	0.0196	2.56	1.09	-2.65	-0.322	0.165	-0.498	0.935	0.149	-0.436
Rv0225	0.0056	0.000528	0.0198	2.65	1	-2.64	-0.291	-0.133	-0.354	0.909	0.149	-0.46
mazF9	0.0952	0.771	0.0199	2.51	0.972	-2.95	-1.16	-0.808	-1.97	1.25	-0.314	-0.354
vapB7	0.007	0.00286	0.0202	2.55	1.09	-2.65	-0.283	0.174	-0.551	0.911	0.189	-0.444
Rv1403c-Rv1404	0.0056	0.000528	0.0204	2.61	1	-2.64	-0.251	-0.0989	-0.417	0.903	0.197	-0.44
infC-rpmI	0.0056	0.000528	0.0204	2.61	1	-2.64	-0.251	-0.101	-0.414	0.905	0.195	-0.439
Rv2017-Rv2018	0.965	0.00696	0.0204	-1.61	0.655	-1.17	-0.37	0.209	-0.569	-0.0105	0.126	-1.29
cyp126	0.0294	0.0221	0.021	1.66	0.643	-2.76	-0.502	0.986	-0.51	0.658	0.276	-0.615
Rv3722c	0.731	0.76	0.0211	-1.84	0.717	-1.36	-1.8	0.376	-0.527	1.08	0.801	-0.234
Rv3142c-Rv3143	0.716	0.227	0.0212	5.02	2.57	-6.35	3.49	-0.359	-0.601	1.13	1.27	-3.28
echA4	0.665	0.54	0.0213	-1.36	0.561	-1.82	-1.37	0.382	-0.515	-0.339	0.103	-0.66
trmU	0.0294	0.0015	0.0216	1.87	0.709	-2.77	-0.437	0.112	-0.618	0.0047	0.0608	0.547
Rv1889c	0.056	0.133	0.0219	1.53	0.59	-2.8	-0.482	1.57	-0.573	0.942	0.419	-0.327
Rv3572	0.014	0.00307	0.0222	1.91	0.733	-2.73	-0.457	0.124	-0.405	0.687	0.512	-0.496
Rv3179	0.125	0.645	0.0225	1.35	0.53	-2.88	-0.779	-0.241	-1.31	0.887	0.00603	-0.58
htdX	0.0462	0.205	0.0226	1.8	0.688	-2.79	-0.558	1.79	-0.545	0.797	0.298	-0.518
kdpB	0.106	0.0464	0.0234	-1.36	1.27	-2.5	-0.22	-0.53	-0.471	0.667	0.125	-0.565
leuS	0.754	0.184	0.0235	2.23	0.931	-4.42	0.982	0.0688	-0.708	0.563	1.91	-1.78
Rv3649-PE33	0.0014	0.000193	0.0235	5.14	0.433	-2.66	-0.433	-0.304	-0.848	0.934	0.00224	-0.481
PPE47	0.927	0.0444	0.0237	2.08	6.82	-4.6	-0.163	-0.605	-0.485	0.8	0.129	-0.439
Rv2752c	0.164	0.247	0.0239	-2.06	1.19	-2.42	0.164	0.909	-1.76	0.151	1.17	-0.603
purH	0.0154	0.00609	0.024	1.85	0.711	-2.74	-0.406	0.352	-0.592	0.701	0.568	-0.45
Rv0825c	0.842	0.141	0.0248	3.3	1.48	-5.53	0.793	-1.09	1.26	1.23	1.7	-2.44
mshA	0.576	0.622	0.0249	-1.59	0.68	-1.81	-1.38	0.487	-0.595	-1.4	-0.355	-2.09
htrA	0.0168	0.0108	0.0252	1.84	0.716	-2.74	-0.42	0.476	-0.635	0.836	0.406	-0.376
vapC6	0.111	0.2	0.0258	3.34	1.5	-3.08	-1.48	-0.387	1.47	0.307	-1.29	1.25
Rv1104-Rv1105	0.0154	0.00609	0.0261	1.81	0.709	-2.74	-0.411	0.346	-0.593	0.609	0.427	-0.602
Rv3192	0.042	0.00301	0.0264	1.5	0.594	-2.78	-0.452	0.355	-0.599	0.191	0.117	0.366
Rv3267	0.0168	0.0108	0.0271	1.8	0.71	-2.74	-0.492	0.265	-0.528	0.637	0.445	-0.581
hspR-PPE7	0.0392	0.39	0.0272	2.29	1.6	-2.71	-0.445	2.02	-0.556	0.704	0.017	-0.777
PE_PGRS20	0.223	0.0564	0.0273	0.769	0.335	-2.89	-0.411	0.786	-0.622	0.658	0.506	-0.67
mptA	0.07	0.122	0.0277	1.29	0.529	-2.8	-0.444	1.32	-0.603	1	0.466	-0.27
cobI	0.0434	0.0325	0.028	1.35	0.552	-2.77	-0.47	0.829	-0.604	0.721	0.495	-0.329
mmaA2	0.744	0.258	0.0282	3.9	2.1	-5.63	2.34	-0.451	-0.437	0.254	3.32	-2.77
Rv2267c	0.0252	0.00782	0.0283	1.51	0.61	-2.75	-0.4	0.423	-0.553	0.531	0.292	-0.719
whiB2	0.007	0.00286	0.0283	2.36	1.1	-2.64	-0.273	-0.109	-0.421	0.805	0.444	-0.456
cmaA1	0.0392	0.39	0.0283	2.2	1.61	-2.71	-0.459	1.9	-0.507	0.773	0.0188	-0.696
Rv3813c	0.007	0.00286	0.0284	2.37	1.1	-2.64	-0.309	-0.129	-0.373	0.765	0.401	-0.516
Rv1277	0.035	0.283	0.0288	2.18	0.88	-2.79	-0.616	0.002	-0.664	0.0284	2.01	-0.663
Rv2283	0.0952	0.467	0.0288	4.11	2.25	-3.02	-1.49	-1.44	1.98	1.77	-1.36	-0.717
rhlE	0.0266	0.0115	0.0294	1.47	0.593	-2.75	-0.426	0.255	-0.581	0.684	0.309	-0.579
engA	0.084	0.11	0.0296	1.14	0.476	-2.81	-0.471	1.17	-0.647	0.737	0.291	-0.597
glgE-glgP	0.007	0.00286	0.0297	2.39	1.09	-2.64	-0.324	-0.148	-0.427	0.686	0.0318	-0.693
proS	0.0504	0.0145	0.03	1.28	0.55	-2.77	-0.552	0.00682	-0.23	0.722	0.185	-0.439
proC	0.0392	0.39	0.0302	2.13	1.61	-2.7	-0.38	1.87	-0.5	1.01	0.193	-0.435
Rv3698	0.0518	0.316	0.0305	-2.54	1.16	-2.53	-0.267	-0.119	-0.452	1.57	0.51	-1.7
ltp3	0.576	0.622	0.0307	-1.56	0.69	-1.82	-1.38	0.472	-0.537	-1.38	-0.368	-1.98
fadE12	0.111	0.2	0.0309	1.61	0.662	-2.89	-0.862	-0.206	0.374	1.04	-0.234	-0.611
pstS2-pstB	0.007	0.00286	0.031	2.3	1.1	-2.64	-0.278	-0.115	-0.441	0.818	0.188	-0.534
PE_PGRS51	0.776	0.0252	0.0325	-0.721	0.327	-2.16	-0.34	0.176	-0.678	0.658	0.532	-0.301
Rv0500B	0.028	0.553	0.0328	3.51	1.64	-2.81	-0.704	0.603	-0.491	-0.263	3.21	-0.593
tagA	0.007	0.00286	0.033	2.29	1.1	-2.64	-0.211	-0.0716	-0.476	0.899	0.243	-0.424
accD6	0.825	0.53	0.0332	-1.62	0.688	-1.38	-1.19	0.648	0.351	0.706	1.23	-0.309
lipF	0.761	0.221	0.0333	2.02	0.953	-4.28	0.731	-0.185	-1.23	1.35	-0.169	-1.54
mdh-vapB33	0.007	0.00286	0.0334	2.28	1.1	-2.64	-0.213	-0.0662	-0.478	0.893	0.241	-0.425
Rv2433c	0.73	0.0941	0.0342	4.07	2.35	-5.69	2.77	-0.233	-0.479	-0.246	-0.468	-0.491
Rv2017	0.962	0.0126	0.0344	-1.41	0.629	-1.35	-0.352	0.222	-0.556	0.0991	0.157	-1.17
lipA	0.0084	0.00895	0.0344	2.2	1.17	-2.64	-0.298	0.1	-0.483	0.844	0.144	-0.531
Rv0895-gltA2	0.007	0.00286	0.0347	2.25	1.1	-2.64	-0.217	-0.0627	-0.476	0.769	0.18	-0.587
lppC-fadB5	0.0014	0.000193	0.0347	5.27	0.433	-2.64	-0.369	1.22	-0.489	0.889	0.192	-0.483
Rv1954A	0.0014	0.000193	0.0347	5.27	0.433	-2.64	-0.369	1.22	-0.489	0.889	0.192	-0.483
Rv1974	0.0014	0.000193	0.0347	5.27	0.433	-2.64	-0.369	1.22	-0.489	0.889	0.192	-0.483
Rv2166c	0.0014	0.000193	0.0347	5.27	0.433	-2.64	-0.369	1.22	-0.489	0.889	0.192	-0.483
Rv3115	0.0014	0.000193	0.0347	5.27	0.433	-2.64	-0.369	1.22	-0.489	0.889	0.192	-0.483
rfbE	0.0014	0.000193	0.0347	5.27	0.433	-2.64	-0.369	1.22	-0.489	0.889	0.192	-0.483
Rv3811	0.0742	0.373	0.0354	-3.13	2.05	-2.51	-0.131	-2.6	-0.53	1.55	0.796	-1.94
Rv1863c	0.0084	0.00895	0.0358	2.2	1.16	-2.64	-0.301	0.101	-0.487	0.745	0.0985	-0.632
frr-pyrH	0.0154	0.00609	0.0358	1.69	0.707	-2.73	-0.358	0.179	-0.519	0.825	0.453	-0.364
Rv1362c	0.007	0.00286	0.036	2.23	1.1	-2.64	-0.249	-0.0845	-0.431	0.76	0.141	-0.606
rpsS	0.007	0.00286	0.0364	2.24	1.1	-2.64	-0.221	-0.0579	-0.477	0.721	0.16	-0.632
Rv0380c-Rv0381c	0.0014	0.000193	0.0366	5.34	0.433	-2.64	-0.368	-0.14	-0.444	0.353	1.47	-0.559
Rv1233c-Rv1234	0.0966	0.747	0.0366	2.1	0.889	-2.91	-1.06	-0.418	-1.69	1.18	-0.242	-0.377
Rv1544	0.0182	0.0175	0.0369	1.66	0.693	-2.74	-0.449	0.263	-0.555	0.77	0.521	-0.406
Rv3209	0.028	0.0162	0.0372	1.51	0.667	-2.75	-0.528	0.0611	-0.315	0.599	0.139	-0.722
lppQ	0.028	0.0162	0.0373	1.73	0.811	-2.76	-0.369	0.395	-0.547	-0.117	0.0574	-1.35
Rv2670c	0.0154	0.00609	0.0376	1.69	0.717	-2.73	-0.415	0.338	-0.488	0.525	0.293	-0.678
Rv1778c	0.0266	0.0115	0.0381	1.38	0.591	-2.74	-0.374	0.304	-0.533	0.777	0.481	-0.401
Rv0223c	0.728	0.174	0.0382	2.1	0.955	-4.26	1.04	-0.0321	-0.811	1.18	0.102	-1.61
Rv2390c	0.0084	0.00895	0.0386	2.16	1.17	-2.64	-0.304	0.109	-0.482	0.724	0.0946	-0.63
Rv0365c	0.0462	0.578	0.0391	2.03	0.922	-2.82	-0.791	-0.0928	-1.31	0.913	0.0657	-0.474
acg	0.007	0.00286	0.0391	2.19	1.1	-2.63	-0.224	-0.0583	-0.476	0.703	0.158	-0.619
Rv0121c-Rv0122	0.0084	0.00895	0.0395	2.14	1.17	-2.64	-0.267	0.129	-0.472	0.659	0.368	-0.623
Rv2963	0.0098	0.0204	0.0399	2.1	1.22	-2.65	-0.342	-0.173	-0.479	0.775	0.304	-0.546
Rv3430c-Rv3431c	0.0392	0.39	0.0403	2.03	0.862	-2.79	-0.678	0.163	-0.576	0.2	1.98	-0.527
PE_PGRS59	0.13	0.059	0.0404	-1.37	0.789	-2.56	-0.293	-0.56	-0.563	0.795	0.544	-0.13
cydD	0.0154	0.00609	0.041	1.63	0.699	-2.72	-0.372	0.203	-0.522	0.632	0.368	-0.568
aao	0.0406	0.426	0.0412	2.02	0.869	-2.78	-0.584	1.98	-0.659	0.647	0.251	-0.658
purC	0.0084	0.00895	0.0416	2.12	1.17	-2.64	-0.274	-0.106	-0.482	0.732	0.103	-0.658
Rv2219A-glnA1	0.0084	0.00895	0.0416	2.2	1.17	-2.64	-0.325	-0.113	-0.491	0.529	0.453	-0.681
Rv0922-Rv0923c	0.0252	0.00782	0.0423	1.63	0.775	-2.74	-0.364	0.242	-0.543	-0.102	0.0826	-1.06
Rv0893c	0.847	0.167	0.0424	2.5	1.2	-4.86	0.454	1.2	0.625	1.94	-0.495	-1.8
upp	0.0406	0.426	0.0428	1.87	0.853	-2.8	-0.698	-0.213	-1.13	0.885	0.0376	-0.499
oxyR'-ahpC	0.0154	0.00609	0.0431	1.64	0.716	-2.72	-0.413	0.168	-0.549	0.518	0.456	-0.431
Rv1073	0.042	0.0263	0.0437	1.28	0.588	-2.76	-0.422	0.345	-0.611	0.242	0.147	-0.993
fadE31	0.049	0.254	0.0442	1.53	0.669	-2.78	-0.502	1.58	-0.516	0.892	0.393	-0.376
mmpL12	0.775	0.0845	0.0454	1.86	0.873	-4.16	0.726	1.51	-0.641	0.458	-0.101	-0.439
Rv2777c	0.0448	0.54	0.0457	1.98	0.877	-2.8	-0.665	1.86	-0.813	0.758	0.196	-0.599
Rv2778c	0.0084	0.00895	0.0458	2.06	1.18	-2.64	-0.27	-0.0875	-0.435	0.661	0.319	-0.649
PPE59	0.777	0.0921	0.0459	1.95	0.951	-4.24	0.759	1.57	-0.631	0.0998	0.831	-0.47
Rv0076c	0.0084	0.00895	0.046	2.13	1.17	-2.64	-0.255	-0.0773	-0.521	0.589	0.0742	-0.776
Rv1353c	0.0168	0.0108	0.0461	1.57	0.689	-2.73	-0.401	0.164	-0.503	0.741	0.414	-0.458
Rv2714	0.763	0.125	0.0472	3.69	6.2	-5.45	2.31	2.87	-0.429	0.255	-0.653	-0.42
Rv2825c-Rv2826c	0.0028	0.0144	0.0478	4.01	0.707	-2.65	-0.427	-0.295	-0.836	0.93	0.00957	-0.481
nadB	0.154	0.506	0.0485	1.42	0.67	-2.93	-1.07	-0.509	-0.222	1.22	-0.392	-0.316
PE_PGRS5	0.0924	0.0762	0.0486	-1.39	1.31	-2.5	-0.137	-1.02	-0.417	0.775	0.271	-0.51
Rv3779	0.0322	0.0378	0.0486	1.3	0.587	-2.75	-0.436	0.227	-0.661	0.641	0.381	-0.572
hisF	0.0434	0.502	0.0488	1.82	0.861	-2.8	-0.735	0.254	-1.12	0.927	0.0522	-0.457
ahpC	0.0084	0.00895	0.0488	2.02	1.17	-2.64	-0.239	-0.0898	-0.437	0.897	0.211	-0.438
rnpA	0.0448	0.182	0.0491	1.56	0.712	-2.77	-0.541	0.0522	-0.624	0.123	1.56	-0.285
PE_PGRS49	0.625	0.219	0.0502	-0.682	0.341	-2.28	-0.706	-0.0192	-0.495	0.715	0.544	-0.289
Rv1115-Rv1116	0.0084	0.00895	0.0506	2	1.17	-2.63	-0.217	-0.0642	-0.477	0.841	0.216	-0.487
Rv3651-mpr18	0.0182	0.0175	0.0511	1.53	0.686	-2.73	-0.382	0.321	-0.581	0.666	0.375	-0.553
Rv2488c	0.697	0.621	0.0516	1.11	0.552	-3.48	-0.169	0.538	-1.08	2.19	0.762	0.419
fadE22-ligB	0.0168	0.0108	0.0522	1.53	0.693	-2.72	-0.405	0.178	-0.475	0.642	0.335	-0.577
Rv1101c	0.0182	0.0175	0.0523	1.52	0.686	-2.73	-0.381	0.182	-0.573	0.616	0.507	-0.56
eccC5	0.0616	0.204	0.0523	1.24	0.569	-2.78	-0.501	1.29	-0.551	0.722	0.348	-0.549
cyp128	0.0672	0.0541	0.0523	-1.88	0.745	-2.52	-0.116	-0.359	-0.259	0.746	0.326	-0.562
Rv2617c	0.0098	0.0204	0.0529	1.95	1.22	-2.64	-0.261	-0.107	-0.523	0.835	0.202	-0.499
Rv3047c	0.745	0.267	0.0529	2.77	1.38	-4.78	1.5	-0.322	-0.57	0.411	2.41	-2.1
mbtA	0.0574	0.424	0.0532	1.42	0.672	-2.8	-0.646	0.188	-1.01	0.799	0.0814	-0.575
fadE6-Rv0272c	0.0294	0.603	0.054	3.16	1.31	-2.72	-0.535	-0.311	-0.534	-0.0349	2.72	-0.594
PE18	0.035	0.795	0.0541	3.06	1.79	-2.87	-1.02	-0.584	-1.74	1.02	-0.0726	-0.432
lipU	0.744	0.0695	0.0542	1.93	0.926	-4.15	0.968	0.0562	-0.526	0.122	0.405	-0.505
Rv2219	0.0294	0.0221	0.0542	1.26	0.585	-2.74	-0.362	0.187	-0.591	0.711	0.393	-0.509
PPE52	0.776	0.0883	0.0551	1.82	0.886	-4.13	0.723	1.49	-0.543	0.505	-0.178	-0.436
vapC12	0.0098	0.0204	0.0554	1.96	1.23	-2.64	-0.322	0.0368	-0.346	0.906	0.133	-0.473
mqo	0.0658	0.0869	0.0555	1.17	0.566	-2.78	-0.446	0.159	-0.507	-0.0994	1.15	-0.856
echA18	0.0574	0.149	0.0563	1.79	0.816	-2.8	-0.573	1.78	-0.673	0.136	0.0629	0.547
PE_PGRS43	0.688	0.107	0.0565	0.875	0.471	-3.32	-0.193	0.11	-0.277	1.64	0.402	-0.064
mprA	0.0406	0.426	0.0567	1.83	0.844	-2.77	-0.561	1.86	-0.509	0.713	0.296	-0.581
nuoH	0.0182	0.0175	0.0568	1.49	0.687	-2.73	-0.361	0.328	-0.551	0.764	0.446	-0.418
Rv3699	0.146	0.395	0.0573	1.37	0.648	-2.9	-0.881	0.993	0.261	1	-0.185	-0.486
secA1	0.0462	0.114	0.0585	-1.87	0.736	-2.55	-0.191	-0.402	-0.508	0.938	0.289	-0.691
cyp135A1	0.0756	0.18	0.0592	1.15	0.563	-2.79	-0.508	1.21	-0.55	0.382	0.143	-0.91
Rv1887	0.0112	0.0379	0.0594	1.92	0.889	-2.72	-0.51	0.299	-0.564	0.547	0.448	-0.613
Rv0025-Rv0026	0.098	0.515	0.061	2.72	1.37	-2.96	-1.23	-0.707	1.08	1.32	-0.624	-0.593
Rv0963c	0.0336	0.00498	0.0615	1.48	0.705	-2.75	-0.426	0.173	-0.546	-0.106	0.0412	0.0801
Rv3694c	0.021	0.0379	0.0618	1.5	0.72	-2.73	-0.516	0.084	-0.403	0.725	0.422	-0.485
mmpL11	0.0798	0.232	0.0638	1.1	0.563	-2.8	-0.562	0.0553	-0.854	0.306	0.153	-0.961
PE31	0.0098	0.0204	0.0643	1.91	1.23	-2.64	-0.245	0.107	-0.477	0.603	0.0987	-0.781
Rv1868	0.16	0.586	0.0647	1.1	0.545	-2.88	-0.743	0.562	-1.17	0.58	-0.0445	0.224
ppiB	0.0098	0.0204	0.0652	1.83	1.23	-2.63	-0.278	-0.113	-0.407	0.822	0.155	-0.543
cyp140	0.0616	0.012	0.0661	1.08	0.536	-2.77	-0.491	0.156	-0.485	0.193	0.065	-0.0655
recO	0.0098	0.0204	0.0667	1.82	1.23	-2.63	-0.242	0.0899	-0.478	0.711	0.154	-0.624
PPE9-purT	0.007	0.00286	0.0669	2.22	1.06	-2.63	-0.311	0.31	-0.436	0.571	0.0765	-0.126
Rv0822c	0.0532	0.336	0.0672	1.35	0.652	-2.77	-0.536	1.37	-0.531	0.838	0.465	-0.399
fadE20	0.819	0.516	0.0676	-1.45	0.712	-1.51	-1.11	0.834	-1.4	0.604	1.26	-0.284
idsA1	0.0392	0.103	0.0678	1.29	0.649	-2.75	-0.476	0.929	-0.518	0.432	0.366	-0.777
dnaJ1	0.021	0.301	0.0681	2.1	1.04	-2.76	-0.601	1.4	-0.62	0.754	0.548	-0.449
Rv0959	0.842	0.869	0.0681	-1.41	0.697	-1.51	-0.957	-0.443	-1.33	0.0268	1.03	0.339
Rv1482c-fabG1	0.056	0.0314	0.0684	0.953	0.48	-2.75	-0.395	0.27	-0.589	0.661	0.336	-0.354
proW	0.0098	0.0204	0.0689	1.79	1.23	-2.63	-0.239	-0.0774	-0.449	0.822	0.185	-0.522
rskA	0.695	0.911	0.0691	-1.28	0.655	-1.81	-1.37	0.387	-0.522	0.00195	0.302	-0.242
PE_PGRS39	0.042	0.14	0.0691	1.27	0.638	-2.76	-0.466	0.981	-0.621	0.569	0.278	-0.682
fadD4	0.0518	0.0935	0.0693	-1.82	0.742	-2.54	-0.208	-0.658	-0.459	0.841	0.298	-0.38
PE_PGRS45-Rv2616	0.0518	0.0935	0.0694	-1.7	0.712	-2.54	-0.226	0.0247	-0.476	0.797	0.245	-0.424
bioF1	0.0112	0.0379	0.07	1.83	0.88	-2.72	-0.462	0.326	-0.608	0.512	0.356	-0.687
birA	0.0546	0.365	0.0704	1.42	0.721	-2.78	-0.642	1.38	-0.358	0.727	0.382	-0.555
deoA	0.0098	0.0204	0.0706	1.78	1.23	-2.63	-0.243	-0.0717	-0.449	0.761	0.156	-0.595
Rv3074	0.0518	0.0179	0.0707	0.964	0.491	-2.75	-0.373	0.307	-0.562	0.492	0.297	-0.413
Rv0839	0.0196	0.0265	0.0711	1.38	0.675	-2.72	-0.394	0.173	-0.528	0.759	0.396	-0.441
esxL	0.102	0.59	0.0715	1.06	0.544	-2.82	-0.663	0.914	-0.829	0.828	0.22	-0.534
amiD-Rv3376	0.0028	0.0144	0.072	3.43	0.707	-2.64	-0.368	0.374	-0.612	0.882	0.136	-0.486
zmp1	0.0532	0.089	0.0721	-1.82	0.743	-2.54	-0.151	-0.612	-0.529	0.699	0.307	-0.491
Rv2771c-Rv2772c	0.0028	0.0144	0.0722	3.42	0.707	-2.64	-0.368	0.374	-0.611	0.882	0.136	-0.485
Rv0449c	0.021	0.0379	0.0729	1.38	0.679	-2.73	-0.413	0.281	-0.502	0.71	0.622	-0.415
tatD-rpfB	0.0308	0.0292	0.0737	1.17	0.588	-2.73	-0.336	0.208	-0.55	0.796	0.463	-0.384
Rv2507	0.0196	0.0265	0.0738	1.41	0.707	-2.72	-0.401	0.19	-0.5	0.449	0.389	-0.775
uvrB	0.0336	0.0478	0.0739	1.15	0.576	-2.74	-0.399	0.149	-0.582	0.681	0.485	-0.511
nicT-Rv2857c	0.028	0.134	0.0739	1.41	0.703	-2.75	-0.521	0.296	-0.612	0.554	0.813	-0.531
Rv0898c-ompA	0.0028	0.0144	0.0741	3.4	0.707	-2.64	-0.365	0.371	-0.605	0.88	0.142	-0.484
Rv1059	0.0224	0.052	0.0746	1.37	0.681	-2.73	-0.472	0.213	-0.515	0.766	0.312	-0.467
crp	0.759	0.616	0.0753	-0.994	0.537	-1.95	-0.792	0.281	-1.12	-0.409	0.566	-0.668
Rv0435c	0.0224	0.052	0.0763	1.36	0.677	-2.73	-0.434	0.255	-0.593	0.571	0.418	-0.623
Rv2008c-vapB15	0.0252	0.00782	0.0767	1.72	0.843	-2.74	-0.409	0.176	-0.608	0.00826	0.116	0.443
Rv2426c	0.111	0.0788	0.0775	0.766	0.408	-2.79	-0.393	0.689	-0.573	0.693	0.4	-0.382
PPE34-PPE35	0.0098	0.0204	0.0776	1.75	1.23	-2.63	-0.226	-0.0609	-0.475	0.684	0.149	-0.642
vapC26-lpqN	0.0112	0.0379	0.0778	1.73	0.853	-2.72	-0.403	0.161	-0.619	0.776	0.412	-0.405
Rv0943c	0.119	0.292	0.0778	1.24	0.633	-2.85	-0.767	-0.0657	0.143	1.03	-0.0745	-0.532
tyrA	0.042	0.464	0.0778	1.64	0.811	-2.76	-0.498	1.71	-0.569	0.818	0.403	-0.419
tatC	0.0112	0.0379	0.078	1.74	0.861	-2.72	-0.464	0.132	-0.494	0.707	0.506	-0.451
ncRv11147c	0.0014	0.000193	0.0781	3.81	0.433	-2.62	-0.319	-0.125	-0.352	0.865	0.131	-0.491
Rv1583c	0.0014	0.000193	0.0781	3.81	0.433	-2.62	-0.319	-0.125	-0.352	0.865	0.131	-0.491
Rv3057c-Rv3058c	0.0014	0.000193	0.0781	3.82	0.433	-2.62	-0.319	-0.129	-0.348	0.865	0.128	-0.493
Rv0910	0.0014	0.000193	0.0782	3.82	0.433	-2.62	-0.319	-0.131	-0.344	0.866	0.125	-0.495
Rv2307D	0.0014	0.000193	0.0782	3.82	0.433	-2.62	-0.319	-0.132	-0.342	0.867	0.123	-0.495
ppgK-sigA	0.0014	0.000193	0.0782	3.82	0.433	-2.62	-0.319	-0.132	-0.342	0.867	0.123	-0.495
Rv0048c-Rv0049	0.0098	0.0204	0.0785	1.75	1.23	-2.63	-0.229	-0.055	-0.476	0.664	0.14	-0.665
Rv1767	0.0112	0.0379	0.0785	1.72	0.849	-2.72	-0.426	0.154	-0.588	0.769	0.382	-0.421
Rv0454-Rv0455c	0.0112	0.0379	0.079	1.73	0.853	-2.72	-0.438	0.298	-0.521	0.789	0.372	-0.423
Rv1109c-lytB2	0.0014	0.000193	0.0791	3.72	0.433	-2.62	-0.228	-0.0703	-0.475	0.87	0.232	-0.445
Rv1204c	0.056	0.394	0.0792	1.29	0.651	-2.77	-0.553	1.29	-0.574	0.868	0.316	-0.419
Rv3675	0.0196	0.0265	0.0793	1.39	0.712	-2.72	-0.39	0.201	-0.506	0.471	0.274	-0.792
Rv0500A-Rv0500B	0.0014	0.000193	0.0798	3.71	0.433	-2.62	-0.229	-0.068	-0.476	0.864	0.229	-0.449
dfrA-thyA	0.0014	0.000193	0.0798	3.71	0.433	-2.62	-0.23	-0.067	-0.476	0.866	0.23	-0.446
fusA1-tuf	0.0014	0.000193	0.0807	3.69	0.433	-2.62	-0.231	-0.0632	-0.477	0.858	0.227	-0.452
rne	0.0364	0.0724	0.0807	1.12	0.578	-2.74	-0.419	0.303	-0.621	0.679	0.327	-0.569
acn-Rv1476	0.0014	0.000193	0.0808	3.69	0.433	-2.62	-0.231	-0.0646	-0.476	0.855	0.226	-0.457
Rv2256c-Rv2257c	0.0014	0.000193	0.0808	3.69	0.433	-2.62	-0.231	-0.0646	-0.476	0.855	0.226	-0.457
murB-lprQ	0.0014	0.000193	0.0809	3.69	0.433	-2.62	-0.231	-0.0636	-0.477	0.857	0.226	-0.454
Rv3191c	0.0462	0.578	0.0813	1.6	0.8	-2.77	-0.592	1.57	-0.653	0.847	0.475	-0.39
PE_PGRS19	0.965	0.0593	0.0818	-1.12	0.583	-1.61	-0.455	0.351	-0.473	0.728	0.4	-0.498
PE_PGRS14	0.172	0.14	0.0821	0.779	0.425	-2.84	-0.61	0.665	-0.451	0.178	0.699	-0.256
serA2	0.766	0.136	0.0824	2.32	1.25	-4.48	1.17	2.01	-0.559	0.353	-0.177	-0.428
pdxH	0.0196	0.0265	0.0827	1.32	0.673	-2.72	-0.381	0.19	-0.51	0.708	0.393	-0.485
fusA1	0.0084	0.00895	0.0832	1.79	1.15	-2.63	-0.23	-0.0626	-0.474	0.718	0.171	-0.358
fadE25	0.0266	0.11	0.0833	1.41	0.738	-2.74	-0.425	0.876	-0.556	0.563	0.32	-0.715
fadE24	0.0224	0.052	0.0834	1.31	0.671	-2.73	-0.441	0.355	-0.518	0.699	0.399	-0.507
PPE61	0.0868	0.133	0.0838	0.905	0.484	-2.78	-0.468	0.983	-0.571	0.598	0.306	-0.271
Rv0876c-Rv0877	0.0336	0.749	0.0839	2.82	1.29	-2.71	-0.462	2.51	-0.51	0.961	0.143	-0.502
cut1	0.063	0.549	0.084	1.36	0.723	-2.79	-0.717	1.22	-0.54	0.874	0.337	-0.431
Rv1075c	0.0196	0.0265	0.0846	1.33	0.687	-2.72	-0.43	0.275	-0.537	0.556	0.373	-0.469
Rv1429-PE16	0.042	0.14	0.0848	1.32	0.729	-2.76	-0.463	1	-0.578	0.219	0.272	-0.973
Rv1922	0.0504	0.0781	0.0848	0.982	0.52	-2.75	-0.416	0.494	-0.531	0.786	0.378	-0.453
Rv2565	0.0756	0.439	0.0849	1.08	0.578	-2.79	-0.613	-0.00863	-0.913	0.719	0.302	-0.395
sigL-rslA	0.0014	0.000193	0.0851	3.65	0.433	-2.62	-0.235	-0.0618	-0.476	0.755	0.177	-0.584
Rv1419-uvrC	0.0014	0.000193	0.0851	3.65	0.433	-2.62	-0.235	-0.0618	-0.476	0.755	0.177	-0.584
Rv1864c	0.0014	0.000193	0.0851	3.69	0.433	-2.62	-0.238	-0.0553	-0.476	0.681	0.141	-0.678
Rv0049-ponA1	0.0112	0.0379	0.0852	1.67	0.842	-2.72	-0.424	0.159	-0.562	0.749	0.424	-0.426
ppdK	0.798	0.17	0.0852	2.37	1.33	-4.59	0.995	1.91	-0.462	-0.442	1.97	-0.543
tesB1-Rv1619	0.0364	0.841	0.0853	3.13	1.48	-2.78	-0.825	-0.822	-1.64	1.2	-0.408	-0.446
Rv2603c-snoP	0.0014	0.000193	0.0853	3.69	0.433	-2.62	-0.239	-0.0542	-0.476	0.682	0.142	-0.675
Rv0874c-Rv0875c	0.0014	0.000193	0.0861	3.67	0.433	-2.62	-0.239	-0.0528	-0.477	0.689	0.146	-0.661
Rv2672	0.794	0.151	0.0864	2.06	1.13	-4.34	0.816	1.68	-0.49	-0.197	1.54	-0.518
Rv1333	0.0126	0.0617	0.0872	1.66	0.843	-2.72	-0.442	0.32	-0.622	0.639	0.409	-0.548
vapC37	0.563	0.37	0.0872	1.71	0.954	-3.67	0.705	-0.112	-0.611	2.96	1.23	1.18
ispE	0.0448	0.12	0.0873	-1.63	0.697	-2.55	-0.274	-0.0138	-0.487	0.697	0.198	-0.555
Rv2049c	0.0028	0.0144	0.0879	3.32	0.707	-2.63	-0.341	0.406	-0.471	0.681	0.68	-0.494
Rv0144	0.035	0.172	0.0901	-3.54	0.699	-2.51	-0.0403	-2.48	-0.455	0.678	0.286	-0.613
Rv0877	0.0154	0.126	0.0907	1.74	0.924	-2.73	-0.437	0.933	-0.558	0.789	0.429	-0.411
Rv2180c	0.557	0.202	0.0911	1.7	0.985	-3.65	0.648	-0.118	-0.499	2.35	0.998	2.24
fadA2	0.056	0.0805	0.0913	-1.67	0.714	-2.54	-0.163	0.091	-0.263	0.768	0.34	-0.443
Rv0268c	0.0154	0.126	0.0913	1.72	0.909	-2.73	-0.496	0.122	-0.569	0.436	0.936	-0.58
Rv1051c	0.035	0.0593	0.0919	1.22	0.679	-2.74	-0.403	0.19	-0.602	0.183	0.26	-0.999
sahH	0.0126	0.0617	0.0923	1.62	0.836	-2.72	-0.431	0.283	-0.584	0.782	0.393	-0.419
PPE26	0.0364	0.0724	0.0928	1.22	0.682	-2.75	-0.426	0.267	-0.625	0.201	0.199	-0.997
celA2a	0.0378	0.885	0.0936	3.1	1.48	-2.78	-0.826	-0.824	-1.64	1.2	-0.411	-0.447
argG-argH	0.0378	0.885	0.0936	3.1	1.48	-2.78	-0.826	-0.824	-1.64	1.2	-0.411	-0.447
uvrD1-Rv0950c	0.0266	0.11	0.0938	1.58	0.936	-2.74	-0.611	0.136	-0.152	0.863	0.161	-0.472
idi	0.0112	0.0379	0.0945	1.61	0.841	-2.71	-0.383	0.19	-0.582	0.722	0.407	-0.464
thrA	0.0098	0.0204	0.0946	1.68	1.19	-2.63	-0.283	-0.104	-0.446	0.694	0.0995	-0.426
Rv2751	0.0112	0.0379	0.0951	1.62	0.852	-2.71	-0.436	0.306	-0.471	0.694	0.35	-0.526
plcA	0.735	0.209	0.0957	1.47	0.9	-3.79	0.549	-0.127	-0.553	0.601	1.42	-1.29
glnA2	0.0126	0.0617	0.0965	1.63	0.867	-2.72	-0.448	0.568	-0.498	0.706	0.366	-0.491
PE_PGRS29	0.077	0.131	0.0973	-1.17	1.29	-2.53	-0.183	-0.867	-0.455	0.824	0.303	-0.356
Rv1505c	0.73	0.0941	0.0978	2.03	1.2	-4.19	1.11	-0.0737	-0.618	0.226	0.0209	-0.452
zur-Rv2360c	0.0014	0.000193	0.099	3.61	0.433	-2.62	-0.244	-0.056	-0.473	0.584	0.107	-0.737
Rv2998A-lppY	0.0014	0.000193	0.099	3.61	0.433	-2.62	-0.244	-0.056	-0.473	0.584	0.107	-0.737
Rv1894c	0.056	0.133	0.0991	1.01	0.576	-2.76	-0.473	0.242	-0.659	0.325	0.239	-0.893
Rv1439c-secG	0.035	0.795	0.0992	2.53	1.37	-2.71	-0.473	2.21	-0.569	0.979	0.121	-0.484
whiB7	0.0224	0.351	0.0996	1.86	1.03	-2.75	-0.538	1.36	-0.643	0.685	0.308	-0.54
Rv1491c	0.0028	0.0144	0.1	3.08	0.686	-2.63	-0.287	-0.13	-0.577	0.874	0.162	-0.467
Rv2510c-orn	0.0042	0.0651	0.101	2.95	0.838	-2.64	-0.373	0.214	-0.647	0.887	0.117	-0.483
leuD	0.0028	0.0144	0.101	3.09	0.689	-2.63	-0.344	-0.172	-0.495	0.879	0.0985	-0.491
Rv0528	0.063	0.0673	0.102	0.842	0.478	-2.75	-0.346	0.243	-0.559	0.742	0.546	-0.423
Rv1730c-gabD2	0.0112	0.0379	0.102	1.58	0.844	-2.71	-0.385	0.35	-0.551	0.638	0.389	-0.551
Rv2989	0.0168	0.0108	0.102	3	1.49	-2.67	-0.296	-0.104	-0.548	-0.492	-0.342	1.01
Rv0161	0.07	0.122	0.103	0.872	0.501	-2.76	-0.424	0.193	-0.62	0.477	0.263	-0.837
fabD2	0.0448	0.54	0.104	1.36	0.766	-2.77	-0.575	-0.0551	-0.963	0.834	0.19	-0.462
frdA	0.146	0.202	0.104	0.949	0.547	-2.84	-0.676	-0.0639	-0.0266	0.583	-0.125	-0.784
panD	0.0028	0.0144	0.104	3.07	0.685	-2.63	-0.291	-0.124	-0.576	0.751	0.103	-0.625
Rv3631	0.0112	0.0379	0.104	1.56	0.843	-2.71	-0.404	0.198	-0.519	0.579	0.497	-0.571
vapC30	0.0112	0.0379	0.105	1.56	0.839	-2.71	-0.409	0.191	-0.552	0.636	0.36	-0.536
Rv2779c	0.063	0.988	0.105	2	1.1	-2.82	-0.766	1.87	-0.42	0.307	1.93	-0.497
Rv3716c-Rv3717	0.0028	0.0144	0.105	3.04	0.693	-2.63	-0.342	-0.168	-0.49	0.874	0.11	-0.491
fadA2-ncRv10243	0.0028	0.0144	0.106	3.05	0.686	-2.63	-0.29	-0.12	-0.573	0.758	0.11	-0.611
tcrA	0.0238	0.0687	0.106	1.26	0.706	-2.72	-0.402	0.465	-0.532	0.504	0.296	-0.763
Rv0616c	0.0042	0.0651	0.106	3.06	0.841	-2.64	-0.368	0.596	-0.581	0.893	0.149	-0.472
Rv2859c	0.0098	0.0204	0.106	1.6	1.2	-2.63	-0.247	-0.0735	-0.451	0.741	0.162	-0.375
Rv3510c	0.0462	0.114	0.106	-2.25	0.747	-2.53	-0.119	-0.396	-0.505	1.19	-0.959	-0.419
recX	0.563	0.37	0.107	1.54	0.916	-3.57	0.597	-0.0744	-0.58	2.7	1.18	0.994
argA	0.0028	0.0144	0.107	3.04	0.687	-2.63	-0.29	-0.12	-0.572	0.76	0.113	-0.607
Rv3200c	0.056	0.654	0.107	-2.83	2.12	-2.55	-0.155	-2.34	-0.544	1.46	0.769	-1.81
whiB3-groEL1	0.0126	0.0617	0.108	1.53	0.83	-2.71	-0.414	0.308	-0.556	0.758	0.402	-0.426
eccCb1	0.0448	0.12	0.108	-1.58	0.729	-2.55	-0.235	-0.441	-0.49	0.722	0.229	-0.516
PPE46	0.0364	0.0724	0.109	1.02	0.58	-2.73	-0.43	0.147	-0.528	0.613	0.303	-0.631
ubiA	0.0434	0.502	0.109	1.44	0.793	-2.75	-0.502	1.52	-0.541	0.728	0.351	-0.522
pheA-Rv3839	0.0028	0.0144	0.109	2.98	0.693	-2.63	-0.285	-0.119	-0.564	0.867	0.177	-0.463
nrp	0.199	0.586	0.11	0.684	0.406	-2.83	-0.601	0.332	-0.904	0.665	0.205	-0.38
Rv0209	0.752	0.09	0.11	1.59	0.972	-3.9	0.687	0.936	-0.493	0.413	0.00158	-0.474
mmpS1-fadD30	0.8	0.177	0.11	2.05	1.21	-4.34	0.789	1.66	-0.526	-0.279	1.74	-0.533
valS	0.0672	0.29	0.11	0.939	0.543	-2.76	-0.516	0.0811	-0.774	0.691	0.197	-0.477
Rv3180c	0.0308	0.652	0.11	2.1	1.15	-2.76	-0.587	0.285	-0.562	0.143	2.05	-0.53
Rv3371	0.0966	0.182	0.111	-1.28	0.957	-2.58	-0.335	-0.945	-0.544	0.82	0.568	-0.208
lipC	0.042	0.464	0.112	1.48	0.834	-2.75	-0.532	1.55	-0.516	0.641	0.296	-0.435
Rv2885c	0.732	0.957	0.112	-0.916	0.542	-2.03	-0.996	-0.503	-0.533	0.527	0.368	-0.733
Rv3635-Rv3636	0.276	0.112	0.112	0.614	0.388	-2.87	-0.186	0.227	-0.546	1.14	0.594	-0.111
Rv0021c	0.0686	0.313	0.113	0.989	0.571	-2.76	-0.468	1.1	-0.564	0.617	0.298	-0.658
accA1	0.0518	0.0903	0.113	0.886	0.514	-2.74	-0.435	0.245	-0.499	0.756	0.374	-0.465
nrdZ	0.141	0.604	0.114	0.972	0.563	-2.83	-0.702	-0.152	-1.03	0.542	0.0999	0.137
Rv2148c	0.563	0.37	0.114	1.25	0.763	-3.4	0.339	0.528	-0.572	2.37	0.991	0.734
Rv1619	0.123	0.343	0.115	1.12	0.643	-2.83	-0.757	0.017	0.0878	0.946	0.132	-0.385
Rv0487	0.0238	0.0687	0.116	1.19	0.679	-2.72	-0.431	0.248	-0.607	0.588	0.309	-0.471
sigI	0.0126	0.0617	0.116	1.53	0.862	-2.71	-0.419	0.327	-0.521	0.49	0.441	-0.704
Rv1517	0.796	0.763	0.116	-1.41	0.806	-1.57	-1.25	-0.811	-0.547	1.39	-0.477	-0.382
ftsW	0.014	0.0913	0.116	1.49	0.831	-2.72	-0.44	0.294	-0.547	0.634	0.614	-0.483
Rv2712c	0.567	0.255	0.116	1.08	0.655	-3.31	0.296	0.0244	-0.501	1.94	0.858	0.52
ribF	0.0224	0.052	0.116	1.23	0.715	-2.72	-0.365	0.227	-0.549	0.445	0.296	-0.803
nuoM	0.0238	0.0687	0.117	1.16	0.665	-2.72	-0.383	0.275	-0.531	0.748	0.525	-0.402
Rv3900c	0.0406	0.121	0.117	1.01	0.59	-2.74	-0.463	0.398	-0.532	0.508	0.495	-0.647
prpC	0.0224	0.351	0.118	1.71	0.99	-2.74	-0.518	1.24	-0.569	0.712	0.318	-0.529
Rv2407-PE24	0.0308	0.188	0.118	1.25	0.73	-2.73	-0.492	0.85	-0.469	0.676	0.315	-0.561
Rv0039c	0.768	0.141	0.119	1.88	1.13	-4.15	0.836	1.63	-0.622	0.428	-0.0952	-0.436
Rv0485	0.0518	0.0903	0.119	0.874	0.517	-2.74	-0.371	0.159	-0.56	0.796	0.476	-0.395
lpqW	0.0406	0.14	0.119	-1.51	0.703	-2.56	-0.276	-0.12	-0.486	0.73	0.206	-0.52
ctpF	0.787	0.418	0.119	1.48	0.992	-3.88	0.335	1.01	-1.07	1.24	-0.0311	-1.24
ppm1	0.168	0.44	0.119	0.917	0.542	-2.85	-0.735	0.694	-0.0674	0.968	0.00567	-0.43
Rv0135c-cyp138	0.0028	0.0144	0.121	2.92	0.7	-2.62	-0.323	0.258	-0.411	0.86	0.162	-0.491
Rv0680c	0.0028	0.0144	0.122	2.91	0.7	-2.62	-0.323	0.254	-0.404	0.862	0.156	-0.494
rphA	0.0112	0.0379	0.122	1.52	0.872	-2.71	-0.404	0.186	-0.573	0.599	0.509	-0.321
Rv1404-Rv1405c	0.0028	0.0144	0.122	2.91	0.7	-2.62	-0.323	0.252	-0.402	0.862	0.155	-0.495
ssr-Rv3099c	0.0028	0.0144	0.122	2.91	0.7	-2.62	-0.323	0.253	-0.405	0.861	0.157	-0.494
Rv0203-Rv0204c	0.0028	0.0144	0.123	2.88	0.699	-2.62	-0.272	0.285	-0.48	0.859	0.216	-0.467
pcp-Rv0320	0.0028	0.0144	0.123	2.88	0.699	-2.62	-0.272	0.285	-0.48	0.854	0.213	-0.472
dnaE2	0.0476	0.109	0.123	-1.6	0.744	-2.55	-0.163	-0.528	-0.447	0.776	0.184	-0.482
Rv3828c	0.0504	0.0781	0.123	0.919	0.556	-2.74	-0.447	0.205	-0.484	0.437	0.197	-0.791
Rv0111	0.028	0.134	0.124	1.14	0.66	-2.73	-0.442	0.294	-0.588	0.778	0.419	-0.415
fadD7	0.035	0.283	0.124	1.24	0.727	-2.74	-0.465	1.01	-0.562	0.744	0.368	-0.486
fadD21-Rv1186c	0.0028	0.0144	0.124	2.88	0.699	-2.62	-0.273	0.286	-0.48	0.853	0.213	-0.471
mmaA2-mmaA1	0.0112	0.0379	0.125	1.55	0.919	-2.71	-0.386	0.24	-0.549	0.377	0.286	-0.785
Rv2695	0.0112	0.0379	0.125	1.47	0.846	-2.71	-0.377	0.222	-0.549	0.564	0.366	-0.6
Rv1313c	0.835	0.978	0.126	-1.12	0.676	-1.76	-0.901	0.718	-1.06	0.535	-0.232	0.109
Rv2026c	0.0126	0.0617	0.126	1.43	0.822	-2.71	-0.399	0.189	-0.553	0.718	0.397	-0.467
Rv2478c	0.0126	0.0617	0.126	1.44	0.825	-2.71	-0.415	0.174	-0.525	0.735	0.381	-0.454
Rv2733c	0.0238	0.0687	0.126	1.13	0.661	-2.72	-0.386	0.18	-0.534	0.761	0.411	-0.43
rpsB-Rv2891	0.0126	0.0617	0.126	1.49	0.872	-2.71	-0.458	0.14	-0.411	0.764	0.341	-0.45
nrdF2	0.0028	0.0144	0.126	2.86	0.701	-2.62	-0.271	-0.0857	-0.467	0.716	0.565	-0.487
Rv3217c	0.0126	0.0617	0.126	1.49	0.87	-2.71	-0.471	0.145	-0.463	0.576	0.326	-0.612
Rv3832c	0.0602	0.185	0.126	1.38	0.803	-2.78	-0.556	1.44	-0.52	0.0576	0.203	0.138
mbtI-Rv2387	0.106	0.36	0.127	0.75	0.463	-2.78	-0.467	0.0711	-0.797	0.818	0.364	-0.355
fbiB	0.0028	0.0144	0.127	2.88	0.701	-2.62	-0.321	-0.12	-0.395	0.714	0.512	-0.512
Rv3848-espR	0.091	0.172	0.127	0.803	0.493	-2.77	-0.481	0.865	-0.518	0.549	0.507	-0.2
PE_PGRS45	0.0658	0.193	0.128	-1.36	1.36	-2.52	-0.114	-0.429	-0.486	1.41	-0.738	-0.5
Rv3705c	0.0042	0.0651	0.128	2.72	0.815	-2.63	-0.308	-0.152	-0.613	0.881	0.142	-0.468
moeA1	0.0532	0.712	0.129	-2.76	2.14	-2.55	-0.176	-2.29	-0.518	1.42	0.817	-1.77
vapC32	0.0126	0.0617	0.13	1.48	0.875	-2.71	-0.447	0.298	-0.525	0.553	0.609	-0.352
Rv2307c	0.804	0.199	0.13	1.96	1.21	-4.28	0.693	1.54	-0.702	-0.206	1.63	-0.52
Rv3903c	0.164	0.119	0.13	-0.871	0.642	-2.56	-0.263	-0.445	-0.553	0.877	-0.0816	-0.515
Rv0374c	0.0238	0.0687	0.131	1.13	0.676	-2.72	-0.385	0.204	-0.551	0.562	0.328	-0.672
Rv0895	0.0392	0.147	0.131	-1.48	0.714	-2.56	-0.24	-0.0575	-0.43	0.932	0.264	-0.419
dacB1	0.0266	0.11	0.131	1.11	0.658	-2.72	-0.429	0.149	-0.59	0.68	0.353	-0.519
gabT	0.028	0.755	0.132	-2.47	1.12	-2.55	-0.237	-0.198	-0.49	1.66	0.541	-1.55
ppiA	0.0042	0.0651	0.133	2.67	0.819	-2.63	-0.306	-0.15	-0.604	0.883	0.153	-0.463
sigF	0.0126	0.0617	0.133	1.43	0.838	-2.71	-0.406	0.196	-0.551	0.576	0.33	-0.63
Rv0094c	0.699	0.859	0.135	-0.904	0.576	-2.06	-1.05	0.249	-0.533	0.228	0.337	-0.279
Rv0370c	0.0588	0.455	0.135	1.09	0.661	-2.76	-0.478	1.18	-0.608	0.605	0.291	-0.689
Rv3690-Rv3691	0.0056	0.143	0.135	2.9	0.924	-2.64	-0.373	0.752	-0.571	0.896	0.147	-0.482
fadE34	0.0644	0.203	0.136	-0.881	1.25	-2.55	-0.255	-0.431	-0.471	0.731	0.208	-0.599
hddA-ldtA	0.0476	0.616	0.138	1.3	0.772	-2.75	-0.518	1.35	-0.588	0.82	0.48	-0.395
icd1	0.0546	0.683	0.138	-1.45	1.16	-2.62	-0.37	0.281	-0.633	1.14	0.64	-1.13
rmlB	0.0322	0.644	0.138	-2.46	1.12	-2.55	-0.214	-0.00686	-0.408	1.61	0.501	-1.6
panC	0.0112	0.0379	0.138	1.43	0.86	-2.71	-0.408	0.188	-0.55	0.625	0.36	-0.36
Rv0178	0.0546	0.286	0.139	-0.926	1.2	-2.56	-0.264	-0.0456	-0.491	1.06	0.368	-0.178
ksgA	0.0938	0.441	0.139	2.04	1.23	-2.89	-1.05	-0.394	-1.7	1.05	-0.22	-0.482
gshA	0.0154	0.126	0.139	1.38	0.821	-2.72	-0.419	0.391	-0.601	0.73	0.392	-0.456
Rv0459	0.014	0.0913	0.14	1.38	0.821	-2.71	-0.429	0.168	-0.558	0.658	0.333	-0.554
aceAb	0.0798	0.0807	0.14	0.701	0.448	-2.75	-0.343	0.185	-0.55	0.784	0.433	-0.332
rpfE-Rv2451	0.0168	0.165	0.14	1.43	0.864	-2.72	-0.449	0.67	-0.53	0.617	0.477	-0.56
Rv2842c-Rv2843	0.0238	0.0687	0.14	1.32	0.864	-2.72	-0.376	0.24	-0.546	0.138	0.18	-1.04
Rv0944	0.0518	0.0179	0.141	1.03	0.652	-2.75	-0.39	0.208	-0.525	-0.0917	0.0767	-0.307
Rv3845	0.0182	0.208	0.141	1.47	0.897	-2.72	-0.474	0.148	-0.538	0.447	0.961	-0.556
Rv0888	0.717	0.129	0.142	0.916	0.654	-3.36	0.167	0.00369	-0.562	0.491	0.968	-0.679
Rv1003	0.101	0.565	0.142	1.76	1.06	-2.87	-0.948	-0.234	0.465	1.21	-0.241	-0.448
Rv1382	0.0924	0.458	0.143	1.96	1.2	-2.87	-0.987	-0.548	-1.65	1.02	-0.215	-0.494
dut	0.0028	0.0144	0.143	2.72	0.706	-2.62	-0.317	-0.115	-0.423	0.792	0.279	-0.5
Rv0681	0.0252	0.0879	0.144	1.07	0.663	-2.72	-0.373	0.187	-0.549	0.787	0.436	-0.391
mca	0.0392	0.928	0.145	1.77	1.18	-2.78	-0.688	-0.185	-1.16	0.91	0.0927	-0.426
Rv1216c	0.0126	0.0617	0.145	1.37	0.834	-2.71	-0.403	0.203	-0.524	0.539	0.458	-0.599
Rv2797c	0.0364	0.163	0.145	-1.45	0.704	-2.56	-0.23	-0.0182	-0.501	0.922	0.167	-0.362
Rv3822	0.0812	0.623	0.145	-1.94	1.83	-2.56	-0.243	-1.53	-0.553	1.43	0.558	-1.49
vapB7-atsD	0.0042	0.0651	0.146	2.54	0.829	-2.63	-0.297	-0.122	-0.53	0.753	0.466	-0.486
PPE32	0.769	0.147	0.146	1.67	1.07	-3.98	0.689	1.46	-0.615	0.4	0.104	-0.451
mmpL11-Rv0203	0.0154	0.126	0.147	1.35	0.823	-2.71	-0.421	0.386	-0.597	0.65	0.36	-0.549
Rv1439c	0.721	0.26	0.147	1.84	1.22	-4.03	0.962	-0.0886	-0.69	1.05	0.217	-1.48
Rv2052c	0.0448	0.12	0.147	-1.47	0.719	-2.55	-0.17	0.0684	-0.333	0.844	0.289	-0.504
PE_PGRS9	0.986	0.0913	0.148	-1.33	0.812	-1.38	-0.412	0.176	-0.56	0.698	0.399	-0.483
sirA	0.0252	0.0879	0.148	1.09	0.684	-2.72	-0.44	0.168	-0.448	0.578	0.368	-0.642
Rv0831c	0.0406	0.14	0.149	-1.66	0.732	-2.55	-0.208	-0.756	-0.466	0.725	0.23	-0.513
PE_PGRS19-PE_PGRS20	0.0364	0.0724	0.149	1.01	0.657	-2.73	-0.39	0.207	-0.506	0.307	0.218	-0.9
Rv2020c	0.0126	0.0617	0.149	1.38	0.856	-2.71	-0.376	0.223	-0.548	0.517	0.335	-0.694
fadE27	0.112	0.26	0.15	-1.99	1.43	-2.48	0.142	0.909	0.548	0.988	1.28	-1.4
Rv0443-rskA	0.0126	0.0617	0.151	1.38	0.852	-2.71	-0.418	0.172	-0.574	0.66	0.363	-0.333
ppsC	0.063	0.213	0.151	-0.819	1.25	-2.55	-0.173	-0.124	-0.495	0.89	0.19	-0.52
[truncated: 4,989 more rows]

## Sheet: KM (locus-based GWAS)
Supplemental Table S3(d). GWAS analysis of KM resistant Mtb isolates in Guangdong province using Pyseer（v1.3.9）with Parameter --max-dimensions 6 --min-af 0.01 for locus test （lrt-pvalue <4.49e-5）.
[truncated: 3,692 more rows]
