# Supplementary material for: Whole-genome sequencing and transcriptome-characterized in vitro evolution of aminoglycoside resistance in Mycobacterium tuberculosis
Source: Microb Genom. 2023 May 24;9(5):mgen001022. doi: 10.1099/mgen.0.001022 (PMC10272870; doi:10.1099/mgen.0.001022)
Supplement: Supplementary material 3 [file mgen-9-1022-s003.xlsx]

## Sheet: AKM (evolution)
Supplemental Table S4. Mutations associated with drug resistance in laboratory-induced AKM-resistant Mtb strains and results of corresponding drug susceptibility tests using the micro-broth dilution method.
	Gene	pckA	hemA	rrs	nrdH-Rv3054c	crp	MIC results														binary pDST result
	Product	phosphoenolpyruvate carboxykinase	Glutamyl-tRNA reductase	16S ribosomal RNA		cAMP receptor protein
	Mutation	missense_variant c.1294C>G p.ArG432Gly	missense_variant c.1208G>T p.ArG403Leu	non_coding_transcript_variant r. 1401A>G	ACACCTAGGGGGTGG>A	missense_variant c.359C>T p.Ser120Phe
	Position	253075	601648	1473246	3415180	4116836	INH (μg/mL)	SM (μg/mL)	EMB (μg/mL)	OFX (μg/mL)	MFX (μg/mL)	AKM (μg/mL)	KM (μg/mL)	CAP (μg/mL)	PTO (μg/mL)	PAS (μg/mL)	RIF (μg/mL)	RBU (μg/mL)	LFX (μg/mL)	PZA (μg/mL)	INH	SM	EMB	OFX	MFX	AKM	KM	CAP	PTO	PAS	RIF	RBU	LFX	PZA
samples	AKM-P01	0/0:223:223:0	0/0:238:237:1	0/0:367:367:0	0/1:206:43:162	0/0:244:244:0	0.2	0.5	1.25	1	0.25	1	2.5	2	1.25	<0.5	0.5	<0.12	<0.5	<50	sense	sense	sense	sense	sense	sense	sense	sense	sense	sense	sense	sense	sense	sense
	AKM-P02	0/0:226:226:0	0/0:303:303:0	0/0:388:378:10	0/1:220:31:188	0/0:244:244:0	<0.025	1	1.25	1	0.25	>16	>20	16	<0.62	<0.5	2	<0.12	<0.5	<50	sense	sense	sense	sense	sense	resistance	resistance	resistance	sense	sense	resistance	sense	sense	sense
	AKM-P03	0/0:210:210:0	0/0:213:213:0	1/1:386:0:386	0/1:177:26:151	0/0:244:244:0	2	0.5	1.25	1	0.25	>16	>20	>16	1.25	<0.5	0.5	<0.12	<0.5	900	resistance	sense	sense	sense	sense	resistance	resistance	resistance	sense	sense	sense	sense	sense	resistance
	AKM-P04	0/0:196:196:0	0/0:194:194:0	1/1:310:0:310	0/1:187:29:158	0/0:206:206:0	2	4	2.5	1	0.5	>16	>20	4	1.25	16	2	0.12	8	900	resistance	resistance	sense	sense	sense	resistance	resistance	resistance	sense	resistance	resistance	sense	resistance	resistance
	AKM-P05	0/0:208:208:0	0/0:232:232:0	1/1:277:0:277	0/1:139:21:118	0/0:209:209:0	2	0.5	1.25	1	0.25	>16	>20	4	1.25	<0.5	0.5	<0.12	<0.5	900	resistance	sense	sense	sense	sense	resistance	resistance	resistance	sense	sense	sense	sense	sense	resistance
	AKM-P06	0/0:211:211:0	0/0:229:227:2	1/1:263:0:263	0/1:181:33:148	0/0:254:253:1	>4	2	5	8	0.5	>16	>20	>16	1.25	1	1	<0.12	2	<50	resistance	sense	sense	resistance	sense	resistance	resistance	resistance	sense	sense	sense	sense	sense	sense
	AKM-P07	0/0:212:210:0	0/0:199:199:0	1/1:325:0:325	0/1:160:22:138	0/0:212:202:10	>4	1	1.25	1	0.25	>16	>20	>16	<0.62	<0.5	0.5	<0.12	<0.5	<50	resistance	sense	sense	sense	sense	resistance	resistance	resistance	sense	sense	sense	sense	sense	sense
	AKM-P08	0/0:181:181:0	0/0:160:159:1	1/1:147:0:147	0/1:129:22:107	0/1:183:80:103	1	0.5	1.25	1	0.25	>16	>20	4	1.25	<0.5	0.5	<0.12	<0.5	300	resistance	sense	sense	sense	sense	resistance	resistance	resistance	sense	sense	sense	sense	sense	resistance
	AKM-P09	0/0:253:253:0	0/0:258:251:7	1/1:262:0:262	0/1:162:21:141	0/1:246:120:126	1	4	1.25	16	1	>16	>20	16	<0.62	2.5	16	1	<0.5	900	resistance	resistance	sense	resistance	sense	resistance	resistance	resistance	sense	sense	sense	sense	sense	resistance
	AKM-P10	0/0:216:216:0	0/0:235:235:0	1/1:245:0:245	0/1:170:33:137	1/1:233:0:233	1	1	1.25	1	0.25	>16	>20	2	<0.62	<0.5	0.5	<0.12	<0.5	<50	resistance	sense	sense	sense	sense	resistance	resistance	resistance	sense	sense	sense	sense	sense	sense
	AKM-P11	0/0:212:212:0	0/1:268:209:59	1/1:323:0:323	0/1:159:31:128	1/1:220:1:219	4	0.5	2.5	2	0.25	>16	>20	8	<0.62	<0.5	1	<0.12	1	<50	resistance	sense	sense	sense	sense	resistance	resistance	resistance	sense	sense	sense	sense	sense	sense
	AKM-P12	0/0:259:259:0	0/1:302:256:46	1/1:272:0:272	0/1:169:25:144	1/1:272:0:272	>4	2	2.5	2	0.5	>16	>20	16	<0.62	1	1	<0.12	4	100	resistance	sense	sense	sense	sense	resistance	resistance	resistance	sense	sense	sense	sense	resistance	sense
	AKM-P13	0/0:230:227:3	0/1:221:107:114	1/1:203:0:203	0/1:112:20:92	1/1:209:5:204	>4	1	1.25	1	0.25	>16	>20	2	<0.62	<0.5	0.5	<0.12	4	<50	resistance	sense	sense	sense	sense	resistance	resistance	resistance	sense	sense	sense	sense	resistance	sense
	AKM-P14	0/0:229:222:6	0/1:227:115:112	1/1:202:0:202	0/1:136:30:106	1/1:210:6:204	>4	1	1.25	1	0.25	>16	>20	2	<0.62	<0.5	0.5	<0.12	4	<50	resistance	sense	sense	sense	sense	resistance	resistance	resistance	sense	sense	sense	sense	resistance	sense
	AKM-P15	0/0:216:208:8	0/1:201:52:149	1/1:183:0:183	0/1:121:25:96	1/1:230:3:227	>4	2	2.5	2	0.5	>16	>20	8	<0.62	<0.5	1	<0.12	4	<50	resistance	sense	sense	sense	sense	resistance	resistance	resistance	sense	sense	sense	sense	resistance	sense
	AKM-P16	0/0:187:185:2	0/1:165:54:111	1/1:126:0:126	0/1:109:19:90	1/1:185:2:183	>4	2	2.5	2	0.5	>16	>20	8	<0.62	<0.5	1	<0.12	4	<50	resistance	sense	sense	sense	sense	resistance	resistance	resistance	sense	sense	sense	sense	resistance	sense
	AKM-P17	0/0:234:222:12	0/1:242:70:172	1/1:234:0:234	0/1:122:19:103	1/1:238:0:238	>4	0.5	2.5	1	0.25	>16	>20	16	<0.62	<0.5	1	<0.12	4	<50	resistance	sense	sense	sense	sense	resistance	resistance	resistance	sense	sense	sense	sense	resistance	sense
	AKM-P18	0/1:288:261:27	0/1:268:48:220	1/1:215:0:215	0/1:136:17:119	1/1:276:0:276	>4	1	1.25	1	0.25	>16	>20	4	<0.62	<0.5	0.5	<0.12	4	<50	resistance	sense	sense	sense	sense	resistance	resistance	resistance	sense	sense	sense	sense	resistance	sense
	AKM-P19	0/1:234:143:91	1/1:251:16:235	1/1:255:0:255	0/1:146:23:123	1/1:262:0:262	>4	0.5	1.25	1	0.25	>16	>20	4	1.25	2	0.5	<0.12	4	900	resistance	sense	sense	sense	sense	resistance	resistance	resistance	sense	sense	sense	sense	resistance	resistance
	AKM-P20	0/1:229:65:164	1/1:228:0:228	1/1:201:0:201	0/1:114:18:96	1/1:221:0:221	>4	0.5	1.25	1	0.25	>16	>20	4	1.25	<0.5	0.5	<0.12	4	900	resistance	sense	sense	sense	sense	resistance	resistance	resistance	sense	sense	sense	sense	resistance	resistance
	AKM-P21	0/0:195:191:4	0/1:162:15:147	1/1:203:0:203	0/1:143:27:116	1/1:202:0:202	>4	2	5	2	0.5	>16	>20	16	<0.62	1	1	<0.12	>16	<50	resistance	sense	sense	sense	sense	resistance	resistance	resistance	sense	sense	sense	sense	resistance	sense
	AKM-P22	0/1:189:43:146	1/1:230:0:230	1/1:191:0:191	0/1:149:23:126	1/1:211:0:211	>4	2	5	2	0.5	>16	>20	16	<0.62	<0.5	1	<0.12	>16	100	resistance	sense	sense	sense	sense	resistance	resistance	resistance	sense	sense	sense	sense	resistance	sense
	AKM-P23	0/1:222:43:179	1/1:198:0:198	1/1:236:0:236	0/1:124:22:102	1/1:216:0:216	>4	>40	>20	>16	>4	>16	>20	>16	<0.62	<0.5	1	<0.12	8	100	resistance	resistance	resistance	resistance	resistance	resistance	resistance	resistance	sense	sense	sense	sense	resistance	sense
	AKM-P24	0/1:207:23:184	1/1:200:5:195	1/1:194:0:194	0/1:113:23:89	1/1:194:3:191	1	0.5	1.25	1	0.25	>16	>20	4	1.25	<0.5	0.5	<0.12	<0.5	<50	resistance	sense	sense	sense	sense	resistance	resistance	resistance	sense	sense	sense	sense	sense	sense
	AKM-P25	1/1:216:1:215	1/1:201:0:201	1/1:184:0:184	0/1:111:23:88	1/1:187:0:187	1	0.5	1.25	1	0.25	>16	>20	4	1.25	<0.5	0.5	<0.12	<0.5	<50	resistance	sense	sense	sense	sense	resistance	resistance	resistance	sense	sense	sense	sense	sense	sense
	AKM-P26	0/1:219:21:198	1/1:208:1:207	1/1:220:0:220	0/1:98:13:85	1/1:182:0:182	0.5	1	10	1	0.25	>16	>20	8	<0.62	<0.5	<0.25	<0.12	1	<50	resistance	sense	resistance	sense	sense	resistance	resistance	resistance	sense	sense	sense	sense	sense	sense
	AKM-P27	0/1:200:29:171	1/1:203:0:203	1/1:198:0:198	0/1:114:24:90	1/1:218:0:218	1	<0.25	1.25	1	0.12	>16	>20	4	<0.62	<0.5	<0.25	<0.12	<0.5	<50	resistance	sense	sense	sense	sense	resistance	resistance	resistance	sense	sense	sense	sense	sense	sense
Note:
0/0 (a):223(b):223(c):0(d)
a, gene type, viz. wild type (0), mutation type (1)；0/0 represents wild homozygote, 0/1 represents heterozygote，1/1 represents mutant homozygote.
b,depth
c. number of wild-type sequence
d. number of mutation sequence
pDST, phenotype drug susceptibility testing
position, the position in the reference Mtb genome (GenBank NC_000962.3). c., for a coding DNA reference sequence. p., for a protein reference sequence.r., for an RNA reference sequence (transcript). nrdH-Rv3054c, indicates the intergene-region between nrdH and Rv3054c.
RIF, rifampin; INH, isoniazid; EMB, ethambutol; PZA, pyrazinamide; FQs, fluoroquinolones including OFX (ofloxacin), MFX (moxifloxacin) and LFX (levofloxacin); SM, streptomycin; KM, kanamycin; AKM, amikacin; CAP, capreomycin; PTO, prothionamide; PAS, para-aminosalicylic acid.
AKM-P01 is the first generation of Mtb under AKM pressure, and so on, AKM-P27 refers to the 27th generation.

## Sheet: KM (evolution)
Supplemental Table S5. Mutations associated with drug resistance in laboratory-induced KM-resistant Mtb strains and results of corresponding drug susceptibility tests using the micro-broth dilution method.
	Gene	rrs	plcC	nrdH-Rv3054c	MIC results														binary pDST result
	Product	16S ribosomal RNA	phospholipase C
	Mutations	non_coding_transcript_variant r. 1401A>G	missense_variant c.1385A>G p.Gln462Arg	ACACCTAGGGGGTGG>A
	Position	1473246	2627314	3415180	INH (μg/mL)	SM (μg/mL)	EMB (μg/mL)	OFX (μg/mL)	MFX (μg/mL)	AKM (μg/mL)	KM (μg/mL)	CAP (μg/mL)	PTO (μg/mL)	PAS (μg/mL)	RIF (μg/mL)	RBU (μg/mL)	LFX (μg/mL)	PZA (μg/mL)	INH	SM	EMB	OFX	MFX	AKM	KM	CAP	PTO	PAS	RIF	RBU	LFX	PZA
samples	KM-P02	0/0:349:349:0	0/1:214:168:46	0/1:181:36:145	0.2	0.5	1.25	1	0.25	0.5	2.5	1	<0.62	<0.5	<0.25	<0.12	<0.5	<50	sense	sense	sense	sense	sense	sense	sense	sense	sense	sense	sense	sense	sense	sense
	KM-P03	0/0:158:150:7	0/1:172:152:20	1/1:121:8:113	0.05	1	1.25	1	0.25	>16	>20	8	<0.62	<0.5	<0.25	<0.12	<0.5	<50	sense	sense	sense	sense	sense	resistance	resistance	resistance	sense	sense	sense	sense	sense	sense
	KM-P04	0/1:257:87:170	0/1:239:85:154	0/1:140:25:115	0.1	2	2.5	1	0.25	>16	>20	>16	<0.62	<0.5	<0.25	<0.12	1	<50	sense	sense	sense	sense	sense	resistance	resistance	resistance	sense	sense	sense	sense	sense	sense
	KM-P05	0/1:293:32:261	0/1:247:33:214	0/1:136:28:108	0.2	1	2.5	1	0.25	>16	>20	>16	<0.62	<0.5	<0.25	<0.12	<0.5	<50	sense	sense	sense	sense	sense	resistance	resistance	resistance	sense	sense	sense	sense	sense	sense
	KM-P06	1/1:262:2:260	1/1:233:2:231	0/1:130:17:113	0.1	1	2.5	1	0.25	>16	>20	8	<0.62	<0.5	<0.25	<0.12	<0.5	<50	sense	sense	sense	sense	sense	resistance	resistance	resistance	sense	sense	sense	sense	sense	sense
	KM-P07	1/1:169:0:169	1/1:233:2:231	0/1:151:18:133	0.2	0.5	1.25	1	0.12	>16	>20	4	<0.62	<0.5	<0.25	<0.12	<0.5	<50	sense	sense	sense	sense	sense	resistance	resistance	resistance	sense	sense	sense	sense	sense	sense
	KM-P08	1/1:201:0:201	1/1:260:0:260	0/1:197:28:169	<0.025	<0.25	1.25	1	0.12	>16	>20	4	<0.62	<0.5	<0.25	<0.12	<0.5	<50	sense	sense	sense	sense	sense	resistance	resistance	resistance	sense	sense	sense	sense	sense	sense
	KM-P09	1/1:226:0:226	1/1:248:1:247	0/1:207:30:177	0.05	1	1.25	1	0.25	>16	>20	16	<0.62	<0.5	<0.25	<0.12	1	<50	sense	sense	sense	sense	sense	resistance	resistance	resistance	sense	sense	sense	sense	sense	sense
	KM-P10	1/1:187:0:187	1/1:266:1:265	0/1:189:27:162	<0.025	0.5	1.25	1	0.25	>16	>20	4	<0.62	<0.5	<0.25	<0.12	<0.5	<50	sense	sense	sense	sense	sense	resistance	resistance	resistance	sense	sense	sense	sense	sense	sense
	KM-P11	1/1:197:1:196	1/1:261:0:261	0/1:203:30:173	1	<0.25	1.25	1	0.12	>16	>20	4	<0.62	<0.5	<0.25	<0.12	<0.5	<50	resistance	sense	sense	sense	sense	resistance	resistance	resistance	sense	sense	sense	sense	sense	sense
	KM-P12	1/1:128:0:128	1/1:302:0:302	0/1:191:36:155	0.05	0.5	1.25	1	0.25	>16	>20	8	<0.62	<0.5	<0.25	<0.12	<0.5	<50	sense	sense	sense	sense	sense	resistance	resistance	resistance	sense	sense	sense	sense	sense	sense
	KM-P13	1/1:228:0:228	1/1:242:0:242	0/1:124:16:108	<0.025	<0.25	1.25	1	0.12	16	20	4	<0.62	<0.5	<0.25	<0.12	<0.5	<50	sense	sense	sense	sense	sense	resistance	resistance	resistance	sense	sense	sense	sense	sense	sense
	KM-P14	1/1:227:0:227	1/1:207:0:207	0/1:138:24:114	<0.025	<0.25	1.25	0.5	0.12	>16	>20	4	<0.62	<0.5	<0.25	<0.12	<0.5	<50	sense	sense	sense	sense	sense	resistance	resistance	resistance	sense	sense	sense	sense	sense	sense
	KM-P16	1/1:303:0:303	1/1:248:0:248	0/1:175:38:137	0.1	1	2.5	1	0.25	>16	>20	8	<0.62	<0.5	<0.25	<0.12	<0.5	<50	sense	sense	sense	sense	sense	resistance	resistance	resistance	sense	sense	sense	sense	sense	sense
	KM-P17	1/1:265:0:265	1/1:284:0:284	0/1:142:26:116	0.1	0.5	1.25	1	0.25	>16	>20	8	<0.62	<0.5	<0.25	<0.12	<0.5	<50	sense	sense	sense	sense	sense	resistance	resistance	resistance	sense	sense	sense	sense	sense	sense
	KM-P18	1/1:338:0:338	1/1:261:0:261	0/1:150:22:128	<0.025	0.5	2.5	2	0.5	>16	>20	8	<0.62	<0.5	<0.25	<0.12	<0.5	<50	sense	sense	sense	sense	sense	resistance	resistance	resistance	sense	sense	sense	sense	sense	sense
	KM-P19	1/1:205:0:205	1/1:296:0:296	0/1:223:32:191	0.05	1	2.5	1	0.25	>16	>20	8	<0.62	<0.5	<0.25	<0.12	<0.5	<50	sense	sense	sense	sense	sense	resistance	resistance	resistance	sense	sense	sense	sense	sense	sense
	KM-P20	1/1:232:0:232	1/1:242:0:242	0/1:196:27:168	0.1	0.5	1.25	1	0.25	>16	>20	8	<0.62	<0.5	<0.25	<0.12	<0.5	<50	sense	sense	sense	sense	sense	resistance	resistance	resistance	sense	sense	sense	sense	sense	sense
	KM-P21	1/1:190:0:190	1/1:281:0:281	0/1:157:18:139	>4	1	2.5	2	0.25	>16	>20	16	<0.62	<0.5	1	<0.12	1	<50	resistance	sense	sense	sense	sense	resistance	resistance	resistance	sense	sense	sense	sense	sense	sense
	KM-P22	1/1:201:0:201	1/1:274:0:274	0/1:201:39:162	0.05	1	2.5	1	0.25	>16	>20	4	<0.62	<0.5	<0.25	<0.12	<0.5	<50	sense	sense	sense	sense	sense	resistance	resistance	resistance	sense	sense	sense	sense	sense	sense
	KM-P23	1/1:204:0:204	1/1:175:0:175	0/1:152:25:127	0.1	0.5	2.5	1	0.25	>16	>20	8	<0.62	<0.5	<0.25	<0.12	<0.5	<50	sense	sense	sense	sense	sense	resistance	resistance	resistance	sense	sense	sense	sense	sense	sense
	KM-P26	1/1:228:1:227	1/1:202:0:202	0/1:127:26:101	<0.025	<0.25	1.25	0.5	0.12	>16	>20	4	<0.62	<0.5	<0.25	<0.12	<0.5	<50	sense	sense	sense	sense	sense	resistance	resistance	resistance	sense	sense	sense	sense	sense	sense
Note:
0/0 (a):223(b):223(c):0(d)
a, gene type, viz. wild type (0), mutation type (1)；0/0 represents wild homozygote, 0/1 represents heterozygote，1/1 represents mutant homozygote.
b,depth
c. number of wild-type sequence
d. number of mutation sequence
pDST, phenotype drug susceptibility testing
position, the position in the reference Mtb genome (GenBank NC_000962.3). c., for a coding DNA reference sequence. p., for a protein reference sequence.r., for an RNA reference sequence (transcript). nrdH-Rv3054c, indicates the intergene-region between nrdH and Rv3054c.
RIF, rifampin; INH, isoniazid; EMB, ethambutol; PZA, pyrazinamide; FQs, fluoroquinolones including OFX (ofloxacin), MFX (moxifloxacin) and LFX (levofloxacin); SM, streptomycin; KM, kanamycin; AKM, amikacin; CAP, capreomycin; PTO, prothionamide; PAS, para-aminosalicylic acid.
KM-P02 is the second generation of Mtb under KM pressure, and so on, KM-P26 refers to the 26th generation. The mutation information of some generations of strains was not shown in the table due to the failure of genome extraction or poor sequencing quality.

## Sheet: representative Mtb
Supplemental Table S6. rrs mutations in the 3rd generation AKM-resistant strain (AKM-P3) and the 4th generation KM-resistant strain (KM-P4) were detected by PCR-sequencing. Some single colonies were randomly selected, cultured in liquid culture for the extraction of genomic DNA and assessed by targeted sequencing of PCR amplicons of rrs.
Strain	rrs
	A1401G	C1402T	Others
AKM-P3	46/46 (100 %)	0/46 (0 %)	3/46 (6.52 %)
KM-P4	2/38 (5.26 %)	31/38 (81.58 %)	1/38 (2.63 %)
Supplemental Table S7. Mutations associated with drugs resistance in four lab-inducing representative aminoglycoside resistant Mtb strains.
Strain	Position	Type	Reference	Alter	Strand	Mutations	Gene	Product
AP3-1	1473246	snp	A	G	+	non_coding_transcript_variant	rrs	16S ribosomal RNA
AP3-1	3415180	del	ACACCTAGGGGGTGG	A			Rv3053c	uptream of nrdH
KP4-8	1473246	snp	A	G	+	non_coding_transcript_variant	rrs	16S ribosomal RNA
KP4-8	2627314	snp	T	C	-	missense_variant c.1385A>G p.Gln462Arg	plcC	phospholipase C
KP4-8	3415180	del	ACACCTAGGGGGTGG	A			Rv3053c	uptream of nrdH
KP4-54	1473247	snp	C	T	+	non_coding_transcript_variant	rrs	16S ribosomal RNA
KP4-58	3568734	snp	C	A			uvrD2-whiB7
Supplemental Table S8. The four lab-inducing representative aminoglycoside resistant Mtb strains were tested the MICs of 14 anti-TB drugs using the micro-broth dilution method.
		MIC results														binary pDST result
		INH (μg/mL)	SM (μg/mL)	EMB (μg/mL)	OFX (μg/mL)	MFX (μg/mL)	AKM (μg/mL)	KM (μg/mL)	CAP (μg/mL)	PTO (μg/mL)	PAS (μg/mL)	RIF (μg/mL)	RBU (μg/mL)	LFX (μg/mL)	PZA (μg/mL)	INH	SM	EMB	OFX	MFX	AKM	KM	CAP	PTO	PAS	RIF	RBU	LFX	PZA
Sample	AP3-1	0.05	＜0.25	1.25	1	0.12	＞16	＞20	＞16	10	＜0.5	＜0.25	＜0.12	＜0.5	＜50	sense	sense	sense	sense	sense	resistance	resistance	resistance	resistance	sense	sense	sense	sense	sense
	KP4-8	＜0.025	＜0.25	1.25	1	＜0.06	＞16	＞20	8	＜2	＜0.5	＜0.25	＜0.12	＜0.5	＜50	sense	sense	sense	sense	sense	resistance	resistance	resistance	sense	sense	sense	sense	sense	sense
	KP4-54	＜0.025	1	1.25	1	＜0.06	1	10	＞16	＜2	＜0.5	＜0.25	＜0.12	＜0.5	＜50	sense	sense	sense	sense	sense	resistance	resistance	resistance	sense	sense	sense	sense	sense	sense
	KP4-58	＜0.025	＜0.25	1.25	1	0.12	1	10	8	＜2	＜0.5	＜0.25	＜0.12	＜0.5	＜50	sense	sense	sense	sense	sense	resistance	resistance	resistance	sense	sense	sense	sense	sense	sense
	P0	＜0.025	＜0.25	1.25	1	＜0.06	0.5	2.5	1	＜2	＜0.5	＜0.25	＜0.12	＜0.5	＜50	sense	sense	sense	sense	sense	sense	sense	sense	sense	sense	sense	sense	sense	sense

## Sheet: Read Info
All read imformation of lab-inducing AKM/KM resistant Mtb strains and representative clones
Sample	Seq-id	raw fastq								clean fastq data								filtering results				duplication	insert_size
		total_reads	total_bases	q20_bases	q30_bases	q20_rate	q30_rate	read1_mean_length	read2_mean_length	total_reads	total_bases	q20_bases	q30_bases	q20_rate	q30_rate	read1_mean_length	read2_mean_length	passed_filter_reads	low_quality_reads	too_many_N_reads	too_short_reads	rate	peak
AKM-P01	D20002389a	10528654	1579298100	1553025676	1502692602	0.983364	0.951494	150	150	10202950	1469446367	1453866506	1412786389	0.989397	0.961441	144	143	10202950	2606	6	323092	0.270999	267
AKM-P02	D20002390a	10794018	1619102700	1595811885	1550175703	0.985615	0.957429	150	150	10509520	1514664155	1500898858	1463366741	0.990912	0.966133	144	144	10509520	1894	10	282594	0.281908	269
AKM-P03	D20002391a	9901326	1485198900	1463905358	1420984116	0.985663	0.956764	150	150	9651448	1391010512	1377903846	1342169750	0.990578	0.964888	144	144	9651448	1602	8	248268	0.263722	269
AKM-P04	D20002392a	8614738	1292210700	1268178189	1225230381	0.981402	0.948166	150	150	8247138	1185764482	1173419243	1140427026	0.989589	0.961765	143	143	8247138	3100	0	364500	0.217375	267
AKM-P05	D20002393a	8007872	1201180800	1180009072	1141283094	0.982374	0.950134	150	150	7691666	1106606371	1095416704	1065226931	0.989888	0.962607	143	143	7691666	2550	0	313656	0.214709	269
AKM-P06	D20002394a	9359772	1403965800	1379277481	1334756604	0.982415	0.950705	150	150	8984326	1292398061	1279695959	1245357378	0.990172	0.963602	143	144	8984326	3032	0	372414	0.22932	269
AKM-P07	D20002395a	8347192	1252078800	1230925206	1192057871	0.983105	0.952063	150	150	8028826	1155239715	1144127677	1113869860	0.990381	0.964189	143	144	8028826	2372	0	315994	0.219154	269
AKM-P08	R21078483-mix5-YD210705113_combined	9705234	1455785100	1421252558	1364501100	0.976279	0.937296	150	150	9192664	1288614123	1273005977	1232058854	0.987888	0.956112	140	140	9192664	2796	0	509774	0.252586	155
AKM-P09	D20002397a	9382624	1407393600	1382629429	1338935059	0.982404	0.951358	150	150	8998212	1294307345	1281942752	1248623218	0.990447	0.964704	143	143	8998212	3252	2	381158	0.237147	269
AKM-P10	D20002398a	9484642	1422696300	1394082708	1345128330	0.979888	0.945478	150	150	9032408	1298088626	1284037713	1247180293	0.989176	0.960782	143	143	9032408	4358	2	447874	0.223282	267
AKM-P11	D20002399a	9476876	1421531400	1396558241	1351737080	0.982432	0.950902	150	150	9095650	1308326290	1295525502	1261017985	0.990216	0.963841	143	143	9095650	3212	0	378014	0.230141	268
AKM-P12	D20002400a	10752342	1612851300	1580096552	1523916296	0.979691	0.944859	150	150	10234038	1470703965	1454549166	1412237607	0.989016	0.960246	143	143	10234038	4994	2	513308	0.24836	269
AKM-P13	D20002401a	8768718	1315307700	1287924322	1241323229	0.979181	0.943751	150	150	8330910	1197388476	1183984730	1149028169	0.988806	0.959612	143	143	8330910	4306	6	433496	0.22769	268
AKM-P14	D20002402a	8638136	1295720400	1272274531	1231021576	0.981905	0.950067	150	150	8270790	1189622454	1177970404	1146593009	0.990205	0.963829	143	143	8270790	3314	4	364028	0.236228	269
AKM-P15	D20002403a	8216016	1232402400	1210498119	1171026765	0.982226	0.950198	150	150	7880990	1133748146	1122439642	1091990959	0.990026	0.963169	143	143	7880990	2864	2	332160	0.219343	268
AKM-P16	R21078483-mix5-YD210705121_combined	8816312	1322446800	1293279902	1243130949	0.977945	0.940023	150	150	8406466	1173757155	1159877195	1123018959	0.988175	0.956773	139	139	8406466	1828	0	408018	0.25855	155
AKM-P17	D20002405a	8779716	1316957400	1294400733	1254073692	0.982872	0.952251	150	150	8431036	1213014385	1201617442	1170708382	0.990604	0.965123	143	144	8431036	3132	0	345548	0.222769	268
AKM-P18	D20002406a	10286498	1542974700	1515300575	1466598530	0.982064	0.950501	150	150	9852980	1417277310	1403492737	1366436816	0.990274	0.964128	143	143	9852980	3834	2	429682	0.244567	269
AKM-P19	D20002407a	10104748	1515712200	1489979530	1443730210	0.983023	0.952509	150	150	9707614	1396817779	1383731096	1348226016	0.990631	0.965213	143	144	9707614	3224	4	393906	0.228773	269
AKM-P20	D20002408a	9244880	1386732000	1363001008	1319047902	0.982887	0.951192	150	150	8893022	1279654847	1266982608	1232580151	0.990097	0.963213	143	144	8893022	2736	2	349120	0.218248	268
AKM-P21	R21078484-mix6-YD210705126_combined	9665070	1449760500	1426868467	1386418340	0.98421	0.956309	150	150	9380578	1305677720	1295369931	1265095168	0.992105	0.968918	138	139	9380578	1256	0	283236	0.236645	155
AKM-P22	D20002410a	8302944	1245441600	1221649166	1179223619	0.980896	0.946832	150	150	7942574	1142038842	1129745315	1097008900	0.989235	0.960571	143	143	7942574	2938	0	357432	0.215251	267
AKM-P23	D20002411a	8064304	1209645600	1189228294	1150636797	0.983121	0.951218	150	150	7769822	1118143753	1106914148	1076379065	0.989957	0.962648	143	144	7769822	2164	2	292316	0.223805	268
AKM-P24	D20002412a	8347774	1252166100	1227461240	1183383263	0.98027	0.945069	150	150	7970594	1146000887	1133129528	1099146111	0.988768	0.959115	143	143	7970594	3294	0	373886	0.23793	269
AKM-P25	D20002413a	7955082	1193262300	1171103842	1130867695	0.98143	0.947711	150	150	7620984	1096149496	1084474046	1053268529	0.989349	0.96088	143	143	7620984	2844	0	331254	0.217647	268
AKM-P26	D20002414a	7804778	1170716700	1150807462	1114327299	0.982994	0.951833	150	150	7509454	1080413850	1069992764	1041549879	0.990355	0.964029	143	144	7509454	2104	0	293220	0.226752	269
AKM-P27	D20002415a	7694256	1154138400	1135594219	1100551726	0.983932	0.95357	150	150	7425382	1068734137	1058683869	1030996239	0.990596	0.964689	143	144	7425382	1826	2	267046	0.206749	265
KM-P02	D20002250a	10390318	1558547700	1532092576	1478594630	0.983026	0.9487	150	150	10102750	1455463284	1437945477	1392716085	0.987964	0.956889	144	143	10102750	2120	0	285448	0.297348	268
KM-P03	R21078483-mix5-YD210705130_combined	12006846	1801026900	1757213853	1685700676	0.975673	0.935966	150	150	11332438	1589528887	1570094717	1519217141	0.987774	0.955766	140	140	11332438	4266	0	670142	0.290792	155
KM-P04	D20002252a	9804644	1470696600	1444760118	1393414745	0.982364	0.947452	150	150	9511972	1369923624	1353154869	1310154803	0.987759	0.956371	144	143	9511972	2024	0	290648	0.267458	266
KM-P05	D20002253a	10540958	1581143700	1556451896	1505493100	0.984384	0.952155	150	150	10272250	1480908504	1464549151	1421308825	0.988953	0.959755	144	144	10272250	1824	0	266884	0.284189	268
KM-P06	D20002254a	10123092	1518463800	1491606421	1437977058	0.982313	0.946995	150	150	9824780	1415174440	1397619033	1352543894	0.987595	0.955744	144	143	9824780	2044	0	296268	0.289402	269
KM-P07	6_PE400	11302728	1706711928	1678268039	1624260398	0.983334	0.95169	151	151	10910588	1581440540	1566141905	1523366329	0.990326	0.963278	144	145	10910588	3074	0	389066	0.175629	271
KM-P08	7_PE400	11686344	1764637944	1735490133	1678512173	0.983482	0.951194	151	151	11279318	1635838121	1619925341	1574546402	0.990272	0.962532	145	145	11279318	3636	0	403390	0.181624	271
KM-P09	8_PE400	12257882	1850940182	1821497620	1763842908	0.984093	0.952944	151	151	11853114	1719039202	1702999997	1656957913	0.99067	0.963886	144	145	11853114	3320	0	401448	0.186402	270
KM-P10	9_PE400	11408692	1722712492	1692537438	1634889059	0.982484	0.94902	151	151	10990104	1592886394	1576606792	1530915102	0.98978	0.961095	144	144	10990104	3604	0	414984	0.176568	271
KM-P11	10_PE400	11786412	1779748212	1750691983	1693019352	0.983674	0.951269	151	151	11394828	1652572641	1636290347	1589873825	0.990147	0.96206	144	145	11394828	3194	0	388390	0.180655	271
KM-P12	11_PE400	13462602	2032852902	1994505964	1921602534	0.981136	0.945274	151	151	12925650	1872521292	1851677327	1794094425	0.988869	0.958117	145	144	12925650	4808	0	532144	0.199558	156
KM-P13	D20002255a	10306476	1545971400	1520410897	1468012111	0.983466	0.949573	150	150	10030392	1445673906	1428591312	1384140699	0.988184	0.957436	144	144	10030392	1850	0	274234	0.268244	268
KM-P14	D20002256a	9628936	1444340400	1418064669	1366396263	0.981808	0.946035	150	150	9332582	1343868316	1326863121	1283610603	0.987346	0.955161	144	143	9332582	2006	0	294348	0.271067	268
KM-P16	D20002257a	12085582	1812837300	1783902356	1724148714	0.984039	0.951077	150	150	11766684	1696406679	1677154185	1626572153	0.988651	0.958834	144	144	11766684	2090	0	316808	0.290126	268
KM-P17	D20002258a	11713606	1757040900	1726951930	1666782863	0.982875	0.948631	150	150	11374618	1638809603	1619263974	1568725963	0.988073	0.957235	144	143	11374618	2262	0	336726	0.275206	268
KM-P18	D20002259a	11254182	1688127300	1662352799	1608649711	0.984732	0.95292	150	150	10975316	1582472619	1565337079	1519671348	0.989172	0.960314	144	144	10975316	1704	0	277162	0.283265	268
KM-P19	18_PE400	12720614	1920812714	1888778554	1827458769	0.983323	0.951399	151	151	12271506	1779286054	1762334563	1713847509	0.990473	0.963222	144	145	12271506	3708	0	445400	0.185246	271
KM-P20	19_PE400	11576122	1747994422	1720041252	1664999021	0.984008	0.95252	151	151	11194198	1623498076	1608081840	1563968005	0.990504	0.963332	144	145	11194198	3040	0	378884	0.168942	270
KM-P21	20_PE400	12306236	1858241636	1828354555	1770673368	0.983916	0.952876	151	151	11883534	1723595900	1707648367	1661970919	0.990748	0.964246	144	145	11883534	3778	0	418924	0.1808	270
KM-P22	21_PE400	12089892	1825573692	1795990487	1739259853	0.983795	0.95272	151	151	11674156	1692812558	1677109298	1632225812	0.990724	0.964209	144	145	11674156	3514	0	412222	0.175258	271
KM-P23	D20002260a	9463918	1419587700	1393263007	1343304612	0.981456	0.946264	150	150	9134928	1315303853	1299382140	1258652493	0.987895	0.956929	144	143	9134928	2828	0	326162	0.264962	269
KM-P26	D20002261a	10342108	1551316200	1519735529	1461589099	0.979643	0.942161	150	150	9938498	1430166976	1411376515	1364496757	0.986861	0.954082	144	143	9938498	3742	0	399868	0.279845	269
AP3-1	Sample_R22005923-MIX1-A3-1	8380343	1.28722e+09	1.26915e+09	1.23448e+09	0.985961	0.959028	150	150	8.34164e+06	1.139e+09	1.12556e+09	1.09616e+09	0.9882	0.962392	133	133	8341644	35822	112	1856	0.25665	176
P0	Sample_R22005923-MIX1-P0	7131976	1.09547e+09	1.07898e+09	1.02326e+09	0.984944	0.956499	150	150	7.09705e+06	9.58858e+08	946366329	919813858	0.986972	0.95928	135	135	7097052	32705	126	1272	0.278137	191
KP4-8	Sample_R22005923-MIX1-K4-8	8501942	1.3059e+09	1.28601e+09	1.249e+09	0.98477	0.956432	150	150	8.45757e+06	1.16698e+09	1.15197e+09	1.12008e+09	0.987136	0.959807	134	134	8457572	41216	144	1968	0.259943	189
KP4-54	Sample_R22005923-MIX1-K4-54	8956737	1.37576e+09	1.35593e+09	1.31845e+09	0.98559	0.958348	150	150	8.91459e+06	1.22636e+09	1.21139e+09	1.17915e+09	0.987792	0.961508	134	134	8914593	39801	148	1204	0.274962	190
KP4-58	Sample_R22005923-MIX1-K4-58	7752760	1.19082e+09	1.17507e+09	1.14461e+09	0.98677	0.961194	150	150	7.72019e+06	1.03849e+09	1.0268e+09	1.00098e+09	0.988745	0.963882	134	134	7720189	30597	96	1112	0.302977	189

## Sheet: Mapping Info
All mapping imformation of lab-inducing AKM/KM resistant Mtb strains and representative clones
	SEQ-ID	#rname	startpos	endpos	numreads	covbases	coverage	meandepth	meanbaseq	meanmapq	READ	WRITTEN	EXCLUDED	EXAMINED	PAIRED	SINGLE	DUPLICATE_PAIR	DUPLICATE_SINGLE	DUPLICATE_PRIMARY_TOTAL	DUPLICATE_TOTAL
AKM-P01	D20002389a	NC_000962	1	4411532	7361083	4411485	99.9989	240.611	36.5	59	10192852	7363386	2303	10190549	10182268	8281	2823696	5770	2829466	2829466
AKM-P02	D20002390a	NC_000962	1	4411532	7486945	4411471	99.9986	244.858	36.5	59	10492875	7489603	2658	10490217	10476754	13463	2993650	9622	3003272	3003272
AKM-P03	D20002391a	NC_000962	1	4411532	6995142	4411460	99.9984	228.745	36.5	59	9589758	6997416	2274	9587484	9534816	52668	2554662	37680	2592342	2592342
AKM-P04	D20002392a	NC_000962	1	4411532	6367906	4411454	99.9982	207.772	36.5	59.1	8209843	6369496	1590	8208253	8176436	31817	1818808	21539	1840347	1840347
AKM-P05	D20002393a	NC_000962	1	4411532	5991538	4411460	99.9984	195.614	36.5	59.1	7681062	5992986	1448	7679614	7670484	9130	1682200	5876	1688076	1688076
AKM-P06	D20002394a	NC_000962	1	4411532	6875670	4411449	99.9981	224.472	36.5	59.1	8974706	6877321	1651	8973055	8964780	8275	2091886	5499	2097385	2097385
AKM-P07	D20002395a	NC_000962	1	4411532	6216308	4411439	99.9979	202.971	36.5	59.1	8008531	6218168	1860	8006671	7989958	16713	1779582	10781	1790363	1790363
AKM-P08	R21078483-mix5-YD210705113_combined	NC_000962	1	4411532	6013708	4411431	99.9977	190.921	36.4	59	8420399	6018709	5001	8415398	8047736	367662	2138558	263132	2401690	2401690
AKM-P09	D20002397a	NC_000962	1	4411532	6815747	4411479	99.9988	222.523	36.5	59	8988845	6817289	1542	8987303	8979478	7825	2166326	5230	2171556	2171556
AKM-P10	D20002398a	NC_000962	1	4411532	6927692	4411472	99.9986	225.981	36.4	59.1	9007053	6929139	1447	9005606	8983908	21698	2062972	14942	2077914	2077914
AKM-P11	D20002399a	NC_000962	1	4411532	6930729	4411467	99.9985	226.258	36.5	59	9069903	6933615	2886	9067017	9045846	21171	2121924	14364	2136288	2136288
AKM-P12	D20002400a	NC_000962	1	4411532	7591548	4411482	99.9989	247.672	36.4	59	10218754	7593566	2018	10216736	10203692	13044	2615716	9472	2625188	2625188
AKM-P13	D20002401a	NC_000962	1	4411532	6368739	4411475	99.9987	207.786	36.4	59.1	8326478	6370248	1509	8324969	8321394	3575	1953936	2294	1956230	1956230
AKM-P14	D20002402a	NC_000962	1	4411532	6268109	4411449	99.9981	204.632	36.5	59.1	8262696	6269715	1606	8261090	8255914	5176	1989766	3215	1992981	1992981
AKM-P15	D20002403a	NC_000962	1	4411532	6111457	4411456	99.9983	199.525	36.5	59.1	7876327	6112971	1514	7874813	7870918	3895	1760970	2386	1763356	1763356
AKM-P16	R21078483-mix5-YD210705121_combined	NC_000962	1	4411532	5634733	4411452	99.9982	178.178	36.4	59	7886016	5650424	15691	7870325	7622786	247539	2062454	173138	2235592	2235592
AKM-P17	D20002405a	NC_000962	1	4411532	6511611	4411474	99.9987	212.618	36.5	59.1	8425439	6513058	1447	8423992	8419492	4500	1909484	2897	1912381	1912381
AKM-P18	D20002406a	NC_000962	1	4411532	7385456	4411462	99.9984	241.137	36.5	59.1	9847703	7387163	1707	9845996	9841752	4244	2457680	2860	2460540	2460540
AKM-P19	D20002407a	NC_000962	1	4411532	7443018	4411459	99.9983	243.06	36.5	59.1	9701823	7444639	1621	9700202	9695814	4388	2254202	2982	2257184	2257184
AKM-P20	D20002408a	NC_000962	1	4411532	6906256	4411434	99.9978	225.523	36.5	59.1	8887932	6908040	1784	8886148	8882016	4132	1977198	2694	1979892	1979892
AKM-P21	R21078484-mix6-YD210705126_combined	NC_000962	1	4411532	6328404	4411449	99.9981	198.883	36.6	59	8608401	6331090	2686	8605715	8233506	372209	2006472	270839	2277311	2277311
AKM-P22	D20002410a	NC_000962	1	4411532	6168765	4411443	99.998	201.297	36.4	59.1	7923929	6170847	2082	7921847	7911980	9867	1747110	5972	1753082	1753082
AKM-P23	D20002411a	NC_000962	1	4411532	5985878	4411384	99.9966	195.493	36.5	59.1	7761846	5987336	1458	7760388	7753860	6528	1770328	4182	1774510	1774510
AKM-P24	D20002412a	NC_000962	1	4411532	6008948	4411420	99.9975	196.112	36.4	59.1	7962950	6010641	1693	7961257	7955496	5761	1948728	3581	1952309	1952309
AKM-P25	D20002413a	NC_000962	1	4411532	5910275	4411454	99.9982	192.933	36.4	59.1	7615222	5911824	1549	7613673	7608640	5033	1700162	3236	1703398	1703398
AKM-P26	D20002414a	NC_000962	1	4411532	5771069	4411462	99.9984	188.431	36.5	59.1	7503671	5772525	1456	7502215	7497348	4867	1728086	3060	1731146	1731146
AKM-P27	D20002415a	NC_000962	1	4411532	5859695	4411449	99.9981	191.367	36.5	59.1	7421002	5861248	1553	7419449	7415790	3659	1557530	2224	1559754	1559754
KM-P02	D20002250a	NC_000962	1	4411532	6973504	4411447	99.9981	228.033	36.4	59	10046092	6975268	1764	10044328	9994586	49742	3034436	36388	3070824	3070824
KM-P03	R21078483-mix5-YD210705130_combined	NC_000962	1	4411532	6780360	4411455	99.9983	215.307	36.4	58.9	10137301	6785435	5075	10132226	9576470	555756	2937046	414820	3351866	3351866
KM-P04	D20002252a	NC_000962	1	4411532	6886848	4411452	99.9982	225.109	36.4	59	9495296	6888534	1686	9493610	9480420	13190	2597462	9300	2606762	2606762
KM-P05	D20002253a	NC_000962	1	4411532	7296808	4411485	99.9989	238.725	36.4	59	10261451	7298741	1933	10259518	10250574	8944	2956394	6316	2962710	2962710
KM-P06	D20002254a	NC_000962	1	4411532	6908168	4411485	99.9989	225.872	36.4	59	9815855	6910427	2259	9813596	9806596	7000	2900628	4800	2905428	2905428
KM-P07	6_PE400	NC_000962	1	4411532	8847205	4411344	99.9957	290.96	36.5	59.1	10869776	8895769	48564	10821212	10784800	36412	1947928	26079	1974007	1974007
KM-P08	7_PE400	NC_000962	1	4411532	9140448	4408916	99.9407	300.751	36.5	59.1	11251853	9142924	2476	11249377	11223432	25945	2090170	18759	2108929	2108929
KM-P09	8_PE400	NC_000962	1	4411532	9533886	4410864	99.9849	313.689	36.5	59.2	11807991	9536956	3070	11804921	11762650	42271	2240050	30985	2271035	2271035
KM-P10	9_PE400	NC_000962	1	4411532	8926664	4410928	99.9863	293.529	36.4	59.1	10937331	8928853	2189	10935142	10885268	49874	1972764	35714	2008478	2008478
KM-P11	10_PE400	NC_000962	1	4411532	9237154	4410857	99.9847	303.92	36.5	59.2	11356616	9239805	2651	11353965	11318032	35933	2091112	25699	2116811	2116811
KM-P12	11_PE400	NC_000962	1	4411532	10247347	4409752	99.9597	336.869	36.4	59.2	12917091	10250841	3494	12913597	12906102	7495	2660722	5528	2666250	2666250
KM-P13	D20002255a	NC_000962	1	4411532	7281408	4411476	99.9987	238.164	36.4	59.1	10024358	7283021	1613	10022745	10017902	4843	2738016	3321	2741337	2741337
KM-P14	D20002256a	NC_000962	1	4411532	6732353	4411463	99.9984	220.041	36.4	59.1	9325415	6734071	1718	9323697	9317886	5811	2587388	3956	2591344	2591344
KM-P16	D20002257a	NC_000962	1	4411532	8282761	4411471	99.9986	271.011	36.4	59	11759477	8284723	1962	11757515	11751798	5717	3470578	4176	3474754	3474754
KM-P17	D20002258a	NC_000962	1	4411532	8161821	4411464	99.9985	266.886	36.4	59.1	11362572	8164173	2352	11360220	11350664	9556	3191458	6941	3198399	3198399
KM-P18	D20002259a	NC_000962	1	4411532	7804973	4411483	99.9989	255.383	36.4	59.1	10966886	7806869	1896	10964990	10958536	6454	3155386	4631	3160017	3160017
KM-P19	18_PE400	NC_000962	1	4411532	9910995	4410850	99.9845	326.03	36.5	59.2	12247472	9913246	2251	12245221	12222770	22451	2317410	16816	2334226	2334226
KM-P20	19_PE400	NC_000962	1	4411532	9219741	4411383	99.9966	303.337	36.5	59.1	11165419	9222035	2294	11163125	11136500	26625	1924046	19338	1943384	1943384
KM-P21	20_PE400	NC_000962	1	4411532	9660866	4411447	99.9981	317.886	36.5	59.2	11866277	9664439	3573	11862704	11847500	15204	2190706	11132	2201838	2201838
KM-P22	21_PE400	NC_000962	1	4411532	9525607	4411386	99.9967	313.352	36.5	59.1	11636370	9534046	8439	11627931	11593870	34061	2076806	25518	2102324	2102324
KM-P23	D20002260a	NC_000962	1	4411532	6641297	4411485	99.9989	217.053	36.4	59.1	9127793	6642882	1585	9126208	9120516	5692	2481150	3761	2484911	2484911
KM-P26	D20002261a	NC_000962	1	4411532	7058108	4411449	99.9981	230.603	36.4	59.1	9931591	7059912	1804	9929787	9924090	5697	2867726	3953	2871679	2871679
AP3-1	Sample_R22005923-MIX1-A3-1	NC_000962	1	4411532	5687765	4410386	99.974	171.311	36.5	59	7783737	5698057	10292	7773445	7689860	83585	2030574	55106	2085680	2085680
P0	Sample_R22005923-MIX1-P0	NC_000962	1	4411532	4696471	4410261	99.9712	143.423	36.4	59	6628045	4703005	6534	6621511	6544734	76777	1876320	48720	1925040	1925040
KP4-54	Sample_R22005923-MIX1-K4-54	NC_000962	1	4411532	5859050	4410850	99.9845	177.826	36.5	59	8266530	5879845	20795	8245735	8121826	123909	2302748	83937	2386685	2386685
KP4-58	Sample_R22005923-MIX1-K4-58	NC_000962	1	4411532	4933903	4411130	99.9909	149.767	36.5	58.9	7198604	4939279	5376	7193228	7100478	92750	2197530	61795	2259325	2259325
KP4-8	Sample_R22005923-MIX1-K4-8	NC_000962	1	4411532	5685980	4409544	99.9549	173.119	36.4	59	7881151	5726923	40943	7840208	7742778	97430	2089190	65038	2154228	2154228
