# Supplementary material for: Whole-genome sequencing and transcriptome-characterized in vitro evolution of aminoglycoside resistance in Mycobacterium tuberculosis
Source: Microb Genom. 2023 May 24;9(5):mgen001022. doi: 10.1099/mgen.0.001022 (PMC10272870; doi:10.1099/mgen.0.001022)
Supplement: Supplementary material 4 [file mgen-9-1022-s004.xlsx]

## Sheet: Sheet1
Supplemental Table S9. Identification of DEGs in four representative aminoglycoside-resistant Mtb strains ( AP3-1, KP4-8, KP4-54 and KP4-58) by RNA-seq analyses, respectively compared to those in their parent strain P0. P Value ＜ 0.05. This table contains four subtabulation : P0 vs AP3-1, P0 vs KP4-8 , P0 vs KP4-54 and P0 vs KP4-58.

## Sheet: P0 vs AP3-1
Gene_id	readcount_Rv	readcount_A3_1	log2FoldChange	pval	padj	NCBI_id	Symbol	description
RVnc0036a	82602.9	303498	-1.8774	0.00048345	0.011936	14515876	MTS2823	ncRNA
Rv0079	1822.6	3167.97	-0.79756	0.00072021	0.015267	886995	Rv0079	hypothetical protein
Rv0080	647.261	1186.31	-0.87406	0.00038866	0.010635	886966	Rv0080	hypothetical protein
Rv0082	94.0132	171.579	-0.86794	1.1667e-05	0.00075018	886968	Rv0082	oxidoreductase
Rv0083	130.233	256.497	-0.97785	9.4077e-06	0.00064812	886965	Rv0083	oxidoreductase
Rv0118c	99.1028	162.006	-0.70905	0.00050518	0.012106	886898	oxcA	oxalyl-CoA decarboxylase OxcA
Rv0129c	633.085	925.497	-0.54783	0.00054502	0.012821	886885	fbpC	diacylglycerol acyltransferase/mycolyltransferase Ag85C
Rv0142	266.855	467.459	-0.80878	5.5161e-07	7.0937e-05	886858	Rv0142	hypothetical protein
Rv0183	275.871	385.591	-0.48308	0.0016484	0.028379	886785	Rv0183	lysophospholipase
Rv0225	276.405	395.331	-0.51628	0.00070599	0.015048	886713	Rv0225	hypothetical protein
Rv0252	220.638	406.506	-0.8816	0.0005661	0.013078	886665	nirB	nitrite reductase large subunit NirB
Rv0280	1949.48	5872.93	-1.591	1.3645e-11	6.5802e-09	886619	PPE3	PPE family protein PPE3
Rv0281	769.082	1255.56	-0.70712	0.00062094	0.013768	886618	Rv0281	S-adenosylmethionine-dependent methyltransferase
Rv0283	1975.94	2634.91	-0.41521	0.0033597	0.048185	886645	eccB3	ESX-3 secretion system protein EccB3
Rv0289	751.142	1080.12	-0.52403	0.00030938	0.0089074	886602	espG3	ESX-3 secretion-associated protein EspG3
Rv0290	554.87	1001.38	-0.85176	1.9692e-06	0.00019237	886599	eccD3	ESX-3 secretion system protein EccD
Rv0297	519.086	737.87	-0.50739	0.00022216	0.0069121	885981	PE_PGRS5	PE-PGRS family protein PE_PGRS5
Rv0350	14543	21326	-0.55228	0.00026417	0.0077887	885946	dnaK	chaperone protein DnaK
Rv0384c	5872.55	11191.7	-0.93036	8.1833e-07	0.00010184	886440	clpB	chaperone protein ClpB
Rv0487	139.089	243.206	-0.80617	0.0030544	0.045073	887162	Rv0487	hypothetical protein
Rv0512	1156.25	1577.11	-0.44783	0.0004109	0.010933	887312	hemB	delta-aminolevulinic acid dehydratase
Rv0527	161.715	286.2	-0.82357	1.6175e-06	0.00017334	887362	ccdA	cytochrome C-type biogenesis protein CcdA
Rv0564c	64.1393	114.339	-0.83404	0.00041822	0.011051	887651	gpdA1	glycerol-3-phosphate dehydrogenase
Rv0676c	5514.33	8492.62	-0.62302	2.0249e-05	0.0011322	888219	mmpL5	transmembrane transport protein MmpL5
Rv0678	1287.69	2069.08	-0.6842	0.0010215	0.019318	888235	Rv0678	hypothetical protein
Rv0724	4563.95	6050.64	-0.40681	0.0007043	0.015048	888535	sppA	protease IV SppA
Rv0762c	60.1605	103.085	-0.77695	0.0014106	0.024849	888807	Rv0762c	hypothetical protein
Rv0765c	274.24	432.359	-0.65679	0.00036118	0.010097	888793	Rv0765c	oxidoreductase
Rv0768	451.889	775.213	-0.77863	1.9568e-08	4.4407e-06	888832	aldA	aldehyde dehydrogenase AldA
Rv0769	82.4443	141.165	-0.77589	0.00021128	0.006627	888837	Rv0769	oxidoreductase
Rv0860	1716.1	2402.14	-0.48519	0.00083916	0.017313	885799	fadB	fatty oxidation protein FadB
Rv0872c	331.196	484.764	-0.5496	0.0024262	0.03805	885742	PE_PGRS15	PE-PGRS family protein PE_PGRS15
Rv0941c	95.2949	170.611	-0.84024	2.7691e-05	0.0014057	885914	Rv0941c	hypothetical protein
Rv0984	692.359	1032.99	-0.57723	1.554e-05	0.00094963	885378	moaB2	pterin-4-alpha-carbinolamine dehydratase
Rv1072	8540.41	13395	-0.64931	3.0447e-05	0.0014869	887114	Rv1072	transmembrane protein
Rv1108c	410.357	574.003	-0.48418	0.0008611	0.017485	885984	xseA	exodeoxyribonuclease VII large subunit
Rv1217c	246.706	399.798	-0.69648	0.00017498	0.0058338	888401	Rv1217c	tetronasin ABC transporter integral membrane protein
Rv1220c	146.274	217.754	-0.57402	0.0015469	0.027005	888419	Rv1220c	methyltransferase
Rv1223	4660.87	6054.83	-0.37749	0.0014212	0.024923	888912	htrA	serine protease HtrA
Rv1243c	15.6199	40.031	-1.3577	0.00044068	0.01141	887109	PE_PGRS23	PE-PGRS family protein PE_PGRS23
Rv1265	1605.43	2210.57	-0.46146	0.00028707	0.0083271	887058	Rv1265	hypothetical protein
Rv1285	3158.92	4276.59	-0.43703	0.0002478	0.0075873	886979	cysD	sulfate adenylyltransferase subunit 2
Rv1378c	667.161	897.82	-0.42839	0.0021179	0.034622	886773	Rv1378c	hypothetical protein
Rv1387	3292.22	5771.86	-0.80997	0.00035636	0.010035	886784	PPE20	PPE family protein PPE20
Rv1392	2249.72	2989.99	-0.4104	0.00074683	0.015659	886741	metK	S-adenosylmethionine synthetase
Rv1396c	953.846	1780.13	-0.90015	7.3245e-09	1.7661e-06	886745	PE_PGRS25	PE-PGRS family protein PE_PGRS25
Rv1401	23.1021	50.0625	-1.1157	0.00068583	0.014782	886733	Rv1401	membrane protein
Rv1402	202.441	334.046	-0.72255	1.2429e-05	0.00078606	886716	priA	primosomal protein N'
Rv1405c	1059.86	1435.21	-0.43739	0.00040988	0.010933	886714	Rv1405c	methyltransferase
Rv1407	482.214	770.108	-0.67539	0.00044039	0.01141	886720	fmu	16S rRNA m5C967 methyltransferase
Rv1435c	1143	1820.26	-0.67131	3.5911e-05	0.0017104	886653	Rv1435c	hypothetical protein
Rv1441c	65.8536	117.656	-0.83724	0.00072765	0.01534	886626	PE_PGRS26	PE-PGRS family protein PE_PGRS26
Rv1472	694.912	962.568	-0.47006	0.00046643	0.011715	886547	echA12	enoyl-CoA hydratase EchA12
Rv1529	608.152	838.88	-0.46403	0.0006738	0.014687	886432	fadD24	fatty-acid--CoA ligase FadD24
Rv1530	55.4247	115.497	-1.0593	6.5241e-06	0.00048403	886426	adh	alcohol dehydrogenase
Rv1697	577.998	963.819	-0.7377	6.607e-08	1.2074e-05	885045	Rv1697	hypothetical protein
Rv1701	102.454	172.041	-0.74778	0.00019796	0.0063643	885055	Rv1701	tyrosine recombinase XerD
Rv1736c	806.815	1159.75	-0.52351	4.6848e-05	0.0020577	885213	narX	nitrate reductase-like protein NarX
Rv1737c	344.44	504.285	-0.54999	0.0010015	0.019069	885231	narK2	nitrate/nitrite transporter
Rv1751	426.45	574.263	-0.42934	0.0026322	0.040621	885489	Rv1751	oxidoreductase
Rv1772	47.5699	90.5828	-0.92919	0.0011446	0.020924	885920	Rv1772	hypothetical protein
Rv1773c	37.5978	67.1237	-0.83617	0.0030726	0.045073	885342	Rv1773c	transcriptional regulator
Rv1797	632.972	867.48	-0.45469	0.00068332	0.014782	885452	eccE5	ESX-5 type VII secretion system protein EccE
Rv1798	873.955	1336.12	-0.61241	2.1432e-06	0.00019687	885543	eccA5	ESX-5 type VII secretion system protein EccA
Rv1808	178.059	303.839	-0.77095	4.3419e-06	0.00034186	885590	PPE32	PPE family protein PPE32
Rv1818c	391.812	527.358	-0.42862	0.0026625	0.040925	885551	PE_PGRS33	PE-PGRS family protein PE_PGRS33
Rv1870c	991.563	1293.46	-0.38346	0.0032939	0.047417	885797	Rv1870c	hypothetical protein
Rv1875	298.61	459.583	-0.62206	2.4932e-05	0.0013176	885793	Rv1875	hypothetical protein
Rv2004c	328.605	483.245	-0.5564	0.00016865	0.0057159	888817	Rv2004c	hypothetical protein
Rv2025c	123.743	199.14	-0.68644	0.00017541	0.0058338	888782	Rv2025c	cation efflux system protein
Rv2028c	132.806	346.356	-1.3829	0.00098844	0.019064	888494	Rv2028c	universal stress protein
Rv2029c	392.478	727.775	-0.89088	2.4843e-10	8.7131e-08	887491	pfkB	6-phosphofructokinase PfkB
Rv2030c	2375.06	4163.71	-0.8099	5.3696e-09	1.4797e-06	887536	Rv2030c	hypothetical protein
Rv2052c	3387.75	6222.65	-0.8772	4.5375e-07	6.252e-05	888608	Rv2052c	hypothetical protein
Rv2053c	2406.26	4343.45	-0.85205	3.3768e-10	1.0856e-07	888768	fxsA	transmembrane protein FxsA
Rv2092c	815.104	1164.74	-0.51495	0.0030551	0.045073	887736	helY	ATP-dependent DNA helicase HelY
Rv2153c	340.035	504.057	-0.5679	0.00019385	0.0062846	888036	murG	UDP-N-acetylglucosamine--N-acetylmuramyl-(pentapeptide) pyrophosphoryl-undecaprenol-N-acetylglucosamine transferase
Rv2154c	363.395	531.314	-0.54803	0.0012939	0.023218	887916	ftsW	lipid II flippase FtsW
Rv2221c	794.263	1120.55	-0.49652	0.00028017	0.0081887	887995	glnE	[glutamate--ammonia-ligase] adenylyltransferase
Rv2319c	46.8664	82.1257	-0.80928	0.0022714	0.036512	885171	Rv2319c	universal stress protein
Rv2335	223.409	356.85	-0.67563	2.8625e-05	0.0014342	886012	cysE	serine acetyltransferase
Rv2366c	552.298	730.342	-0.40313	0.0028333	0.042699	885987	Rv2366c	transmembrane protein
Rv2372c	740.901	1283.42	-0.79264	0.00046327	0.011715	885926	Rv2372c	rRNA small subunit methyltransferase E
Rv2373c	1856.52	3282.23	-0.82207	0.00013131	0.0048246	886023	dnaJ2	chaperone protein DnaJ
Rv2397c	273.453	444.475	-0.70081	5.2571e-06	0.00039768	885663	cysA1	sulfate ABC transporter ATP-binding protein CysA
Rv2399c	101.909	182.51	-0.8407	0.00039417	0.010709	885301	cysT	sulfate ABC transporter permease CysT
Rv2439c	206.328	362.647	-0.81363	5.1088e-07	6.7965e-05	885266	proB	glutamate 5-kinase protein
Rv2453c	142	220.336	-0.63382	0.00043447	0.011403	885904	mobA	molybdenum cofactor guanylyltransferase
Rv2502c	180.408	265.93	-0.55978	0.0010419	0.019367	887168	accD1	acetyl-/propionyl-CoA carboxylase subunit beta
Rv2551c	41.9077	89.0627	-1.0876	4.0871e-05	0.0019229	887855	Rv2551c	hypothetical protein
Rv2554c	280.707	399.5	-0.50913	0.00093541	0.018294	887490	Rv2554c	Holliday junction resolvase
Rv2591	466.552	650.512	-0.47954	0.00063026	0.013895	887992	PE_PGRS44	PE-PGRS family protein PE_PGRS44
Rv2615c	77.6938	142.709	-0.87721	4.1862e-05	0.0019458	888215	PE_PGRS45	PE-PGRS family protein PE_PGRS45
Rv2623	942.226	1362.91	-0.53255	3.2136e-05	0.0015498	887442	TB31.7	universal stress protein
Rv2625c	353.723	578.533	-0.70978	1.1457e-06	0.00013124	887692	Rv2625c	zinc metalloprotease Rip3
Rv2682c	789.548	1045.92	-0.40567	0.0022253	0.035921	887461	dxs1	1-deoxy-D-xylulose 5-phosphate synthase
Rv2693c	532.483	792.963	-0.57452	2.2433e-05	0.0012036	887917	Rv2693c	integral membrane protein
Rv2710	10206.9	14137.7	-0.47001	0.00087035	0.017489	888580	sigB	RNA polymerase sigma factor SigB
Rv2711	2382.44	3089.1	-0.37474	0.0021567	0.035107	888590	ideR	iron-dependent repressor and activator IdeR
Rv2721c	318.797	432.273	-0.4393	0.0035223	0.049777	888291	Rv2721c	hypothetical protein
Rv2743c	1529.73	2407.74	-0.65441	4.8076e-05	0.002084	887779	Rv2743c	hypothetical protein
Rv2780	661.977	1143.57	-0.78869	0.00036757	0.010202	888493	ald	L-alanine dehydrogenase
Rv2792c	486.193	648.622	-0.41585	0.0034726	0.049255	888274	Rv2792c	resolvase
Rv2836c	250.683	441.283	-0.81584	0.00019963	0.0063652	888547	dinF	DNA-damage-inducible protein DinF
Rv2884	311.035	808.504	-1.3782	2.8666e-21	3.6864e-18	887443	Rv2884	transcriptional regulator
Rv2894c	438.11	731.257	-0.73908	2.0759e-06	0.00019533	887392	xerC	tyrosine recombinase XerC
Rv2912c	209.528	447.575	-1.095	0.00014088	0.0050349	888017	Rv2912c	TetR family HTH-type transcriptional regulator
Rv2913c	1030.55	1985.41	-0.94602	0.00014095	0.0050349	887809	Rv2913c	D-amino acid aminohydrolase
Rv2918c	813.787	1185.64	-0.54294	2.9447e-05	0.0014565	888621	glnD	bifunctional uridylyltransferase/uridylyl-removing enzyme
Rv2977c	118.337	178.034	-0.58925	0.0026303	0.040621	888342	thiL	thiamine-monophosphate kinase
Rv2990c	559	880.188	-0.65496	8.7355e-06	0.00061276	887176	Rv2990c	hypothetical protein
Rv3074	816.665	1200.22	-0.55549	0.00088703	0.017559	888027	Rv3074	hypothetical protein
Rv3086	393.248	802.731	-1.0295	1.6057e-05	0.00094963	888654	adhD	alcohol dehydrogenase D
Rv3088	220.344	382.739	-0.7966	0.0010034	0.019069	888669	tgs4	diacyglycerol O-acyltransferase
Rv3089	297.551	450.678	-0.59896	0.0020081	0.033249	888666	fadD13	long chain-fatty-acid--CoA ligase FadD13
Rv3134c	546.961	821.975	-0.58766	1.5833e-05	0.00094963	887558	Rv3134c	universal stress protein
Rv3159c	203.61	377.386	-0.89024	0.00025136	0.0076357	888794	PPE53	PPE family protein PPE53
Rv3161c	2754.18	4038.2	-0.55209	3.7595e-06	0.00031148	888800	Rv3161c	dioxygenase
Rv3163c	54.3085	91.7665	-0.75679	0.0017788	0.030168	888789	Rv3163c	hypothetical protein
Rv3171c	605.242	830.057	-0.4557	0.00088751	0.017559	887293	hpx	non-heme haloperoxidase Hpx
Rv3206c	1284.92	1664.44	-0.37336	0.0023569	0.037662	888871	moeB1	adenylyltransferase/sulfurtransferase MoeZ
Rv3244c	524.177	759.283	-0.53458	9.777e-05	0.0038489	888815	lpqB	lipoprotein LpqB
Rv3245c	927.743	1335.3	-0.52537	0.00048365	0.011936	888719	mtrB	two component sensory histidine kinase MtrB
Rv3247c	238.28	350.02	-0.55478	0.00061485	0.013711	888740	tmk	thymidylate kinase
Rv3249c	636.236	888.984	-0.4826	0.00085499	0.017485	888741	Rv3249c	TetR family transcriptional regulator
Rv3252c	1758.23	3310.56	-0.91295	4.4559e-06	0.00034382	888690	alkB	transmembrane alkane 1-monooxygenase AlkB
Rv3270	10141.9	17622.4	-0.79708	1.7512e-06	0.0001826	888705	ctpC	manganese/zinc-exporting P-type ATPase
Rv3288c	498.859	761.106	-0.60947	8.1116e-06	0.00057953	888735	usfY	hypothetical protein
Rv3289c	621.06	821.749	-0.40397	0.0032209	0.046715	888736	Rv3289c	transmembrane protein
Rv3328c	723.789	996.733	-0.46164	0.00049418	0.011936	887964	sigJ	ECF RNA polymerase sigma factor SigJ
Rv3331	16226.5	23832.3	-0.55456	1.9945e-06	0.00019237	887504	sugI	sugar-transport integral membrane protein SugI
Rv3332	3937.48	7164.56	-0.86361	7.0956e-13	3.9107e-10	887518	nagA	N-acetylglucosamine-6-phosphate deacetylase NagA
Rv3395c	36.0409	71.0855	-0.97992	0.00046477	0.011715	887960	Rv3395c	hypothetical protein
Rv3417c	5096.3	7011.42	-0.46026	0.00010943	0.0042617	887877	groEL1	chaperonin GroEL
Rv3463	937.192	1575.42	-0.74932	6.5459e-09	1.6836e-06	888286	Rv3463	hypothetical protein
Rv3542c	122.565	184.812	-0.5925	0.0020649	0.034044	888486	Rv3542c	hypothetical protein
Rv3544c	368.711	555.769	-0.59199	0.00037029	0.010204	888091	fadE28	acyl-CoA dehydrogenase FadE28
Rv3548c	813.871	1199.29	-0.55931	0.00087713	0.017534	887452	Rv3548c	short-chain type dehydrogenase/reductase
Rv3553	765.098	1371.13	-0.84165	0.00044904	0.011549	887190	Rv3553	oxidoreductase
Rv3555c	493.804	751.795	-0.6064	0.00012086	0.004527	887952	Rv3555c	hypothetical protein
Rv3568c	487.182	728.986	-0.58143	0.0006043	0.013555	887886	hsaC	extradiol dioxygenase
Rv3569c	423.426	715.875	-0.7576	5.2489e-08	1.0125e-05	887378	hsaD	4,5-9,10-diseco-3-hydroxy-5,9,17-trioxoandrosta-1(10),2-diene-4-oate hydrolase
Rv3570c	1293.39	1871.83	-0.53329	1.6969e-05	0.00097711	887241	hsaA	flavin-dependent monooxygenase oxygenase subunit HsaA
Rv3582c	1969.89	2616.39	-0.40946	0.0031768	0.046424	887787	ispD	2-C-methyl-D-erythritol 4-phosphate cytidylyltransferase
Rv3635	106.219	169.134	-0.67112	0.00049162	0.011936	885675	Rv3635	transmembrane protein
Rv3662c	40.8503	72.9442	-0.83645	0.0023624	0.037662	885178	Rv3662c	hypothetical protein
Rv3711c	387.151	525.776	-0.44155	0.0023746	0.037701	885088	dnaQ	DNA polymerase III subunit epsilon
Rv3743c	52.7826	159.275	-1.5934	3.0742e-06	0.00027582	885106	ctpJ	cation transporter ATPase J
Rv3837c	502.711	802.278	-0.67437	0.002919	0.043649	886169	Rv3837c	phosphoglycerate mutase
Rv3848	175.6	249.157	-0.50476	0.0032009	0.0466	886159	Rv3848	transmembrane protein
Rv3913	500.368	677.396	-0.43701	0.0017907	0.030168	886232	trxB2	thioredoxin reductase
Rv0001	791.839	529.029	0.58186	1.9588e-05	0.0011113	885041	dnaA	chromosomal replication initiator protein DnaA
Rv0002	251.667	175.358	0.52122	0.0017462	0.029809	887092	dnaN	DNA polymerase III subunit beta
Rv0030	78.0966	44.4373	0.81349	0.0018744	0.031441	887051	Rv0030	hypothetical protein
Rv0056	266.769	156.163	0.77254	0.00081083	0.016818	887010	rplI	50S ribosomal protein L9
Rv0066c	575.642	387.56	0.57075	7.6398e-05	0.0031026	887016	icd2	isocitrate dehydrogenase
Rv0078A	383.302	240.481	0.67256	1.6246e-05	0.00094963	3205053	Rv0078A	hypothetical protein
Rv0154c	309.138	218.387	0.50136	0.0019172	0.031881	886836	fadE2	acyl-CoA dehydrogenase FadE2
Rv0177	129.736	84.93	0.61123	0.003408	0.048697	886795	Rv0177	Mce associated protein
Rv0186A	16.6066	3.25384	2.3515	0.00049207	0.011936	14515880	mymT	metallothionein
Rv0190	136.31	61.0192	1.1596	1.1709e-07	1.964e-05	886772	Rv0190	hypothetical protein
Rv0227c	251.712	169.296	0.57223	0.0011008	0.020321	886710	Rv0227c	membrane protein
Rv0238	849.15	645.286	0.39608	0.0029033	0.043584	886691	Rv0238	transcriptional regulator
Rv0241c	462.161	308.47	0.58326	0.00011714	0.0044305	886686	htdX	3-hydroxyacyl-thioester dehydratase HtdX
Rv0247c	440.436	292.006	0.59294	0.00011611	0.0044305	886677	Rv0247c	succinate dehydrogenase iron-sulfur subunit
Rv0268c	187.962	120.771	0.63817	0.00097323	0.018868	886647	Rv0268c	hypothetical protein
Rv0296c	203.853	123.642	0.72136	0.00016527	0.0056929	886600	Rv0296c	sulfatase
Rv0410c	795.663	588.677	0.43468	0.00099321	0.019064	886397	pknG	serine/threonine-protein kinase PknG
Rv0439c	142.072	87.8656	0.69325	0.0024259	0.03805	886342	Rv0439c	dehydrogenase/reductase
Rv0447c	85.6497	44.7726	0.93583	0.00025399	0.007647	886330	ufaA1	cyclopropane-fatty-acyl-phospholipid synthase UfaA
Rv0451c	44.3307	19.5873	1.1784	0.0012822	0.023116	886321	mmpS4	membrane protein MmpS4
Rv0455c	1237.85	633.754	0.96584	4.4802e-13	2.8808e-10	886314	Rv0455c	hypothetical protein
Rv0462	1355.48	960.943	0.49628	0.0001309	0.0048246	886300	lpdC	dihydrolipoamide dehydrogenase
Rv0479c	260.738	176.987	0.55896	0.0010366	0.019367	885535	Rv0479c	membrane protein
Rv0483	947.174	691.114	0.45471	0.0016226	0.028073	887167	lprQ	lipoprotein LprQ
Rv0506	25.6922	8.76029	1.5523	0.0013058	0.023322	887279	mmpS2	membrane protein MmpS2
Rv0546c	59.6837	30.0818	0.98845	0.0010441	0.019367	887509	Rv0546c	hypothetical protein
Rv0559c	1068.1	780.435	0.4527	0.00059001	0.013311	887569	Rv0559c	hypothetical protein
Rv0634c	582.463	397.596	0.55086	0.00011046	0.0042617	888016	Rv0634c	glyoxalase II
Rv0635	228.247	145.983	0.64479	0.00040999	0.010933	888032	hadA	(3R)-hydroxyacyl-ACP dehydratase subunit HadA
Rv0642c	500.954	326.793	0.6163	2.1385e-05	0.0011786	888056	mmaA4	hydroxymycolate synthase MmaA4
Rv0710	348.701	241.616	0.52928	0.0027458	0.041871	888391	rpsQ	30S ribosomal protein S17
Rv0715	268.291	179.139	0.58272	0.0030049	0.04476	888421	rplX	50S ribosomal protein L24
Rv0750	68.6425	31.3552	1.1304	9.2474e-05	0.0037163	888688	Rv0750	hypothetical protein
Rv0830	467.657	252.146	0.89119	3.6929e-09	1.0959e-06	885886	Rv0830	S-adenosylmethionine-dependent methyltransferase
Rv0846c	681.349	293.274	1.2161	4.7703e-08	9.6861e-06	885207	Rv0846c	oxidase
Rv0847	3413.75	1560.23	1.1296	3.7946e-06	0.00031148	885051	lpqS	lipoprotein LpqS
Rv0848	1016.98	452.716	1.1676	9.9839e-18	9.6295e-15	885545	cysK2	cysteine synthase CysK
Rv0849	261.364	140.65	0.89395	4.3901e-07	6.252e-05	885111	Rv0849	MFS-type transporter
Rv0852	55.4486	29.5674	0.90714	0.0027712	0.042092	885044	Rv0852	hypothetical protein
Rv0951	842.129	552.612	0.60778	9.6018e-06	0.00064989	885434	sucC	succinyl-CoA ligase subunit beta
Rv0952	584.737	434.606	0.42808	0.0024582	0.038395	885426	sucD	succinyl-CoA ligase subunit alpha
Rv0967	390.752	216.4	0.85255	6.8849e-08	1.2074e-05	885312	csoR	copper-sensing transcriptional repressor CsoR
Rv0968	262.014	149.231	0.8121	1.9389e-06	0.00019237	885052	Rv0968	hypothetical protein
Rv0970	653.816	434.448	0.5897	2.673e-05	0.001375	885242	Rv0970	integral membrane protein
Rv0985c	53.3792	24.3284	1.1336	0.00057663	0.013164	885368	mscL	large-conductance ion mechanosensitive channel
Rv1159A	126.325	68.462	0.88376	6.5274e-05	0.0027078	3205109	Rv1159A	4a-hydroxytetrahydrobiopterin dehydratase
Rv1177	392.462	266.938	0.55605	0.00055089	0.012881	885869	fdxC	ferredoxin FdxC
Rv1239c	86.2611	49.5481	0.79988	0.0014015	0.024802	887106	corA	magnesium and cobalt transport transmembrane protein CorA
Rv1247c	33.9595	9.88716	1.7802	2.6167e-05	0.0013642	887086	relB	antitoxin RelB
Rv1258c	240.358	142.559	0.75362	0.0016551	0.028379	887056	Rv1258c	multidrug-efflux transporter
Rv1260	219.268	151.413	0.5342	0.0032382	0.04679	887044	Rv1260	oxidoreductase
Rv1277	240.763	160.895	0.58149	0.00086111	0.017485	887001	Rv1277	hypothetical protein
Rv1298	363.655	216.493	0.74825	0.00086938	0.017489	886955	rpmE	50S ribosomal protein L31
Rv1520	253.307	139.421	0.86143	1.1566e-06	0.00013124	886447	Rv1520	sugar transferase
Rv1600	574.293	410.083	0.48587	0.002478	0.038549	886298	hisC1	histidinol-phosphate aminotransferase
Rv1703c	951.457	720.004	0.40213	0.0027868	0.042163	885066	Rv1703c	methyltransferase
Rv1876	168.282	105.054	0.67975	0.00058598	0.013298	885767	bfrA	bacterioferritin BfrA
Rv1929c	2628.95	2047.7	0.36048	0.003072	0.045073	885630	Rv1929c	hypothetical protein
Rv1979c	582.711	402.645	0.53327	0.00016394	0.0056929	885819	Rv1979c	permease
Rv1980c	582.055	297.377	0.96886	1.0534e-06	0.000127	885925	mpt64	immunogenic protein Mpt64
Rv1981c	518.237	326.725	0.66553	4.0586e-06	0.00032621	885923	nrdF1	ribonucleoside-diphosphate reductase subunit beta NrdF1
Rv1995	54.7489	21.0481	1.3791	0.0012256	0.022199	888917	Rv1995	hypothetical protein
Rv2165c	447.868	330.867	0.43682	0.0035489	0.04997	888462	Rv2165c	rRNA small subunit methyltransferase H
Rv2166c	428.089	288.975	0.56697	0.00018041	0.005949	888261	Rv2166c	transcriptional regulator MraZ
Rv2201	394.632	249.732	0.66012	2.2463e-05	0.0012036	888472	asnB	asparagine synthetase
Rv2226	717.28	507.557	0.49897	0.00025569	0.007647	888513	Rv2226	hypothetical protein
Rv2266	579.759	411.894	0.49318	0.0013118	0.023322	887763	cyp124	cytochrome P450 Cyp124
Rv2339	369.637	210.392	0.81303	2.8579e-07	4.4104e-05	888966	mmpL9	transmembrane transport protein MmpL9
Rv2381c	127.796	76.286	0.74436	0.00080613	0.016811	885850	mbtD	polyketide synthetase
Rv2382c	64.9109	33.0068	0.9757	0.0005707	0.013106	885908	mbtC	polyketide synthetase
Rv2383c	321.128	131.238	1.291	6.8593e-14	5.2926e-11	885838	mbtB	phenyloxazoline synthase
Rv2386c	141.762	57.2363	1.3085	1.1654e-05	0.00075018	885823	mbtI	salicylate synthase
Rv2412	116.34	48.9337	1.2495	0.00014968	0.0052496	885676	rpsT	30S ribosomal protein S20
Rv2416c	152.352	81.7003	0.89899	4.3579e-05	0.0020015	885903	eis	enhanced intracellular survival protein
Rv2428	59.0508	28.6542	1.0432	0.00052622	0.012532	885717	ahpC	alkyl hydroperoxide reductase subunit AhpC
Rv2431c	95.4415	56.5099	0.75611	0.002169	0.03516	885703	PE25	PE family protein PE25
Rv2470	375.981	253.252	0.57009	0.0001689	0.0057159	887743	glbO	hemoglobin GlbO
Rv2576c	1807.8	1108.05	0.70622	2.7081e-08	5.8044e-06	887251	Rv2576c	membrane protein
Rv2640c	370.703	197.372	0.90935	4.2212e-07	6.252e-05	888594	Rv2640c	ArsR family transcriptional regulator
Rv2641	661.862	196.851	1.7494	5.734e-31	2.2122e-27	888629	cadI	cadmium inducible protein CadI
Rv2643	194.396	114.19	0.76757	4.5913e-05	0.0020577	887674	arsC	arsenic-transport integral membrane protein ArsC
Rv2687c	54.1108	25.6707	1.0758	0.00093888	0.018294	888446	Rv2687c	antibiotic ABC transporter permease
Rv2708c	208.181	123.774	0.75013	0.00091141	0.01794	887159	Rv2708c	hypothetical protein
Rv2764c	817.648	494.379	0.72586	1.0706e-05	0.00071216	887728	thyA	thymidylate synthase ThyA
Rv2785c	297.675	171.78	0.79318	0.0021177	0.034622	888455	rpsO	30S ribosomal protein S15
Rv2876	68.3194	30.2032	1.1776	4.9746e-05	0.002109	887823	Rv2876	transmembrane protein
Rv2938	533.116	314.986	0.75916	1.9288e-07	3.1005e-05	888491	drrC	daunorubicin ABC transporter permease DrrC
Rv2941	2490.97	1786.99	0.47918	9.5008e-05	0.0037788	887454	fadD28	long-chain-fatty-acid--AMP ligase FadD28
Rv2950c	3125.01	2239.11	0.48094	7.2403e-05	0.0029716	887202	fadD29	long-chain-fatty-acid--AMP ligase FadD29
Rv2956	509.772	294.282	0.79265	3.1811e-06	0.00027892	887486	Rv2956	hypothetical protein
Rv2962c	780.913	422.533	0.8861	1.9875e-10	7.6679e-08	887892	Rv2962c	PGL/p-HBAD biosynthesis rhamnosyltransferase
Rv2963	2756.09	894.783	1.623	1.0709e-29	2.0657e-26	887263	Rv2963	integral membrane protein
Rv2964	140.593	75.5318	0.89637	0.00024752	0.0075873	887338	purU	formyltetrahydrofolate deformylase
Rv3048c	1243.55	761.003	0.70849	1.3424e-05	0.00083535	888886	nrdF2	ribonucleoside-diphosphate reductase subunit beta NrdF2
Rv3051c	7236.32	4927.46	0.55441	3.4659e-06	0.00029714	888869	nrdE	ribonucleoside-diphosphate reductase subunit alpha
Rv3059	264.299	165.61	0.67438	0.00013977	0.0050349	888883	cyp136	cytochrome P450 Cyp136
Rv3060c	2587.84	1899.87	0.44585	0.00032403	0.0092599	888855	Rv3060c	GntR family transcriptional regulator
Rv3097c	75.429	42.5796	0.82496	0.0019019	0.031765	888677	lipY	triacylglycerol lipase Lip
Rv3190A	9.31663	0.608475	3.9365	0.00046761	0.011715	14515873	Rv3190A	hypothetical protein
Rv3240c	1496.82	1044.23	0.51946	4.5665e-05	0.0020577	888860	secA1	protein translocase subunit SecA
Rv3320c	92.6376	52.0439	0.83187	0.0015626	0.027156	887245	vapC44	ribonuclease VapC44
Rv3321c	28.0821	7.97017	1.817	0.0001434	0.0050754	887577	vapB44	antitoxin VapB44
Rv3339c	751.409	512.893	0.55094	0.00053988	0.012778	888013	icd1	isocitrate dehydrogenase
Rv3403c	180.097	103.22	0.80306	4.9185e-05	0.0021084	887907	Rv3403c	hypothetical protein
Rv3429	2334.41	1317.75	0.82498	8.3169e-11	3.5652e-08	887630	PPE59	PPE family protein PPE59
Rv3486	58.334	30.7826	0.92222	0.0026903	0.041188	888276	Rv3486	hypothetical protein
Rv3524	1253.57	836.828	0.58304	0.00018527	0.0060573	888250	Rv3524	membrane protein
Rv3601c	175.707	119.752	0.55312	0.0034484	0.049092	885596	panD	aspartate 1-decarboxylase
Rv3609c	306.388	219.5	0.48114	0.0023949	0.037866	885346	folE	GTP cyclohydrolase I
Rv3614c	382.576	250.801	0.6092	5.9927e-05	0.002513	885777	espD	ESX-1 secretion-associated protein EspD
Rv3651	203.25	113.052	0.84627	6.6758e-06	0.00048595	885296	Rv3651	hypothetical protein
Rv3679	2740.27	1683.5	0.70286	0.00026447	0.0077887	885809	Rv3679	anion transporter ATPase
Rv3722c	1042.23	751.639	0.47157	0.00049499	0.011936	885321	Rv3722c	hypothetical protein
Rv3727	99.0478	57.5162	0.78416	0.0011107	0.020405	885766	Rv3727	oxidoreductase
Rv3755c	466.396	337.784	0.46546	0.0017858	0.030168	885298	Rv3755c	hypothetical protein
Rv3766	82.2024	44.5928	0.88237	0.00055529	0.012905	886099	Rv3766	hypothetical protein
Rv3818	267.559	149.122	0.84336	1.5543e-06	0.00017133	886153	Rv3818	hypothetical protein
Rv3824c	166.744	107.65	0.63128	0.0011498	0.020924	886156	papA1	acyltransferase
Rv3826	114.682	69.1968	0.72886	0.001043	0.019367	886154	fadD23	long-chain-fatty-acid--CoA ligase FadD23
Rv3833	505.733	333.114	0.60236	4.6936e-05	0.0020577	886162	Rv3833	AraC family transcriptional regulator
Rv3852	157.72	96.8935	0.70289	0.00065088	0.014268	886187	hns	histone-like protein Hns
Rv3874	327.578	220.439	0.57146	0.00033908	0.0096188	886194	esxB	ESAT-6-like protein EsxB
Rv3875	344.059	213.903	0.6857	0.00020725	0.0065539	886209	esxA	ESAT-6 protein EsxA

## Sheet: P0 vs KP4-8
Gene_id	readcount_Rv	readcount_K4_8	log2FoldChange	Fold	pval	padj	NCBI_id	Symbol	description
Rv3743c	51.3742	175.073	-1.7688	0.293453	5.4698e-07	0.00016711	885106	ctpJ	cation transporter ATPase J
Rv2884	302.723	920.278	-1.6041	0.328941	2.0942e-16	2.6946e-13	887443	Rv2884	transcriptional regulator
Rv0280	1897.26	5409.56	-1.5116	0.350722	1.1598e-07	5.3927e-05	886619	PPE3	PPE family protein PPE3
Rv2028c	129.261	262	-1.0193	0.493356	2.8879e-06	0.0006193	888494	Rv2028c	universal stress protein
Rv2913c	1003.06	2027.63	-1.0154	0.494691	7.9534e-07	0.00021929	887809	Rv2913c	D-amino acid aminohydrolase
Rv3252c	1711.03	3433.07	-1.0046	0.498408	1.9004e-06	0.00045847	888690	alkB	transmembrane alkane 1-monooxygenase AlkB
Rv0106	112.4	224.767	-0.99978	0.500076	1.8173e-05	0.00305	886919	Rv0106	hypothetical protein
Rv0252	214.738	424.779	-0.98413	0.50553	2.2362e-06	0.00050776	886665	nirB	nitrite reductase large subunit NirB
Rv0941c	92.743	181.759	-0.97072	0.510251	3.2175e-05	0.0047767	885914	Rv0941c	hypothetical protein
Rv3741c	61.882	117.317	-0.92282	0.527477	0.00053219	0.043985	885129	Rv3741c	oxidoreductase
Rv0244c	1349.22	2475.3	-0.87548	0.545072	6.109e-06	0.001179	886698	fadE5	acyl-CoA dehydrogenase FadE5
Rv1815	138.299	251.878	-0.86493	0.549073	6.6047e-05	0.008498	885430	Rv1815	hypothetical protein
Rv2029c	381.974	687.24	-0.84734	0.555809	1.2106e-05	0.002124	887491	pfkB	6-phosphofructokinase PfkB
Rv3269	888.106	1574.13	-0.82575	0.564189	6.1607e-05	0.0082001	888709	Rv3269	hypothetical protein
Rv0281	748.486	1314.9	-0.8129	0.569236	2.8382e-05	0.0043822	886618	Rv0281	S-adenosylmethionine-dependent methyltransferase
Rv1697	562.557	962.586	-0.77492	0.584421	5.479e-05	0.0078329	885045	Rv1697	hypothetical protein
Rv0083	126.748	216.396	-0.77171	0.585723	0.00053557	0.043985	886965	Rv0083	oxidoreductase
Rv2335	217.438	361.34	-0.73275	0.601756	0.00040962	0.035935	886012	cysE	serine acetyltransferase
Rv0678	1253.18	2025.51	-0.69269	0.618699	0.00024662	0.025115	888235	Rv0678	hypothetical protein
Rv3463	912.098	1471.95	-0.69047	0.619652	0.00016763	0.01871	888286	Rv3463	hypothetical protein
Rv3005c	804.422	1294.28	-0.68612	0.621523	0.0002443	0.025115	887305	Rv3005c	hypothetical protein
Rv2894c	426.459	681.874	-0.6771	0.625421	0.00060737	0.047846	887392	xerC	tyrosine recombinase XerC
Rv3332	3832.24	5986.06	-0.64342	0.640194	0.00037097	0.033301	887518	nagA	N-acetylglucosamine-6-phosphate deacetylase NagA
Rv0080	629.969	978.973	-0.63599	0.643499	0.00059486	0.047836	886966	Rv0080	hypothetical protein
Rv0186A	16.1641	2.52747	2.677	6.39525	0.00016965	0.01871	14515880	mymT	metallothionein
Rv2641	644.182	107.086	2.5887	6.01556	8.6654e-32	3.3449e-28	888629	cadI	cadmium inducible protein CadI
Rv1482c	15.9465	2.85402	2.4822	5.58749	0.00032046	0.03017	886526	Rv1482c	hypothetical protein
Rv2963	2682.46	780.273	1.7815	3.43783	8.5068e-21	1.6418e-17	887263	Rv2963	integral membrane protein
Rv0846c	663.151	212.022	1.6451	3.1277	8.4562e-12	6.5282e-09	885207	Rv0846c	oxidase
Rv2643	189.19	61.5334	1.6204	3.0746	1.974e-10	1.0885e-07	887674	arsC	arsenic-transport integral membrane protein ArsC
Rv0847	3322.86	1138.16	1.5457	2.91946	1.3523e-11	8.7001e-09	885051	lpqS	lipoprotein LpqS
Rv0848	989.771	345.755	1.5173	2.86255	2.7178e-14	2.6227e-11	885545	cysK2	cysteine synthase CysK
Rv0190	132.655	55.2408	1.2639	2.40144	1.7011e-06	0.00043776	886772	Rv0190	hypothetical protein
Rv2386c	137.979	58.6958	1.2331	2.35072	9.8956e-05	0.011937	885823	mbtI	salicylate synthase
Rv0968	255.022	112.135	1.1854	2.27426	1.2574e-07	5.3927e-05	885052	Rv0968	hypothetical protein
Rv0327c	91.7281	40.6232	1.1751	2.25809	5.844e-05	0.0080564	886538	cyp135A1	cytochrome P450 Cyp135A1
Rv0849	254.372	115.389	1.1404	2.20442	5.6279e-07	0.00016711	885111	Rv0849	MFS-type transporter
Rv2383c	312.547	143.905	1.119	2.17196	3.0523e-07	0.00011782	885838	mbtB	phenyloxazoline synthase
Rv0967	380.263	180.6	1.0742	2.10555	5.4167e-07	0.00016711	885312	csoR	copper-sensing transcriptional repressor CsoR
Rv2381c	124.365	62.2691	0.998	1.99723	0.00025376	0.025115	885850	mbtD	polyketide synthetase
Rv0830	455.167	242.03	0.91121	1.88062	1.0363e-05	0.0019048	885886	Rv0830	S-adenosylmethionine-dependent methyltransferase
Rv2964	136.809	73.4101	0.89811	1.86362	0.00035968	0.033057	887338	purU	formyltetrahydrofolate deformylase
Rv3429	2271.81	1273.2	0.83538	1.78433	5.2121e-06	0.0010589	887630	PPE59	PPE family protein PPE59
Rv3340	1456.84	820.539	0.82819	1.77546	1.9266e-05	0.0030986	888037	metC	O-acetylhomoserine sulfhydrylase
Rv1981c	504.341	284.699	0.82496	1.77149	8.1813e-05	0.010187	885923	nrdF1	ribonucleoside-diphosphate reductase subunit beta NrdF1
Rv2640c	360.799	211.993	0.76718	1.70194	0.00046191	0.039622	888594	Rv2640c	ArsR family transcriptional regulator
Rv2962c	760.026	450.846	0.75341	1.68577	0.00016237	0.01871	887892	Rv2962c	PGL/p-HBAD biosynthesis rhamnosyltransferase
Rv0970	636.349	394.019	0.69155	1.61502	0.00029576	0.028541	885242	Rv0970	integral membrane protein
Rv3679	2667.02	1703.28	0.64691	1.56581	0.0002488	0.025115	885809	Rv3679	anion transporter ATPase

## Sheet: P0 vs K4-54
Gene_id	readcount_Rv	readcount_K4_54	log2FoldChange	Fold	pval	padj	NCBI_id	Symbol	description
Rv2031c	258.235	1385.92	-2.4241	0.186326	5.8158e-63	2.0419e-60	887579	hspX	alpha-crystallin
Rv2032	102.385	518.207	-2.3395	0.197579	1.3172e-14	7.5927e-13	887582	acg	NAD(P)H nitroreductase
Rv2626c	58.609	277.88	-2.2453	0.21091	8.0794e-14	4.2743e-12	888576	hrp1	hypoxic response protein
Rv2028c	144.458	649.411	-2.1685	0.222442	1.6574e-19	1.2801e-17	888494	Rv2028c	universal stress protein
Rv2030c	2583.2	10409.6	-2.0107	0.248153	2.6776e-17	1.8801e-15	887536	Rv2030c	hypothetical protein
Rv2005c	369.625	1485.09	-2.0064	0.248893	1.8613e-09	6.9117e-08	888831	Rv2005c	universal stress protein
Rv2003c	74.1211	297.473	-2.0048	0.24917	1.4891e-25	1.4746e-23	888818	Rv2003c	hypothetical protein
Rv2029c	426.863	1662.7	-1.9617	0.256726	9.4157e-48	2.2727e-45	887491	pfkB	6-phosphofructokinase PfkB
Rv2004c	357.351	1351.11	-1.9187	0.264493	1.9185e-09	7.0566e-08	888817	Rv2004c	hypothetical protein
Rv1737c	374.602	1408.26	-1.9105	0.266	8.8883e-12	3.8141e-10	885231	narK2	nitrate/nitrite transporter
Rv1361c	1049.46	3786.64	-1.8513	0.277143	4.4691e-33	7.8453e-31	886819	PPE19	PPE family protein PPE19
Rv3133c	194.019	686.515	-1.8231	0.282613	4.8841e-33	8.2011e-31	888842	devR	two component transcriptional regulator DevR
Rv3134c	594.903	2098.89	-1.8189	0.283437	3.6925e-14	1.9806e-12	887558	Rv3134c	universal stress protein
Rv2625c	384.68	1338.48	-1.7989	0.287394	2.8441e-08	8.3213e-07	887692	Rv2625c	zinc metalloprotease Rip3
Rv3477	47.6385	163.04	-1.775	0.292194	3.8748e-15	2.3753e-13	888474	PE31	PE family protein PE31
Rv1738	70.4315	227.134	-1.6892	0.310099	1.295e-17	9.2614e-16	885215	Rv1738	hypothetical protein
Rv2627c	342.853	1060.91	-1.6296	0.323178	1.0205e-05	0.00017752	888568	Rv2627c	hypothetical protein
Rv0572c	11.6543	35.0421	-1.5882	0.332586	0.00012917	0.0016854	887696	Rv0572c	hypothetical protein
Rv2623	1024.82	3064.38	-1.5802	0.334436	3.4815e-14	1.8937e-12	887442	TB31.7	universal stress protein
Rv1736c	877.485	2607.3	-1.5711	0.336552	6.2182e-26	6.4905e-24	885213	narX	nitrate reductase-like protein NarX
Rv1733c	102.25	300.118	-1.5534	0.340706	2.8041e-09	1.0121e-07	885214	Rv1733c	transmembrane protein
Rv2007c	291.899	847.508	-1.5378	0.34441	1.1043e-26	1.2543e-24	888887	fdxA	ferredoxin
Rv2624c	134.814	391.206	-1.537	0.344601	7.3536e-09	2.4273e-07	888939	Rv2624c	universal stress protein
Rv3131	688.123	1917.36	-1.4784	0.358887	3.0779e-26	3.3962e-24	888838	Rv3131	NAD(P)H nitroreductase
Rv0654	463.869	1280.97	-1.4654	0.362135	3.1236e-27	3.7698e-25	888089	Rv0654	carotenoid cleavage oxygenase
Rv3132c	778.229	2107.08	-1.437	0.369335	8.1764e-28	1.0186e-25	888829	devS	two component sensor histidine kinase DevS
Rv3130c	1938.26	5193.17	-1.4219	0.37322	2.8823e-12	1.3252e-10	888841	tgs1	diacyglycerol O-acyltransferase
Rv2390c	70.5793	187.016	-1.4058	0.377409	5.8419e-12	2.6234e-10	885866	Rv2390c	hypothetical protein
Rv0570	285.282	744.312	-1.3835	0.383288	3.0025e-06	6.0081e-05	887666	nrdZ	vitamin B12-dependent ribonucleoside-diphosphate reductase
Rv1382	17.6552	45.9997	-1.3815	0.38382	0.0002107	0.0025115	886767	Rv1382	hypothetical protein
Rv1997	328.134	843.55	-1.3622	0.388989	2.1171e-13	1.1049e-11	888867	ctpF	cation transporter ATPase F
Rv3127	1141.63	2898.76	-1.3443	0.393845	2.1786e-12	1.0137e-10	888850	Rv3127	hypothetical protein
Rv0569	14.7563	36.8576	-1.3206	0.400368	0.0014526	0.013231	887678	Rv0569	hypothetical protein
Rv0447c	93.1434	213.074	-1.1938	0.43715	1.8554e-09	6.9117e-08	886330	ufaA1	cyclopropane-fatty-acyl-phospholipid synthase UfaA
Rv1380	49.3314	111.003	-1.17	0.444421	0.0011331	0.0108	886771	pyrB	aspartate carbamoyltransferase
Rv0169	266.214	598.731	-1.1693	0.444637	6.6073e-12	2.933e-10	886823	mce1A	Mce family protein Mce1A
Rv1383	83.9137	178.955	-1.0926	0.468916	5.1038e-08	1.4181e-06	886761	carA	carbamoyl-phosphate synthase small subunit
Rv1620c	224.096	477.432	-1.0912	0.469371	1.6815e-12	8.22e-11	885503	cydC	cytochrome biosyntheisis ABC transporter ATP-binding protein/permease CydC
Rv1996	593.342	1257.72	-1.0839	0.471752	4.3466e-09	1.526e-07	888863	Rv1996	universal stress protein
Rv2475c	26.7511	56.6892	-1.0835	0.471883	0.00057395	0.0060728	887793	Rv2475c	hypothetical protein
Rv0965c	21.5085	45.4851	-1.0805	0.472865	0.0016553	0.014833	885230	Rv0965c	hypothetical protein
Rv3153	108.444	227.934	-1.0717	0.475758	6.765e-09	2.2719e-07	887530	nuoI	NADH-quinone oxidoreductase subunit I
Rv2620c	33.776	69.6178	-1.0435	0.485149	0.00029554	0.0033969	888497	Rv2620c	transmembrane protein
Rv2622	103.311	211.412	-1.0331	0.488659	1.2287e-07	3.1634e-06	887825	Rv2622	methyltransferase
Rv1384	319.59	647.983	-1.0197	0.493219	1.9626e-12	9.2432e-11	886253	carB	carbamoyl-phosphate synthase large subunit
Rv1622c	98.5973	199.601	-1.0175	0.493972	6.8337e-08	1.8327e-06	885510	cydB	cytochrome D ubiquinol oxidase subunit II CydB
Rv3500c	48.1768	97.1262	-1.0115	0.49603	0.00019548	0.0023446	888336	yrbE4B	integral membrane protein
Rv3312A	24.5926	49.3834	-1.0058	0.497994	0.002803	0.02279	3205113	Rv3312A	pilin
Rv2966c	21.829	43.74	-1.0027	0.499065	0.0037844	0.02877	888469	Rv2966c	methyltransferase
Rv0981	332.677	663.131	-0.99517	0.501677	3.8582e-12	1.753e-10	885038	mprA	two-component response regulator MrpA
Rv2190c	1485.26	2910.28	-0.97044	0.51035	3.9808e-13	2.0229e-11	888670	Rv2190c	endopeptidase
Rv2416c	165.65	324.127	-0.96842	0.511065	8.2175e-09	2.6895e-07	885903	eis	enhanced intracellular survival protein
Rv0165c	79.6096	155.017	-0.96141	0.513555	3.2738e-06	6.4179e-05	886818	mce1R	transcriptional regulator Mce1R
Rv3885c	100.181	194.134	-0.95444	0.516042	2.1329e-06	4.3126e-05	886220	eccE2	ESX-2 secretion system protein EccE
Rv1815	154.545	299.266	-0.9534	0.516414	1.2375e-08	3.8854e-07	885430	Rv1815	hypothetical protein
Rv0166	243.914	471.365	-0.95047	0.517464	3.2381e-10	1.2382e-08	886822	fadD5	fatty-acid--CoA ligase FadD5
Rv1809	222.071	428.355	-0.94779	0.518426	2.9344e-07	7.0389e-06	885555	PPE33	PPE family protein PPE33
Rv1655	96.1615	184.14	-0.93727	0.52222	0.0013518	0.01249	885187	argD	acetylornithine aminotransferase
Rv0252	239.984	458.884	-0.93519	0.522974	2.1774e-08	6.4685e-07	886665	nirB	nitrite reductase large subunit NirB
Rv0170	143.333	272.3	-0.92582	0.526381	3.2978e-06	6.4323e-05	886810	mce1B	Mce family protein Mce1B
Rv0173	132.376	251.347	-0.92504	0.526666	1.2694e-07	3.2467e-06	886804	lprK	Mce family lipoprotein LprK
Rv3487c	527.284	1000.12	-0.92351	0.527225	7.9094e-12	3.4322e-10	888430	lipF	carboxylesterase LipF
Rv1195	43.5024	82.1936	-0.91793	0.529268	0.00059352	0.0062288	886044	PE13	PE family protein PE13
Rv3822	175.634	330.643	-0.9127	0.53119	3.345e-08	9.4987e-07	886155	Rv3822	hypothetical protein
Rv1652	117.186	218.413	-0.89826	0.536533	1.1389e-05	0.00019636	885278	argC	N-acetyl-gamma-glutamyl-phoshate reductase
Rv1621c	263.815	490.301	-0.89414	0.538068	3.7107e-09	1.3269e-07	885512	cydD	cytochrome biosyntheisis ABC transporter ATP-binding protein/permease CydD
Rv1623c	584.884	1085.84	-0.89259	0.538646	1.359e-11	5.7677e-10	885446	cydA	cytochrome D ubiquinol oxidase subunit I CydA
Rv2027c	114.02	211.493	-0.89133	0.539117	1.2741e-06	2.7801e-05	888471	dosT	two component sensor histidine kinase DosT
Rv0167	199.284	369.445	-0.89054	0.539412	3.1145e-08	9.0438e-07	886816	yrbE1A	membrane protein
Rv1381	208.907	385.222	-0.88283	0.542303	4.727e-06	8.7786e-05	886765	pyrC	dihydroorotase
Rv1773c	40.8912	75.398	-0.88273	0.54234	0.0013414	0.012423	885342	Rv1773c	transcriptional regulator
Rv2630	188.105	345.206	-0.87592	0.544906	0.00023574	0.0027791	887426	Rv2630	hypothetical protein
Rv2035	75.3731	138.235	-0.87501	0.54525	0.001786	0.015857	887445	Rv2035	hypothetical protein
Rv1258c	261.333	477.951	-0.87097	0.546779	0.00025106	0.0029293	887056	Rv1258c	multidrug-efflux transporter
Rv1654	89.2536	162.983	-0.86874	0.547625	1.7902e-05	0.00029049	888076	argB	acetylglutamate kinase
Rv3147	130.12	235.337	-0.85489	0.552907	1.979e-06	4.0439e-05	888816	nuoC	NADH-quinone oxidoreductase subunit C
Rv0458	275.128	495.277	-0.84813	0.555504	1.9922e-08	6.011e-07	886306	Rv0458	aldehyde dehydrogenase
Rv3793	191.956	343.974	-0.84153	0.558051	3.2291e-07	7.6042e-06	886112	embC	arabinosyltransferase C
Rv3671c	181.815	325.63	-0.84076	0.558349	9.1798e-05	0.0012527	885176	Rv3671c	serine protease
Rv2628	61.7642	110.443	-0.83846	0.55924	0.00027031	0.0031285	888566	Rv2628	hypothetical protein
Rv2389c	48.4044	85.9045	-0.8276	0.563466	0.0012104	0.011291	885246	rpfD	resuscitation-promoting factor RpfD
Rv3479	312.173	553.922	-0.82734	0.563567	1.8642e-08	5.7139e-07	888478	Rv3479	transmembrane protein
Rv1808	193.651	343.43	-0.82656	0.563872	4.9138e-07	1.1296e-05	885590	PPE32	PPE family protein PPE32
Rv1656	84.9046	150.424	-0.82512	0.564435	8.0979e-05	0.0011331	885462	argF	ornithine carbamoyltransferase
Rv2631	291.287	515.957	-0.82481	0.564557	2.135e-08	6.3917e-07	887431	Rv2631	RNA-splicing ligase RtcB
Rv0172	259.419	458.145	-0.82052	0.566238	5.4316e-08	1.4877e-06	886807	mce1D	Mce family protein Mce1D
Rv0312	132.12	233.055	-0.81882	0.566905	4.3024e-06	8.1054e-05	886566	Rv0312	hypothetical protein
Rv2033c	75.2954	131.654	-0.80612	0.571918	0.00045243	0.0049639	887972	Rv2033c	hypothetical protein
Rv0083	141.623	247.597	-0.80594	0.571989	0.0017104	0.01522	886965	Rv0083	oxidoreductase
Rv0174	442.809	769.551	-0.79733	0.575413	6.5745e-08	1.7756e-06	886820	mce1F	Mce family protein Mce1F
Rv0459	40.2608	69.929	-0.79652	0.575736	0.0033364	0.026058	886372	Rv0459	hypothetical protein
Rv2629	2062.13	3575.2	-0.79389	0.576787	6.1719e-11	2.4573e-09	888588	Rv2629	hypothetical protein
Rv3150	289.952	501.547	-0.79057	0.578116	1.5109e-07	3.7404e-06	888854	nuoF	NADH-quinone oxidoreductase subunit F
Rv2012	35.7845	61.8049	-0.78839	0.57899	0.0053024	0.037782	888927	Rv2012	hypothetical protein
Rv2615c	84.5141	145.943	-0.78814	0.57909	0.00018296	0.0022282	888215	PE_PGRS45	PE-PGRS family protein PE_PGRS45
Rv1312	133.87	231.108	-0.78773	0.579255	1.1875e-05	0.00020292	886930	Rv1312	hypothetical protein
Rv1701	111.407	191.371	-0.78053	0.582153	5.3716e-05	0.00079181	885055	Rv1701	tyrosine recombinase XerD
Rv1196	1258.9	2161.25	-0.77971	0.582484	1.3301e-06	2.8381e-05	886073	PPE18	PPE family protein PPE18
Rv3850	98.5921	167.565	-0.76518	0.58838	0.00030712	0.0035126	886173	Rv3850	hypothetical protein
Rv3156	696.444	1179.96	-0.76066	0.590226	1.5339e-06	3.1974e-05	888063	nuoL	NADH-quinone oxidoreductase subunit L
Rv3148	352.601	594.919	-0.75466	0.592686	1.8358e-07	4.459e-06	888851	nuoD	NADH-quinone oxidoreductase subunit D
Rv3823c	440.203	742.421	-0.75407	0.592928	5.2977e-08	1.4614e-06	886145	mmpL8	integral membrane transport protein MmpL8
Rv3179	204.409	344.363	-0.75247	0.593586	3.0752e-06	6.122e-05	887947	Rv3179	hypothetical protein
Rv3515c	254.572	428.767	-0.75212	0.59373	7.4019e-07	1.6524e-05	888275	fadD19	acyl-CoA synthetase
Rv3149	230.825	387.717	-0.74821	0.595342	2.0584e-06	4.1839e-05	887903	nuoE	NADH-quinone oxidoreductase subunit E
Rv1310	814.373	1361.85	-0.74181	0.597989	8.7387e-09	2.836e-07	886932	atpD	ATP synthase subunit beta
Rv2690c	94.1552	157.217	-0.73965	0.598885	0.00027057	0.0031285	888011	Rv2690c	integral membrane protein
Rv3395c	39.184	65.3805	-0.7386	0.599321	0.0070603	0.046215	887960	Rv3395c	hypothetical protein
Rv3152	259.377	432.244	-0.73679	0.600073	1.7714e-06	3.6389e-05	887531	nuoH	NADH-quinone oxidoreductase subunit H
Rv0168	76.7652	127.595	-0.73305	0.601631	0.00088792	0.0088338	886812	yrbE1B	membrane protein
Rv2913c	1121.15	1862.5	-0.73226	0.60196	0.00080172	0.0080631	887809	Rv2913c	D-amino acid aminohydrolase
Rv3888c	69.4349	115.047	-0.72849	0.603535	0.0011298	0.0108	886219	Rv3888c	membrane protein
Rv2612c	51.9353	85.8454	-0.72502	0.604989	0.0054288	0.038259	888209	pgsA1	CDP-diacylglycerol--inositol 3-phosphatidyltransferase
Rv3794	327.408	540.197	-0.7224	0.606088	8.8683e-07	1.9571e-05	886123	embA	arabinosyltransferase A
Rv3496c	108.464	178.949	-0.72233	0.606118	0.00018787	0.0022674	888361	mce4D	Mce family protein Mce4D
Rv0085	61.8665	102.03	-0.72176	0.606357	0.0025025	0.020919	886973	hycP	hydrogenase HycP
Rv0915c	45.6908	75.2052	-0.71893	0.607548	0.0063419	0.043045	885069	PPE14	PPE family protein PPE14
Rv1275	159.124	259.799	-0.70724	0.612491	3.7017e-05	0.00056731	887014	lprC	lipoprotein LprC
Rv2621c	509.158	830.322	-0.70556	0.613204	2.3528e-07	5.6792e-06	888565	Rv2621c	transcriptional regulator
Rv2611c	111.317	180.748	-0.6993	0.615871	0.00031535	0.0035926	888618	Rv2611c	phosphatidylinositol mannoside acyltransferase
Rv3672c	124.922	202.613	-0.6977	0.616554	0.0011795	0.011137	885463	Rv3672c	hypothetical protein
Rv3614c	416.049	674.727	-0.69755	0.616618	3.2237e-06	6.3847e-05	885777	espD	ESX-1 secretion-associated protein EspD
Rv2006	589.881	956.459	-0.69728	0.616734	0.00017878	0.0021989	888943	otsB1	trehalose-6-phosphate phosphatase OtsB
Rv1379	278.791	451.885	-0.69677	0.616952	8.7919e-06	0.00015504	886769	pyrR	bifunctional pyrimidine operon regulatory protein/uracil phosphoribosyltransferase
Rv0800	59.6234	96.5321	-0.69513	0.617654	0.0039638	0.029808	885461	pepC	M18 family aminopeptidase
Rv3919c	83.1576	134.234	-0.69083	0.619497	0.0039826	0.029808	886243	gid	16S rRNA (guanine(527)-N(7))-methyltransferase RsmG
Rv0798c	55.0285	88.8159	-0.69064	0.619579	0.0066982	0.044601	885460	cfp29	hypothetical protein
Rv3675	126.737	203.672	-0.68441	0.62226	0.00018002	0.0022001	885155	Rv3675	membrane protein
Rv2609c	179.819	288.944	-0.68425	0.622329	4.7093e-05	0.00070493	888208	Rv2609c	membrane protein
Rv3146	168.046	268.84	-0.67789	0.625079	0.0010166	0.0098642	888791	nuoB	NADH-quinone oxidoreductase subunit B
Rv2156c	188.673	301.348	-0.67555	0.626093	0.00016962	0.0020996	888098	murX	phospho-N-acetylmuramoyl-pentappeptidetransferase
Rv0567	147.727	235.569	-0.67322	0.627105	0.00018347	0.0022282	887667	Rv0567	methyltransferase/methylase
Rv1183	395.415	629.48	-0.67079	0.628163	4.3847e-06	8.2203e-05	886068	mmpL10	transmembrane transport protein MmpL10
Rv1659	144.389	229.557	-0.66889	0.62899	0.00024386	0.0028539	885365	argH	argininosuccinate lyase
Rv3303c	197.424	313.488	-0.66711	0.629767	4.997e-05	0.00074224	887659	lpdA	NAD(P)H quinone reductase LpdA
Rv1639c	576.873	915.385	-0.66612	0.630199	8.8179e-07	1.9571e-05	885642	Rv1639c	hypothetical protein
Rv1613	119.524	189.537	-0.66517	0.630614	0.00042082	0.0046568	885291	trpA	tryptophan synthase subunit alpha
Rv3701c	78.408	124.244	-0.6641	0.631082	0.0021019	0.01796	885521	egtD	histidine-specific methyltransferase EtgD
Rv0651	408.367	646.527	-0.66285	0.631629	0.00047194	0.0051198	888049	rplJ	50S ribosomal protein L10
Rv0950c	268.439	424.569	-0.6614	0.632264	0.00053333	0.0056899	885438	Rv0950c	hypothetical protein
Rv3824c	181.331	286.667	-0.66075	0.632549	8.5603e-05	0.0011935	886156	papA1	acyltransferase
Rv0729	97.4257	153.907	-0.65969	0.633014	0.0008926	0.0088391	888548	xylB	D-xylulose kinase XylB
Rv1311	99.1814	156.635	-0.65926	0.633203	0.0013892	0.012768	886967	atpC	ATP synthase subunit epsilon
Rv0571c	231.524	365.358	-0.65815	0.63369	0.00046351	0.0050711	887710	Rv0571c	hypothetical protein
Rv0082	102.245	160.887	-0.65402	0.635507	0.0039677	0.029808	886968	Rv0082	oxidoreductase
Rv0444c	236.506	371.944	-0.65321	0.635864	0.00014466	0.0018317	886346	rskA	anti-sigma-K factor RskA
Rv1658	263.528	414.177	-0.65229	0.63627	3.0486e-05	0.00047667	885645	argG	argininosuccinate synthase
Rv3795	332.086	519.978	-0.6469	0.638651	1.3485e-05	0.00022643	886126	embB	arabinosyltransferase B
Rv2876	74.2938	116.299	-0.64652	0.638819	0.0042959	0.031712	887823	Rv2876	transmembrane protein
Rv3633	206.836	323.438	-0.645	0.639493	0.00052619	0.0056448	885252	Rv3633	hypothetical protein
Rv3612c	72.3862	113.05	-0.64318	0.6403	0.0053647	0.037946	885381	Rv3612c	hypothetical protein
Rv1438	200.949	313.688	-0.6425	0.640602	9.7795e-05	0.0013252	886628	tpi	triosephosphate isomerase
Rv0853c	148.813	232.225	-0.64202	0.640815	0.00062626	0.0064842	885576	pdc	alpha-keto-acid decarboxylase
Rv2483c	309.141	481.65	-0.63972	0.641838	1.3233e-05	0.00022317	887744	plsC	bifunctional L-3-phosphoserine phosphatase/1-acyl-sn-glycerol-3-phosphate acyltransferase
Rv0732	347.048	540.311	-0.63866	0.642309	1.522e-05	0.00025227	888559	secY	preprotein translocase SecY
Rv3256c	232.716	360.352	-0.63084	0.6458	0.0071569	0.046689	888696	Rv3256c	hypothetical protein
Rv3886c	82.3611	127.142	-0.62641	0.647786	0.0036814	0.028153	886215	mycP2	membrane-anchored mycosin
Rv0872c	360.197	555.984	-0.62626	0.647854	0.0018347	0.016155	885742	PE_PGRS15	PE-PGRS family protein PE_PGRS15
Rv1308	1839.05	2837.9	-0.62586	0.648033	3.5418e-07	8.29e-06	886936	atpA	ATP synthase subunit alpha
Rv0376c	74.8432	115.436	-0.62515	0.648352	0.0041169	0.030634	886454	Rv0376c	hypothetical protein
Rv2610c	171.128	262.629	-0.61795	0.651596	0.00033611	0.0038066	888627	pimA	alpha-(1-2)-phosphatidylinositol mannosyltransferase
Rv1307	1861.76	2847.68	-0.61312	0.653781	6.11e-07	1.3799e-05	886934	atpH	ATP synthase subunit b/delta
Rv3157	416.035	635.859	-0.612	0.654289	1.789e-05	0.00029049	888765	nuoM	NADH-quinone oxidoreductase subunit M
Rv2406c	247.546	377.868	-0.61019	0.65511	7.5512e-05	0.0010722	885156	Rv2406c	hypothetical protein
Rv0754	122.214	186.053	-0.6063	0.656879	0.00081027	0.008128	888695	PE_PGRS11	PE-PGRS family protein PE_PGRS11
Rv1184c	221.011	336.34	-0.60581	0.657102	0.0011615	0.010994	886063	Rv1184c	hypothetical protein
Rv0409	119.907	182.455	-0.60563	0.657184	0.0064954	0.043779	886399	ackA	acetate kinase
Rv2721c	346.718	526.724	-0.60328	0.658256	3.9871e-05	0.00060384	888291	Rv2721c	hypothetical protein
Rv1048c	137.448	208.623	-0.60202	0.658831	0.00094066	0.0092438	885295	Rv1048c	hypothetical protein
Rv3436c	555.948	838.934	-0.59361	0.662683	2.4821e-05	0.00039448	887568	glmS	glucosamine--fructose-6-phosphate aminotransferase
Rv2995c	328.97	495.88	-0.59204	0.663404	0.0060091	0.041294	888182	leuB	3-isopropylmalate dehydrogenase
Rv0958	163.342	245.966	-0.59056	0.664085	0.00067132	0.0069137	885405	Rv0958	magnesium chelatase
Rv3154	234.875	351.654	-0.58226	0.667917	0.00023672	0.0027791	888762	nuoJ	NADH-quinone oxidoreductase subunit J
Rv3906c	91.6695	136.859	-0.57818	0.669808	0.0060931	0.041649	886221	Rv3906c	hypothetical protein
Rv2732c	122.263	182.389	-0.57703	0.670342	0.0025477	0.021205	888319	Rv2732c	transmembrane protein
Rv1124	148.459	221.074	-0.57447	0.671533	0.0015867	0.014251	886022	ephC	epoxide hydrolase EphC
Rv2022c	88.0967	131.106	-0.57358	0.671947	0.0074942	0.047998	888129	Rv2022c	hypothetical protein
Rv1886c	350.389	520.758	-0.57165	0.672847	0.00011101	0.0014683	885785	fbpB	diacylglycerol acyltransferase/mycolyltransferase Ag85B
Rv2083	115.018	170.804	-0.57048	0.673393	0.0030523	0.024305	887281	Rv2083	hypothetical protein
Rv0653c	129.994	192.609	-0.56723	0.674911	0.0060378	0.041418	888087	Rv0653c	transcriptional regulator
Rv0087	96.7462	143.326	-0.56702	0.67501	0.0072538	0.047162	886956	hycE	formate hydrogenase HycE
Rv3011c	212.585	314.725	-0.56605	0.675464	0.00060125	0.0062927	887262	gatA	glutamyl-tRNA(GLN) amidotransferase subunit A
Rv1986	121.591	179.811	-0.56444	0.676218	0.0042706	0.031619	885635	Rv1986	amino acid transporter
Rv3480c	241.031	355.908	-0.56229	0.677226	0.00041304	0.0045838	888473	Rv3480c	diacyglycerol O-acyltransferase
Rv2417c	181.894	268.263	-0.56055	0.678044	0.0010426	0.010041	885692	Rv2417c	DegV domain-containing protein
Rv3371	189.365	279.161	-0.55993	0.678335	0.00096262	0.0094356	888053	Rv3371	diacyglycerol O-acyltransferase
Rv3044	380.315	559.199	-0.55617	0.680105	0.00014327	0.0018201	888745	fecB	FeIII-dicitrate-binding periplasmic lipoprotein
Rv3151	1087.26	1598.33	-0.55587	0.680247	1.0164e-05	0.00017752	887540	nuoG	NADH-quinone oxidoreductase subunit G
Rv0176	230.882	339.069	-0.55443	0.680926	0.00059305	0.0062288	886799	Rv0176	Mce associated transmembrane protein
Rv1427c	140.164	205.807	-0.55417	0.681049	0.0022314	0.019024	886679	fadD12	acyl-CoA synthetase
Rv2216	363.899	533.34	-0.55152	0.682301	0.00014007	0.0017853	887640	Rv2216	epimerase family protein
Rv3815c	118.903	174.251	-0.55138	0.682367	0.0042737	0.031619	886149	Rv3815c	acyltransferase
Rv3527	127.243	186.413	-0.55091	0.682589	0.0033467	0.026058	888295	Rv3527	hypothetical protein
Rv0048c	122.503	179.395	-0.55033	0.682864	0.0052119	0.037206	887027	Rv0048c	membrane protein
Rv0734	289.648	424.139	-0.55024	0.682907	0.00042336	0.0046714	888564	mapA	methionine aminopeptidase
Rv1679	124.394	181.58	-0.54569	0.685064	0.0041532	0.030845	885688	fadE16	acyl-CoA dehydrogenase FadE16
Rv0125	387.461	562.908	-0.53885	0.688319	0.00016949	0.0020996	886924	pepA	serine protease PepA
Rv1201c	396.655	575.913	-0.53797	0.688739	0.00017947	0.0022001	886088	dapD	2,3,4,5-tetrahydropyridine-2,6-dicarboxylate N-succinyltransferase
Rv0171	501.425	727.335	-0.53659	0.689398	6.9479e-05	0.0009938	886808	mce1C	Mce family protein Mce1C
Rv0693	367.006	530.931	-0.53272	0.69125	0.00023527	0.0027791	888302	Rv0693	mycofactocin radical SAM maturase MftC
Rv3169	105.169	151.797	-0.52944	0.692824	0.0076314	0.048715	888774	Rv3169	hypothetical protein
Rv0669c	164.389	237.097	-0.52836	0.693342	0.0027712	0.022674	888181	Rv0669c	neutral ceramidase
Rv3389c	145.527	209.654	-0.52672	0.694131	0.0031778	0.025047	887923	htdY	3-hydroxyacyl-thioester dehydratase HtdY
Rv3318	112.349	161.238	-0.52121	0.696787	0.0074473	0.047856	887639	sdhA	succinate dehydrogenase flavoprotein subunit
Rv3043c	552.232	790.481	-0.51746	0.698601	0.00012653	0.0016564	887881	ctaD	cytochrome C oxidase cytochrome 1
Rv3494c	168.154	240.594	-0.51682	0.698911	0.0029093	0.023359	888376	mce4F	Mce family protein Mce4
Rv1328	610.559	873.444	-0.51658	0.699027	0.00016327	0.0020381	886886	glgP	glycogen phosphorylase
Rv2558	745.319	1062.1	-0.51098	0.701746	9.1419e-05	0.0012527	887298	Rv2558	hypothetical protein
Rv1653	153.673	218.713	-0.50918	0.702622	0.0050669	0.036305	885125	argJ	bifunctional glutamate N-acetyltransferase/amino-acid acetyltransferase
Rv3526	827.299	1174.44	-0.50549	0.704421	7.1254e-05	0.0010154	888268	kshA	3-ketosteroid-9-alpha-monooxygenase oxygenase subunit
Rv1302	152.867	216.497	-0.50206	0.706098	0.005403	0.038147	886947	rfe	decaprenyl-phosphate N-acetylglucosaminephosphotransferase
Rv1130	3037.37	4297.87	-0.5008	0.706715	2.4662e-05	0.00039358	885843	prpD	2-methylcitrate dehydratase
Rv0753c	1780.45	2518.91	-0.50056	0.706832	0.0015125	0.01368	888707	mmsA	methylmalonate-semialdehyde dehydrogenase
Rv2476c	1692.91	2390.98	-0.4981	0.708039	6.8982e-05	0.00099037	887437	gdh	NAD-dependent glutamate dehydrogenase
Rv1793	154.324	217.457	-0.49477	0.709675	0.005132	0.036703	885448	esxN	ESAT-6 like protein EsxN
Rv3616c	5084.63	7148.02	-0.4914	0.711334	3.5941e-05	0.00055301	885377	espA	ESX-1 secretion-associated protein EspA
Rv0959	275.357	386.878	-0.49058	0.711739	0.0020669	0.017778	885329	Rv0959	hypothetical protein
Rv2037c	199.008	279.59	-0.49049	0.711783	0.0033575	0.02609	888021	Rv2037c	transmembrane protein
Rv2346c	143.064	200.494	-0.4869	0.713557	0.0062926	0.042785	888956	esxO	ESAT-6 like protein EsxO
Rv1256c	268.071	375.511	-0.48624	0.713883	0.0014731	0.013386	887059	cyp130	cytochrome P450 Cyp130
Rv2187	221.929	310.268	-0.48342	0.71528	0.0028721	0.023108	887456	fadD15	long-chain-fatty-acid--CoA ligase FadD15
Rv0613c	769.158	1073.69	-0.48123	0.716367	0.00030742	0.0035126	887913	Rv0613c	hypothetical protein
Rv1257c	778.745	1084.61	-0.47796	0.717992	0.00060801	0.0063463	887063	Rv1257c	oxidoreductase
Rv1074c	459.51	638.341	-0.47423	0.719851	0.00071412	0.0072961	887113	fadA3	beta-ketoacyl CoA thiolase FadA
Rv1629	389.392	539.762	-0.4711	0.721414	0.0011051	0.01059	885074	polA	DNA polymerase I
Rv2393	503.333	696.699	-0.46902	0.722455	0.00059305	0.0062288	885508	che1	ferrochelatase
Rv3299c	466.698	645.858	-0.46873	0.7226	0.00088979	0.0088338	887500	atsB	arylsulfatase AtsB
Rv1447c	400.355	553.944	-0.46846	0.722736	0.0010261	0.0099316	886614	zwf2	glucose-6-phosphate 1-dehydrogenase
Rv2221c	863.866	1193.04	-0.46577	0.724085	0.0039799	0.029808	887995	glnE	[glutamate--ammonia-ligase] adenylyltransferase
Rv0050	656.163	904.892	-0.46369	0.725129	0.0004702	0.0051152	887065	ponA1	bifunctional penicillin-insensitive transglycosylase/penicillin-sensitive transpeptidase
Rv2967c	386.311	531.696	-0.46084	0.726563	0.0011885	0.01114	887299	pca	pyruvate carboxylase
Rv3584	179.79	247.094	-0.45875	0.727616	0.0071733	0.046717	887254	lpqE	lipoprotein LpqE
Rv0107c	694.334	954.232	-0.45871	0.727637	0.0028162	0.022807	886915	ctpI	cation-transporter ATPase I
Rv2733c	457.496	628.516	-0.45819	0.727899	0.0014298	0.013054	888266	Rv2733c	(dimethylallyl)adenosine tRNA methylthiotransferase
Rv3042c	243.317	332.6	-0.45095	0.731561	0.0043741	0.032115	887815	serB2	phosphoserine phosphatase SerB
Rv3587c	337.765	460.556	-0.44736	0.733384	0.0026445	0.021917	888057	Rv3587c	membrane protein
Rv1448c	261.207	355.986	-0.44663	0.733755	0.0049371	0.035573	886606	tal	transaldolase
Rv3258c	348.02	473.728	-0.44489	0.73464	0.0033447	0.026058	888694	Rv3258c	hypothetical protein
Rv3799c	1239.3	1676.54	-0.43597	0.739197	0.00050116	0.0053913	886131	accD4	propionyl-CoA carboxylase subunit beta AccD
Rv2852c	502.728	679.672	-0.43506	0.739663	0.0018671	0.016388	888544	mqo	malate:quinone oxidoreductase
Rv0418	359.597	485.445	-0.43293	0.740756	0.0031461	0.024949	886381	lpqL	lipoprotein aminopeptidase LpqL
Rv3531c	435.517	587.474	-0.4318	0.741336	0.0022909	0.019445	888348	Rv3531c	hypothetical protein
Rv0408	379.594	508.973	-0.42313	0.745805	0.0047579	0.034656	886401	pta	phosphate acetyltransferase
Rv2922c	536.062	718.046	-0.42168	0.746555	0.0023536	0.019882	887179	smc	chromosome partition protein Smc
Rv2092c	886.404	1186.72	-0.42095	0.746933	0.00093063	0.0091686	887736	helY	ATP-dependent DNA helicase HelY
Rv3778c	420.178	558.691	-0.41105	0.752076	0.0054562	0.038382	886116	Rv3778c	aminotransferase
Rv0242c	1176.83	1564.58	-0.41087	0.75217	0.0009674	0.0094365	886697	fabG4	3-oxoacyl-ACP reductase FabG
Rv0188	301.742	399.945	-0.40648	0.754462	0.0064482	0.043537	886776	Rv0188	transmembrane protein
Rv2583c	1452.8	1921.99	-0.40376	0.755886	0.0010085	0.0098107	887888	relA	bifunctional (p)ppGpp synthase/hydrolase RelA
Rv0103c	579.146	765.813	-0.40307	0.756247	0.0038532	0.029122	886928	ctpB	cation-transporter P-type ATPase B
Rv1274	356.914	471.691	-0.40227	0.756667	0.0074225	0.047856	887011	lprB	lipoprotein LprB
Rv2996c	510.021	673.318	-0.40073	0.757475	0.0056583	0.039583	887154	serA1	D-3-phosphoglycerate dehydrogenase
Rv1651c	314.431	414.996	-0.40035	0.757674	0.0065069	0.04378	885174	PE_PGRS30	PE-PGRS family protein PE_PGRS30
Rv1915	474.592	626.238	-0.40002	0.757848	0.0039007	0.029423	885639	aceAa	isocitrate lyase AceAa
Rv3396c	536.975	708.194	-0.39929	0.758231	0.0038221	0.029	887412	guaA	GMP synthase
Rv1795	821.292	1082.18	-0.39798	0.75892	0.001901	0.016648	885628	eccD5	ESX-5 type VII secretion system protein EccD
Rv2868c	834.249	1096.76	-0.3947	0.760648	0.0024277	0.020382	887463	gcpE	4-hydroxy-3-methylbut-2-en-1-yl diphosphate synthase (flavodoxin)
Rv2394	869.797	1143.38	-0.39455	0.760727	0.002762	0.022647	885867	ggtB	gamma-glutamyltranspeptidase precursor GgtB
Rv2969c	422.614	554.517	-0.39189	0.762131	0.0061138	0.041716	888481	Rv2969c	hypothetical protein
Rv1326c	585.788	768.12	-0.39095	0.762627	0.0043027	0.031712	886893	glgB	1,4-alpha-glucan branching protein
Rv2614c	510.045	666.963	-0.38698	0.764729	0.006682	0.044601	888211	thrS	threonine--tRNA ligase
Rv3825c	2461.7	3218.43	-0.3867	0.764877	0.0017947	0.015897	886148	pks2	phthioceranic/hydroxyphthioceranic acid synthase
Rv2484c	564.522	735.586	-0.38186	0.767448	0.0040788	0.03041	888623	Rv2484c	diacyglycerol O-acyltransferase
Rv0982	1132.67	1472.33	-0.37837	0.769306	0.0027466	0.022569	885062	mprB	two component histidine-protein kinase/phosphatase MprB
Rv1309	537.469	698.31	-0.37769	0.769669	0.0066287	0.044367	886929	atpG	ATP synthase subunit gamma
Rv2463	478.71	621.94	-0.37762	0.769706	0.0073461	0.047601	888572	lipP	esterase/lipase LipP
Rv0873	963.016	1250.93	-0.37737	0.76984	0.0025648	0.021302	885636	fadE10	acyl-CoA dehydrogenase
Rv0467	1872.82	2408.15	-0.36271	0.777702	0.0027924	0.02279	886291	icl1	isocitrate lyase
Rv0297	564.511	725.109	-0.3612	0.778517	0.0076936	0.04895	885981	PE_PGRS5	PE-PGRS family protein PE_PGRS5
Rv2477c	978.732	1256.57	-0.3605	0.778895	0.0057931	0.040167	887757	Rv2477c	macrolide ABC transporter ATP-binding protein
Rv1797	688.374	883.27	-0.35966	0.779348	0.0055546	0.038933	885452	eccE5	ESX-5 type VII secretion system protein EccE
Rv0425c	2394.26	3067.05	-0.35727	0.78064	0.00316	0.025008	886373	ctpH	metal cation transporting ATPase H
Rv1306	820.251	1049.98	-0.35623	0.781203	0.0059296	0.040821	886939	atpF	ATP synthase subunit B
Rv1783	2204.91	2817.94	-0.35392	0.782455	0.0033812	0.02622	885898	eccC5	ESX-5 type VII secretion system protein EccC5
Rv0243	3702.44	4693.1	-0.34206	0.788914	0.004765	0.034656	886682	fadA2	acetyl-CoA acetyltransferase FadA
Rv2196	3070.89	3853.63	-0.32756	0.796883	0.0056679	0.039583	887400	qcrB	ubiquinol-cytochrome C reductase cytochrome subunit B
Rv1131	3442.64	4316.18	-0.32624	0.797613	0.0064334	0.043513	888949	prpC	methylcitrate synthase PrpC
Rv1410c	1839.4	2300.84	-0.32292	0.79945	0.0073823	0.047756	886709	Rv1410c	aminoglycosides/tetracycline-transport integral membrane protein
Rv1133c	3671.2	4585.32	-0.32077	0.800642	0.007021	0.046036	888947	metE	5-methyltetrahydropteroyltriglutamate--homocysteine methyltransferase
Rv0186A	18.0635	0.513355	5.137	35.1877	1.8402e-08	5.6854e-07	14515880	mymT	metallothionein
Rvnr01	1028.23	39.3521	4.7076	26.1294	0.0020424	0.017685	2700429	rrs	16S ribosomal RNA
Rv2641	719.833	29.0382	4.6316	24.7885	3.3102e-132	1.2784e-128	888629	cadI	cadmium inducible protein CadI
Rv0967	424.919	18.3623	4.5324	23.1413	6.0102e-97	4.6423e-94	885312	csoR	copper-sensing transcriptional repressor CsoR
Rv2963	2997.36	181.433	4.0462	16.5207	4.1457e-102	4.0027e-99	887263	Rv2963	integral membrane protein
Rv0847	3713.08	232.129	3.9996	15.9956	7.1648e-36	1.4563e-33	885051	lpqS	lipoprotein LpqS
Rv0968	284.974	22.0666	3.6909	12.9143	1.7647e-61	5.6793e-59	885052	Rv0968	hypothetical protein
Rv0848	1106.02	87.726	3.6562	12.6074	2.4788e-117	3.191e-114	885545	cysK2	cysteine synthase CysK
Rv0846c	740.962	74.8293	3.3077	9.90186	6.4594e-29	8.6021e-27	885207	Rv0846c	oxidase
Rv3549c	3431.4	374.179	3.197	9.1705	1.5928e-123	3.0756e-120	887849	Rv3549c	short-chain type dehydrogenase/reductase
Rv0849	284.278	31.6768	3.1658	8.9743	1.3213e-34	2.5515e-32	885111	Rv0849	MFS-type transporter
Rv3550	1233.94	147.769	3.0619	8.35072	1.2902e-93	7.1182e-91	888232	echA20	enoyl-CoA hydratase EchA20
Rv3551	1010.37	128.353	2.9767	7.87184	8.5483e-60	2.5395e-57	887235	Rv3551	CoA-transferase subunit alpha
Rv0969	3555.56	472.624	2.9113	7.52296	1.1845e-19	9.3359e-18	885254	ctpV	copper-exporting ATPase
Rv3552	719.777	97.8177	2.8794	7.35844	3.2401e-71	1.3904e-68	887453	Rv3552	CoA-transferase subunit beta
Rv0677c	3032.24	452.955	2.7429	6.69415	2.1742e-94	1.3994e-91	888233	mmpS5	membrane protein MmpS5
Rv3553	832.283	132.634	2.6496	6.27493	6.7615e-18	4.9269e-16	887190	Rv3553	oxidoreductase
Rv3557c	1499.04	252.911	2.5673	5.92699	5.9193e-74	2.8576e-71	887467	Rv3557c	HTH-type transcriptional regulator KstR2
Rv2108	120.984	20.6013	2.554	5.8726	2.2398e-18	1.6635e-16	887814	PPE36	PPE family protein PPE36
Rv2107	17.5103	2.99434	2.5479	5.84782	0.00013464	0.0017449	887811	PE22	PE family protein PE22
Rv0678	1400.54	264.498	2.4047	5.29525	4.8244e-15	2.9112e-13	888235	Rv0678	hypothetical protein
Rv3054c	270.114	52.1055	2.3741	5.18412	7.2583e-09	2.4165e-07	887963	Rv3054c	hypothetical protein
Rv3556c	2515.22	497.167	2.3389	5.05917	4.0773e-70	1.5747e-67	887285	fadA6	acetyl-CoA acetyltransferase FadA
Rv3560c	863.126	171.335	2.3328	5.03782	6.4437e-23	5.7873e-21	887838	fadE30	acyl-CoA dehydrogenase FadE30
Rv3548c	885.141	178.686	2.3085	4.95368	6.1195e-54	1.5756e-51	887452	Rv3548c	short-chain type dehydrogenase/reductase
Rv0676c	5997.29	1264.9	2.2453	4.74136	7.1907e-41	1.6336e-38	888219	mmpL5	transmembrane transport protein MmpL5
Rv3561	1335.66	286.352	2.2217	4.66443	7.0893e-57	1.9556e-54	887244	fadD3	fatty-acid--CoA ligase FadD3
Rv2640c	403.134	89.7199	2.1678	4.49338	3.9763e-20	3.1992e-18	888594	Rv2640c	ArsR family transcriptional regulator
Rv3559c	187.189	44.5632	2.0706	4.20061	1.5816e-21	1.3279e-19	887897	Rv3559c	oxidoreductase
Rv3562	813.325	202.135	2.0085	4.02364	3.2428e-17	2.2364e-15	887884	fadE31	acyl-CoA dehydrogenase FadE31
Rv2642	127.646	33.3598	1.936	3.82643	7.0813e-07	1.59e-05	887703	Rv2642	ArsR family transcriptional regulator
Rv3563	308.532	85.6025	1.8497	3.60425	1.0886e-24	1.0254e-22	887818	fadE32	acyl-CoA dehydrogenase FadE32
Rv3161c	2995.41	867.065	1.7885	3.45456	5.8926e-26	6.3214e-24	888800	Rv3161c	dioxygenase
Rv0190	148.22	44.6803	1.73	3.31728	3.35e-14	1.8482e-12	886772	Rv0190	hypothetical protein
Rv3564	196.972	59.4294	1.7287	3.31429	8.6722e-05	0.0012048	888458	fadE33	acyl-CoA dehydrogenase FadE33
Rv3854c	6711.39	2038.76	1.7189	3.29185	1.9825e-22	1.7401e-20	886175	ethA	monooxygenase EthA
Rv0970	711.057	219.737	1.6942	3.23597	7.1027e-31	1.0159e-28	885242	Rv0970	integral membrane protein
Rv0196	196.354	60.739	1.6928	3.23284	0.0011876	0.01114	886760	Rv0196	HTH-type transcriptional regulator
Rv2962c	849.272	263.248	1.6898	3.22612	2.3975e-32	3.8579e-30	887892	Rv2962c	PGL/p-HBAD biosynthesis rhamnosyltransferase
Rv3083	689.163	213.835	1.6883	3.22277	1.6107e-08	5.0166e-07	888655	Rv3083	FAD-containing monooxygenase MymA
Rv3160c	499.315	156.019	1.6782	3.20028	6.4291e-26	6.534e-24	888797	Rv3160c	TetR family transcriptional regulator
Rv3855	4007.9	1278.59	1.6483	3.13464	1.6283e-31	2.4187e-29	886189	ethR	HTH-type transcriptional repressor EthR
Rv3289c	675.512	216.601	1.6409	3.1186	3.6566e-28	4.7073e-26	888736	Rv3289c	transmembrane protein
Rv3862c	70.0315	22.9145	1.6117	3.05612	1.2377e-05	0.00020965	886190	whiB6	transcriptional regulator WhiB6
Rv1585c	242.946	79.9014	1.6043	3.04048	1.9364e-16	1.2893e-14	886309	Rv1585c	phage protein
Rv3478	1786.1	588.469	1.6018	3.03522	2.6398e-34	4.8548e-32	888047	PPE60	PE family protein PPE60
Rv1219c	202.94	68.625	1.5642	2.95713	3.2694e-11	1.3577e-09	888582	Rv1219c	transcriptional regulator
Rv3269	992.405	336.388	1.5608	2.95017	2.9739e-29	4.1018e-27	888709	Rv3269	hypothetical protein
Rv3290c	17038.2	5787.08	1.5579	2.94425	3.8826e-38	8.3304e-36	887904	lat	L-lysine-epsilon aminotransferase
Rv1586c	1579.91	537.887	1.5545	2.93732	1.2717e-31	1.9645e-29	886305	Rv1586c	phage integrase
Rv2643	211.414	72.5355	1.5433	2.9146	7.6576e-15	4.4809e-13	887674	arsC	arsenic-transport integral membrane protein ArsC
Rv3321c	30.5314	10.5791	1.5291	2.88606	0.00065386	0.0067519	887577	vapB44	antitoxin VapB44
Rv1460	719.532	249.97	1.5253	2.87847	1.938e-21	1.5924e-19	886573	Rv1460	transcriptional regulator
Rv2964	152.867	54.0897	1.4989	2.82627	3.1803e-08	9.166e-07	887338	purU	formyltetrahydrofolate deformylase
Rv3565	239.569	85.7329	1.4825	2.79433	2.0899e-15	1.3018e-13	888305	aspB	aspartate aminotransferase AspB
Rv3286c	284.769	103.416	1.4613	2.75356	3.8863e-16	2.5015e-14	888727	sigF	RNA polymerase sigma factor SigF
Rv0197	1724.49	626.702	1.4603	2.75166	0.0054992	0.038615	886758	Rv0197	oxidoreductase
Rv3288c	542.6	197.744	1.4563	2.74404	1.0557e-18	7.9946e-17	888735	usfY	hypothetical protein
Rv3554	293.955	107.791	1.4474	2.72716	2.4933e-16	1.632e-14	887221	fdxB	electron transfer protein FdxB
Rv1583c	108.962	40.1162	1.4416	2.71622	6.6597e-09	2.2561e-07	886315	Rv1583c	phage protein
Rv0191	592.223	220.089	1.4281	2.69092	3.8269e-06	7.3898e-05	886770	Rv0191	MFS-type transporter
Rv3340	1627.91	614.003	1.4067	2.6513	3.5983e-27	4.2111e-25	888037	metC	O-acetylhomoserine sulfhydrylase
Rv3085	180.426	70.7287	1.351	2.55089	0.0045103	0.033053	888656	Rv3085	oxidoreductase SadH
Rv3341	1506.24	601.693	1.3239	2.50342	7.935e-08	2.1134e-06	888030	metA	homoserine O-acetyltransferase
Rv1461	2693.52	1092.31	1.3021	2.46588	2.9079e-25	2.8075e-23	886609	Rv1461	hypothetical protein
Rv2707	1730.64	702.452	1.3008	2.46365	1.8825e-23	1.731e-21	887750	Rv2707	hypothetical protein
Rv1218c	189.561	77.4815	1.2907	2.44647	5.2182e-11	2.1213e-09	888518	Rv1218c	tetronasin ABC transporter ATP-binding protein
Rv1582c	207.905	85.1915	1.2871	2.44037	5.0681e-07	1.1582e-05	886311	Rv1582c	phage protein
Rv3741c	69.1415	28.8134	1.2628	2.39961	1.2014e-05	0.0002044	885129	Rv3741c	oxidoreductase
Rv3342	858.538	358.365	1.2605	2.39579	8.6946e-08	2.2999e-06	888046	Rv3342	methyltransferase
Rv0830	508.612	213.338	1.2534	2.38403	1.8857e-16	1.2777e-14	885886	Rv0830	S-adenosylmethionine-dependent methyltransferase
Rv0658c	110.53	46.6009	1.246	2.37183	3.8581e-06	7.4129e-05	888102	Rv0658c	integral membrane protein
Rv1168c	1849.69	781.264	1.2434	2.36756	2.4968e-22	2.1428e-20	885990	PPE17	PPE family protein PPE17
Rv1839c	31.6454	13.4698	1.2323	2.34941	0.0033879	0.02622	885750	vapB13	antitoxin VapB13
Rv3084	131.768	56.585	1.2195	2.32866	0.0065349	0.043892	888652	lipR	acetyl-hydrolase LipR
Rv3287c	310.54	133.603	1.2168	2.32431	1.939e-12	9.2432e-11	887977	rsbW	anti-sigma factor RsbW
Rv2328	464.493	204.109	1.1863	2.27568	2.3223e-10	8.9686e-09	888111	PE23	PE family protein PE23
Rv3555c	537.128	237.201	1.1792	2.26451	9.9599e-09	3.1529e-07	887952	Rv3555c	hypothetical protein
Rv3426	158.919	71.3929	1.1544	2.22592	4.6739e-08	1.3176e-06	887622	PPE58	PPE family protein PPE58
Rv1593c	686.522	313.865	1.1292	2.18737	5.133e-15	3.0498e-13	886289	Rv1593c	hypothetical protein
Rv3830c	144.291	66.843	1.1101	2.15861	3.6239e-07	8.4311e-06	886158	Rv3830c	TetR family transcriptional regulator
Rv0146	530.143	246.397	1.1054	2.15159	1.3396e-10	5.2792e-09	886849	Rv0146	S-adenosylmethionine-dependent methyltransferase
Rv1221	4104.81	1916.96	1.0985	2.14132	1.8108e-12	8.7418e-11	888751	sigE	ECF RNA polymerase sigma factor SigE
Rv0145	3248.53	1526.82	1.0893	2.12771	4.828e-11	1.9836e-09	886851	Rv0145	S-adenosylmethionine-dependent methyltransferase
Rv1942c	38.2323	18.0155	1.0856	2.12226	0.0030607	0.024322	885606	mazF5	toxin MazF5
Rv0885	1514.15	715.946	1.0806	2.11492	3.158e-07	7.4981e-06	885285	Rv0885	hypothetical protein
Rv3657c	73.3354	34.7626	1.077	2.10964	0.00010708	0.0014211	885619	Rv3657c	membrane protein
Rv3831	121.732	57.7743	1.0752	2.10701	3.8071e-06	7.3885e-05	886161	Rv3831	hypothetical protein
Rv3740c	172.382	82.3555	1.0657	2.09319	9.603e-08	2.4891e-06	885781	Rv3740c	diacyglycerol O-acyltransferase
Rv1474c	293.801	140.466	1.0646	2.09159	4.9875e-06	9.2161e-05	886543	Rv1474c	transcriptional regulator
Rv3797	227.834	109.34	1.0592	2.08378	0.00034367	0.0038809	886122	fadE35	acyl-CoA dehydrogenase FadE35
Rv1222	608.555	293.484	1.0521	2.07355	6.3492e-13	3.1845e-11	885196	rseA	anti-sigma E factor RseA
Rv3425	197.292	95.5537	1.046	2.0648	9.5266e-08	2.4859e-06	887635	PPE57	PPE family protein PPE57
Rv1285	3435.9	1678.85	1.0332	2.04656	6.7623e-13	3.3482e-11	886979	cysD	sulfate adenylyltransferase subunit 2
Rv3645	4334.09	2131.75	1.0237	2.03313	1.3485e-14	7.6589e-13	885620	Rv3645	transmembrane protein
Rv1286	2581.7	1271.52	1.0218	2.03045	6.8753e-16	4.3529e-14	886978	Rv1286	adenylyl-sulfate kinase
Rv1397c	675.487	332.919	1.0208	2.02904	3.1068e-05	0.00048382	886736	vapC10	ribonuclease VapC10
Rv3659c	257.42	128.283	1.0048	2.00667	0.00023675	0.0027791	885627	Rv3659c	conjugal transfer protein
Rv1779c	1892.11	943.496	1.0039	2.00541	9.8527e-06	0.00017296	885829	Rv1779c	integral membrane protein
Rv1169c	65.7921	33.1934	0.98702	1.98209	0.00074508	0.0075468	885930	lipX	lipase LipX
Rv1994c	83.5607	42.1818	0.9862	1.98096	0.0033395	0.026058	888889	cmtR	HTH-type transcriptional regulator CmtR
Rv2779c	159.935	80.7936	0.98517	1.97955	1.4915e-06	3.1341e-05	888479	Rv2779c	Lrp/AsnC family transcriptional regulator
Rv3660c	876.642	443.587	0.98277	1.97626	0.00067614	0.0069448	885319	Rv3660c	hypothetical protein
Rv0439c	154.506	78.1858	0.98268	1.97613	1.0752e-05	0.00018621	886342	Rv0439c	dehydrogenase/reductase
Rv3048c	1352.22	690.917	0.96874	1.95713	9.3686e-09	3.0151e-07	888886	nrdF2	ribonucleoside-diphosphate reductase subunit beta NrdF2
Rv0764c	296.222	153.329	0.95005	1.93194	0.0001636	0.0020381	888819	cyp51	lanosterol 14-alpha demethylase
Rv2053c	2617.55	1356.87	0.94794	1.92912	0.00047668	0.0051422	888768	fxsA	transmembrane protein FxsA
Rv2742c	347.074	182.096	0.93055	1.906	0.00013648	0.001757	888332	Rv2742c	hypothetical protein
Rv0158	127.92	67.1979	0.92875	1.90363	0.00061426	0.0063943	886828	Rv0158	transcriptional regulator
Rv2930	5023.29	2640.01	0.92809	1.90276	1.5656e-14	8.7627e-13	887603	fadD26	fatty-acid--CoA ligase FadD26
Rv0067c	177.018	93.39	0.92256	1.89548	5.0541e-06	9.2948e-05	886991	Rv0067c	transcriptional regulator
Rv3060c	2814.25	1492.93	0.9146	1.88505	2.3762e-13	1.2236e-11	888855	Rv3060c	GntR family transcriptional regulator
Rv0598c	51.5395	27.6618	0.89778	1.8632	0.006954	0.045674	887861	vapC27	ribonuclease VapC27
Rv1982c	63.2132	33.9485	0.89688	1.86203	0.0020247	0.017572	885816	vapC36	ribonuclease VapC36
Rv3417c	5543.41	2982.98	0.89402	1.85835	1.3117e-06	2.8143e-05	887877	groEL1	chaperonin GroEL
Rv1287	453.664	245.263	0.8873	1.84971	3.1646e-07	7.4981e-06	886998	Rv1287	HTH-type transcriptional regulator
Rv2829c	209.625	113.356	0.88695	1.84926	1.3997e-06	2.9701e-05	887730	vapC22	ribonuclease VapC22
Rv3384c	82.1701	44.5663	0.88266	1.84377	0.0031722	0.025047	887432	vapC46	ribonuclease VapC46
Rv0991c	361.012	196.118	0.88033	1.8408	0.00010018	0.001348	885350	Rv0991c	hypothetical protein
Rv2327	1353.57	736.86	0.87731	1.83695	1.9444e-11	8.1622e-10	888124	Rv2327	hypothetical protein
Rv2010	543.829	296.707	0.87411	1.83288	1.8032e-09	6.8273e-08	888933	vapC15	ribonuclease VapC15
Rv3270	11033.1	6029.48	0.87174	1.82987	0.0038529	0.029122	888705	ctpC	manganese/zinc-exporting P-type ATPase
Rv1475c	2874.35	1595.93	0.84884	1.80105	7.142e-12	3.1344e-10	886545	acn	iron-regulated aconitate hydratase
Rv3484	557.104	310.265	0.84445	1.79558	5.5699e-09	1.9206e-07	888445	Rv3484	hypothetical protein
Rv2846c	4671.42	2605.15	0.84249	1.79314	6.0265e-06	0.00010876	888575	efpA	MFS-type transporter EfpA
Rv3320c	100.719	56.2386	0.84071	1.79093	0.0048949	0.035335	887245	vapC44	ribonuclease VapC44
Rv3159c	221.397	123.73	0.83944	1.78936	0.0018065	0.015965	888794	PPE53	PPE family protein PPE53
Rv2431c	103.774	58.0656	0.83768	1.78717	0.00042507	0.004677	885703	PE25	PE family protein PE25
Rv3292	366.406	205.321	0.83556	1.78455	1.5042e-07	3.7404e-06	888734	Rv3292	hypothetical protein
Rv3574	712.613	400.126	0.83266	1.78097	0.00010596	0.0014111	887204	kstR	HTH-type transcriptional regulator KstR
Rv0187	217.232	122.71	0.82398	1.77028	4.728e-06	8.7786e-05	886779	Rv0187	O-methyltransferase
Rv1463	405.619	229.407	0.82222	1.76812	9.4345e-08	2.4786e-06	886571	Rv1463	ABC transporter ATP-binding protein
Rv1636	232.585	132.344	0.81347	1.75743	8.0964e-06	0.00014343	885473	TB15.3	iron-regulated universal stress protein
Rv1073	3697.88	2110.12	0.80937	1.75245	5.4986e-11	2.212e-09	887132	Rv1073	hypothetical protein
Rv1981c	563.533	322.113	0.80693	1.74948	3.0164e-05	0.00047356	885923	nrdF1	ribonucleoside-diphosphate reductase subunit beta NrdF1
Rv0597c	450.619	257.935	0.8049	1.74702	1.3281e-07	3.3307e-06	887853	Rv0597c	hypothetical protein
Rv3095	830.221	477.737	0.79728	1.73782	9.7674e-09	3.1175e-07	888679	Rv3095	HTH-type transcriptional regulator
Rv3247c	259.131	150.275	0.78608	1.72438	3.2505e-06	6.4048e-05	888740	tmk	thymidylate kinase
Rv3061c	1310.9	760.32	0.78588	1.72414	2.5906e-09	9.4387e-08	887617	fadE22	acyl-CoA dehydrogenase FadE22
Rv2744c	4246.42	2471.98	0.78058	1.71782	1.7267e-07	4.2206e-06	888304	35kd_ag	hypothetical protein
Rv2665	92.9233	54.1347	0.77949	1.71652	0.0013919	0.012768	887748	Rv2665	hypothetical protein
Rv2745c	2527.37	1474.86	0.77705	1.71362	0.0029572	0.023694	888315	clgR	transcriptional regulator ClgR
Rv3249c	691.927	405.026	0.77261	1.70836	3.243e-08	9.2774e-07	888741	Rv3249c	TetR family transcriptional regulator
Rv3385c	98.0005	57.3744	0.77238	1.70809	0.00084973	0.0085017	887429	vapB46	antitoxin VapB46
Rv3418c	1752.32	1027.46	0.77019	1.70549	7.6714e-05	0.0010852	887583	groES	chaperonin GroES
Rv3583c	13235.2	7761.94	0.76989	1.70514	1.4056e-10	5.4833e-09	887854	Rv3583c	RNA polymerase-binding transcription factor CarD
Rv0617	238.575	140.243	0.76652	1.70116	1.5606e-05	0.00025757	887926	vapC29	ribonuclease VapC29
Rv3122	123.147	72.4772	0.76478	1.69911	0.00047652	0.0051422	888890	Rv3122	hypothetical protein
Rv2016	383.148	226.017	0.76147	1.69522	0.0013812	0.012731	888630	Rv2016	hypothetical protein
Rv0275c	748.6	442.119	0.75976	1.69321	4.7161e-08	1.3198e-06	886629	Rv0275c	transcriptional regulator
Rv3407	1708.08	1008.88	0.75961	1.69303	7.7713e-06	0.00013831	887505	vapB47	antitoxin VapB47
Rv3002c	230.113	136.088	0.7578	1.69091	1.6301e-05	0.00026789	887226	ilvN	acetolactate synthase small subunit
Rv0765c	298.344	176.693	0.75574	1.6885	0.0067733	0.044789	888793	Rv0765c	oxidoreductase
Rv2172c	1564.67	930.732	0.74942	1.68112	5.8145e-09	1.9872e-07	888147	Rv2172c	hypothetical protein
Rv2710	11100.7	6625.84	0.74448	1.67537	6.2148e-05	0.00090231	888580	sigB	RNA polymerase sigma factor SigB
Rv1057	654.39	392.785	0.73641	1.66602	0.0075382	0.048199	887135	Rv1057	hypothetical protein
Rv3052c	987.244	593.531	0.73408	1.66334	4.8421e-05	0.00072202	888885	nrdI	NrdI protein
Rv0660c	642.889	387.285	0.73117	1.65998	1.6913e-07	4.1603e-06	888141	mazE2	antitoxin MazE2
Rv1577c	523.457	317.209	0.72264	1.6502	1.29e-06	2.7833e-05	886329	Rv1577c	phage prohead protease
Rv1217c	268.334	162.61	0.72262	1.65018	2.2395e-05	0.00035888	888401	Rv1217c	tetronasin ABC transporter integral membrane protein
Rv3051c	7868.92	4785.46	0.71751	1.64434	4.9435e-09	1.72e-07	888869	nrdE	ribonucleoside-diphosphate reductase subunit alpha
Rv0960	100.945	61.4772	0.71545	1.642	0.0021005	0.01796	885158	vapC9	ribonuclease VapC9
Rv0608	131.139	79.9224	0.71442	1.64082	0.0016712	0.014906	887895	vapB28	antitoxin VapB28
Rv0240	122.138	74.4675	0.71383	1.64015	0.0011842	0.01114	886688	vapC24	ribonuclease VapC24
Rv1643	373.103	227.784	0.71191	1.63797	5.5432e-06	0.00010098	885455	rplT	50S ribosomal protein L20
Rv2743c	1663.94	1021.03	0.70458	1.62967	0.0029857	0.023824	887779	Rv2743c	hypothetical protein
Rv0905	763.845	468.74	0.70449	1.62957	3.8661e-07	8.9407e-06	885825	echA6	enoyl-CoA hydratase EchA6
Rv3003c	2042.57	1257.96	0.6993	1.62372	1.9922e-08	6.011e-07	887286	ilvB1	acetolactate synthase large subunit IlvB
Rv3248c	2554.78	1577.09	0.69593	1.61993	2.3012e-08	6.7843e-07	888746	sahH	adenosylhomocysteinase
Rv2931	5987.5	3698.18	0.69514	1.61904	4.3338e-09	1.526e-07	888183	ppsA	phthiocerol synthesis polyketide synthase type I PpsA
Rv2430c	673.601	416.205	0.6946	1.61844	0.0016661	0.014895	885945	PPE41	PPE family protein PPE41
Rv0232	499.126	308.65	0.69343	1.61712	0.0011354	0.0108	886701	Rv0232	transcriptional regulator
Rv2650c	897.173	558.409	0.68407	1.60667	0.0028446	0.022935	887478	Rv2650c	prophage protein
Rv1802	105.325	65.722	0.6804	1.60258	0.002536	0.021153	885542	PPE30	PPE family protein PPE30
Rv3182	142.246	88.9161	0.67787	1.59978	0.0009242	0.0091285	888795	Rv3182	hypothetical protein
Rv3172c	181.175	113.366	0.6764	1.59815	0.0012648	0.01177	888848	Rv3172c	hypothetical protein
Rv1080c	1371.12	858.749	0.67505	1.59665	0.001507	0.013662	887115	greA	transcription elongation factor GreA
Rv1072	9288.8	5820.25	0.67441	1.59594	0.0004033	0.0044886	887114	Rv1072	transmembrane protein
Rv0563	3729.48	2339.89	0.67254	1.59388	0.00020081	0.002401	887649	htpX	protease HtpX
Rv1870c	1078.32	677.51	0.67047	1.59159	5.542e-07	1.259e-05	885797	Rv1870c	hypothetical protein
Rv1167c	371.189	234.175	0.66456	1.58508	0.0036787	0.028153	888758	Rv1167c	transcriptional regulator
Rv0030	84.9164	53.5969	0.66389	1.58435	0.0074752	0.047956	887051	Rv0030	hypothetical protein
Rv2956	554.346	350.581	0.66104	1.58122	6.7238e-06	0.00012022	887486	Rv2956	hypothetical protein
Rv3096	237.007	149.939	0.66055	1.58069	0.00078371	0.0079026	888678	Rv3096	hypothetical protein
Rv0638	2531.46	1602.15	0.65996	1.58004	5.5777e-08	1.517e-06	888042	secE1	preprotein translocase SecE
Rv3869	2729.53	1727.53	0.65994	1.58002	1.297e-07	3.2953e-06	886166	eccB1	ESX-1 secretion system protein EccB
Rv2651c	478.417	303.825	0.65503	1.57465	1.4186e-05	0.00023614	887837	Rv2651c	prophage protease
Rv1928c	124.481	79.3553	0.64953	1.56866	0.0033156	0.026026	885331	Rv1928c	short-chain type dehydrogenase/reductase
Rv2884	338.305	215.731	0.64909	1.56818	0.00046914	0.0051152	887443	Rv2884	transcriptional regulator
Rv0766c	404.359	258.72	0.64425	1.56293	2.8485e-05	0.00044901	888834	cyp123	cytochrome P450 Cyp123
Rv0990c	657.781	421.668	0.6415	1.55995	0.0020962	0.01796	885343	Rv0990c	hypothetical protein
Rv1094	13521.3	8722.71	0.63238	1.55012	1.3135e-07	3.3154e-06	885339	desA2	acyl-ACP desaturase DesA
Rv3463	1019.23	658.096	0.63111	1.54876	2.366e-06	4.7592e-05	888286	Rv3463	hypothetical protein
Rv1641	1047.84	680.385	0.623	1.54007	1.4932e-06	3.1341e-05	885478	infC	initiation factor IF-3
Rv0301	234.558	152.552	0.62064	1.53756	0.0024841	0.020811	886586	vapC2	ribonuclease VapC2
Rv0647c	745.302	485.894	0.61718	1.53387	6.176e-06	0.00011094	888070	Rv0647c	hypothetical protein
Rv3878	850.186	555.497	0.614	1.5305	0.00010425	0.0013932	886198	espJ	ESX-1 secretion-associated protein EspJ
Rv1929c	2859.01	1874.62	0.60891	1.52511	0.00096759	0.0094365	885630	Rv1929c	hypothetical protein
Rv3429	2538.58	1664.73	0.60873	1.52492	1.2844e-06	2.7833e-05	887630	PPE59	PPE family protein PPE59
Rv1387	3580.77	2352.02	0.60637	1.52242	3.3908e-05	0.00052591	886784	PPE20	PPE family protein PPE20
Rv0906	368.355	242.336	0.60409	1.52002	0.00013891	0.0017823	885150	Rv0906	hypothetical protein
Rv3776	367.035	241.738	0.60247	1.51831	0.0077592	0.049286	888953	Rv3776	hypothetical protein
Rv2694c	997.325	658.355	0.5992	1.51488	0.0001915	0.0023039	888911	Rv2694c	hypothetical protein
Rv3567c	241.248	159.333	0.59847	1.51411	0.0037422	0.028506	887525	hsaB	flavin-dependent monooxygenase reductase subunit HsaB
Rv1459c	369.335	244.417	0.59559	1.51109	8.8325e-05	0.0012183	886585	Rv1459c	alpha-(1->6)-mannopyranosyltransferase
Rv0791c	791.9	524.108	0.59546	1.51095	0.00088078	0.0087896	885273	Rv0791c	hypothetical protein
Rv2017	180.756	119.662	0.59508	1.51056	0.002058	0.017778	888435	Rv2017	transcriptional regulator
Rv2576c	1965.95	1302.25	0.59422	1.50966	4.2463e-05	0.0006406	887251	Rv2576c	membrane protein
Rv3050c	1228.96	814.659	0.59318	1.50857	4.0986e-06	7.7975e-05	888866	Rv3050c	AsnC family transcriptional regulator
Rv2934	4178.8	2782.16	0.58689	1.50201	9.7224e-07	2.1334e-05	887172	ppsD	phthiocerol synthesis polyketide synthase type I PpsD
Rv2840c	485.897	323.636	0.58628	1.50137	6.6476e-05	0.00095795	888189	Rv2840c	hypothetical protein
Rv1894c	1519.45	1013.42	0.58432	1.49933	5.4171e-06	9.9152e-05	885081	Rv1894c	hypothetical protein
Rv0992c	374.811	250.046	0.58397	1.49897	0.00017833	0.0021989	885337	Rv0992c	5-formyltetrahydrofolate cyclo-ligase
Rv0238	923.476	616.115	0.58387	1.49886	1.7277e-05	0.00028272	886691	Rv0238	transcriptional regulator
Rv0229c	152.644	101.891	0.58314	1.49811	0.0028169	0.022807	886724	Rv0229c	hypothetical protein
Rv1492	1051.67	702.139	0.58286	1.49782	5.0298e-05	0.00074426	886507	mutA	methylmalonyl-CoA mutase small subunit
Rv1813c	685.967	458.074	0.58256	1.4975	3.425e-05	0.00052909	885546	Rv1813c	hypothetical protein
Rv3873	3195.07	2134.14	0.58219	1.49712	1.3758e-05	0.00023001	886201	PPE68	PPE family protein PPE68
Rv0908	316.014	211.424	0.57985	1.49469	0.00028942	0.0033365	885657	ctpE	metal cation transporter ATPase E
Rv0440	12499.7	8373.98	0.57791	1.49269	1.5482e-06	3.1974e-05	886354	groEL2	molecular chaperone GroEL
Rv2933	6657.2	4470.94	0.57434	1.489	1.5444e-06	3.1974e-05	887686	ppsC	phthiocerol synthesis polyketide synthase type I PpsC
Rv3833	549.99	369.453	0.57402	1.48867	0.00053509	0.0056929	886162	Rv3833	AraC family transcriptional regulator
Rv2845c	446.055	300.061	0.57197	1.48655	0.00012194	0.0016019	888539	proS	proline--tRNA ligase
Rv0805	873.011	588.822	0.56817	1.48264	0.0001128	0.0014868	885326	Rv0805	3',5'-cyclic adenosine monophosphate phosphodiesterase CpdA
Rv1152	210.807	142.347	0.56651	1.48094	0.0019594	0.017082	885985	Rv1152	transcriptional regulator
Rv1462	739.733	499.575	0.5663	1.48072	0.0012995	0.012064	886567	Rv1462	hypothetical protein
Rv0646c	262.81	177.506	0.56616	1.48058	0.00068038	0.0069698	888065	lipG	lipase/esterase LipG
Rv3682	2847.87	1925.97	0.5643	1.47867	4.2036e-06	7.958e-05	885751	ponA2	bifunctional penicillin-insensitive transglycosylase/penicillin-sensitive transpeptidase
Rv1223	5069.19	3443.09	0.55805	1.47228	3.9003e-06	7.457e-05	888912	htrA	serine protease HtrA
Rv0381c	232.107	157.731	0.55732	1.47153	0.0019485	0.017025	886444	Rv0381c	hypothetical protein
Rv3139	2410.21	1640.07	0.5554	1.46958	5.5988e-06	0.00010152	887971	fadE24	acyl-CoA dehydrogenase
Rv2077c	6526.93	4463.23	0.54832	1.46238	1.9734e-05	0.00031888	887785	Rv2077c	transmembrane protein
Rv3171c	658.328	450.527	0.54719	1.46124	9.1576e-05	0.0012527	887293	hpx	non-heme haloperoxidase Hpx
Rv0026	152.942	104.913	0.5438	1.45781	0.0060728	0.041584	887057	Rv0026	hypothetical protein
Rv0455c	1346.21	925.242	0.541	1.45498	2.1527e-05	0.0003464	886314	Rv0455c	hypothetical protein
Rv0233	636.637	437.727	0.54044	1.45442	0.0022506	0.019145	886699	nrdB	ribonucleoside-diphosphate reductase subunit beta NrdB
Rv3062	515.439	354.442	0.54025	1.45422	0.00025583	0.002976	887553	ligB	DNA ligase
Rv0382c	498.949	343.215	0.53978	1.45375	0.0057336	0.039838	886443	pyrE	orotate phosphoribosyltransferase
Rv3581c	2105.84	1454.74	0.53364	1.44758	1.1864e-05	0.00020292	888221	ispF	2C-methyl-D-erythritol 2,4-cyclodiphosphate synthase
Rv3864	1262.51	873.715	0.53106	1.44499	0.005335	0.037837	886185	espE	ESX-1 secretion-associated protein EspE
Rv1212c	148.017	102.448	0.53087	1.4448	0.0066952	0.044601	887805	glgA	capsular glucan synthase
Rv3252c	1912.02	1323.42	0.53083	1.44476	0.00010074	0.0013509	888690	alkB	transmembrane alkane 1-monooxygenase AlkB
Rv0859	1085.9	752.865	0.52842	1.44235	6.3668e-05	0.00092091	885774	Rv0859	acyltransferase
Rv1390	323.563	225.335	0.52197	1.43591	0.0028304	0.022868	886754	rpoZ	DNA-directed RNA polymerase subunit omega
Rv3246c	2079.17	1448.72	0.52123	1.43518	3.9731e-05	0.00060384	888743	mtrA	two component DNA-binding response regulator MtrA
Rv3641c	240.533	167.613	0.5211	1.43505	0.0027978	0.02279	885540	fic	cell filamentation protein Fic
Rv1465	187.598	130.905	0.51913	1.43309	0.0058507	0.040421	886569	Rv1465	nitrogen fixation related protein
Rv2470	408.88	285.574	0.51782	1.43179	0.0011932	0.011158	887743	glbO	hemoglobin GlbO
Rv1597	760.044	531.54	0.51591	1.4299	0.00013429	0.0017449	886297	Rv1597	hypothetical protein
Rv2827c	472.636	330.661	0.51537	1.42936	0.0053395	0.037837	887707	Rv2827c	hypothetical protein
Rv2989	5479.99	3837.81	0.51389	1.4279	0.0050236	0.036129	887723	Rv2989	transcriptional regulator
Rv0716	1203.13	843.263	0.51273	1.42675	5.7898e-05	0.00084698	888400	rplE	50S ribosomal protein L5
Rv0186	1124.95	788.522	0.51264	1.42666	0.00022885	0.0027194	886780	bglS	beta-glucosidase BglS
Rv0986	181.257	127.052	0.51262	1.42664	0.0074223	0.047856	885364	Rv0986	adhesion component ABC transporter ATP-binding protein
Rv2778c	273.788	191.964	0.51222	1.42624	0.0019979	0.017378	887751	Rv2778c	hypothetical protein
Rv2556c	1750.56	1227.62	0.51195	1.42598	0.00037243	0.0041934	887451	Rv2556c	hypothetical protein
Rv0477	534.173	375.786	0.5074	1.42149	0.00039352	0.0043924	886273	Rv0477	hypothetical protein
Rv2703	3952.09	2782.6	0.50618	1.42028	2.8264e-05	0.00044736	887477	sigA	RNA polymerase sigma factor SigA
Rv3688c	343.776	242.173	0.50543	1.41955	0.0014054	0.012862	885563	Rv3688c	hypothetical protein
Rv2581c	355.056	250.446	0.50355	1.4177	0.0018363	0.016155	888217	Rv2581c	glyoxalase II
Rv1324	2650.04	1876.48	0.49799	1.41224	5.5652e-05	0.00081721	886897	Rv1324	thioredoxin
Rv1318c	215.643	152.875	0.49629	1.41058	0.0053163	0.037811	886910	Rv1318c	adenylate cyclase
Rv3268	1219.7	865.714	0.49456	1.40889	0.00073591	0.0074791	888703	Rv3268	hypothetical protein
Rv1322A	5427.13	3852.57	0.49437	1.40871	4.275e-05	0.00064242	3205097	Rv1322A	hypothetical protein
Rv1192	1197.14	850.995	0.49237	1.40675	0.00013511	0.0017452	886007	Rv1192	hypothetical protein
Rv1644	1115.99	793.613	0.49182	1.40622	0.00031777	0.0036095	885163	tsnR	23S rRNA methyltransferase TsnR
Rv3049c	4790.25	3409.2	0.49067	1.4051	3.9199e-05	0.00059836	888894	Rv3049c	monooxygenase
Rv0189c	1429.72	1018.22	0.48968	1.40413	0.00013952	0.0017842	886774	ilvD	dihydroxy-acid dehydratase
Rv0147	1361.46	970.518	0.48833	1.40282	0.00014772	0.0018637	886847	Rv0147	aldehyde dehydrogenase
Rv0350	15816.5	11283.7	0.48719	1.40171	0.0015362	0.013841	885946	dnaK	chaperone protein DnaK
Rv2932	2245.53	1603.23	0.48607	1.40062	7.767e-05	0.0010908	888023	ppsB	phthiocerol synthesis polyketide synthase type I PpsB
Rv2748c	2965.84	2120.7	0.4839	1.39852	7.761e-05	0.0010908	888408	ftsK	DNA translocase FtsK
Rv1665	235.37	168.325	0.48368	1.39831	0.0047799	0.034699	885525	pks11	chalcone synthase
Rv3490	1703.83	1218.56	0.4836	1.39823	0.00015047	0.0018868	888404	otsA	trehalose-phosphate synthase
Rv1391	1944.82	1391.1	0.48341	1.39804	0.00061815	0.0064174	886749	dfp	bifunctional phosphopantothenoylcysteine decarboxylase/phosphopantothenate--cysteine ligase
Rv3570c	1406.73	1008.1	0.48071	1.39543	0.0011526	0.010937	887241	hsaA	flavin-dependent monooxygenase oxygenase subunit HsaA
Rv3331	17648.6	12661.2	0.47915	1.39392	5.8288e-05	0.00084947	887504	sugI	sugar-transport integral membrane protein SugI
Rv0559c	1161.59	833.441	0.47894	1.39372	0.00018549	0.0022457	887569	Rv0559c	hypothetical protein
Rv3140	2179.5	1565.82	0.47708	1.39192	9.4672e-05	0.0012874	887417	fadE23	acyl-CoA dehydrogenase FadE23
Rv1464	599.869	431.413	0.47558	1.39048	0.0050524	0.036269	886565	csd	cysteine desulfurase
Rv2935	5726.19	4126.08	0.4728	1.3878	0.00010006	0.001348	888210	ppsE	phthiocerol synthesis polyketide synthase type I PpsE
Rv1109c	1282.77	928.073	0.46695	1.38218	0.00037429	0.0042021	885828	Rv1109c	hypothetical protein
Rv1594	3839.27	2781.6	0.46492	1.38024	0.00014815	0.0018637	886283	nadA	quinolinate synthetase A
Rv0412c	575.992	417.323	0.46488	1.3802	0.0011037	0.01059	886415	Rv0412c	membrane protein
Rv0184	508.01	368.951	0.46143	1.37691	0.002349	0.019882	886806	Rv0184	hypothetical protein
Rv2839c	8768.08	6370.75	0.4608	1.3763	0.0036765	0.028153	888157	infB	translation initiation factor IF-2
Rv0410c	865.373	629.46	0.45921	1.37479	0.00057174	0.0060661	886397	pknG	serine/threonine-protein kinase PknG
RVnc0046	726079	529781	0.45473	1.37053	8.8007e-05	0.0012182	14515871	ssr	miscRNA
Rv2266	630.484	460.343	0.45375	1.3696	0.0047361	0.034576	887763	cyp124	cytochrome P450 Cyp124
Rv2367c	394.281	288.588	0.45021	1.36624	0.0065859	0.044157	885989	Rv2367c	endoribonuclease
Rv3391	396.479	290.615	0.44814	1.36428	0.003448	0.026633	887950	acrA1	acyl-CoA-reductase AcrA
Rv1172c	288.026	211.16	0.44787	1.36402	0.0058854	0.040588	885988	PE12	PE family protein PE12
Rv3408	269.175	197.371	0.44764	1.36381	0.0067827	0.044789	887900	vapC47	ribonuclease VapC47
Rv2368c	1460.57	1073.09	0.44476	1.36109	0.00038801	0.0043434	885998	phoH1	phosphate starvation-inducible protein PhoH
Rv0211	2102.92	1551.97	0.43829	1.355	0.00052855	0.0056544	886744	pckA	phosphoenolpyruvate carboxykinase
Rv2516c	433.616	320.087	0.43795	1.35468	0.0061684	0.042015	887186	Rv2516c	hypothetical protein
Rv2979c	401.347	296.892	0.43491	1.35183	0.0067845	0.044789	888325	Rv2979c	resolvase
Rv0411c	298.19	220.791	0.43355	1.35055	0.0073346	0.047601	886393	glnH	glutamine-binding lipoprotein GlnH
Rv0659c	314.283	233.099	0.43112	1.34828	0.0063863	0.04327	888134	mazF2	toxin MazF2
Rv1856c	382.506	284.978	0.42463	1.34223	0.0048552	0.03518	885708	Rv1856c	oxidoreductase
Rv2150c	1117.2	834.482	0.42093	1.33879	0.0010414	0.010041	888369	ftsZ	cell division protein FtsZ
Rv1493	1327.62	995.366	0.41555	1.33381	0.0015374	0.013841	886509	mutB	methylmalonyl-CoA mutase large subunit
Rv1854c	983.376	739.734	0.41073	1.32936	0.0020627	0.017778	885746	ndh	NADH dehydrogenase
Rv1142c	731.492	550.817	0.40927	1.32801	0.0032752	0.025761	885458	echA10	enoyl-CoA hydratase EchA10
Rv1871c	2399.71	1808.98	0.40768	1.32655	0.00072174	0.0073545	885804	Rv1871c	hypothetical protein
Rv3545c	1103.04	835.744	0.40036	1.31984	0.0058476	0.040421	887782	cyp125	steroid C26-monooxygenase
Rv1859	814.041	616.984	0.39987	1.31939	0.0027035	0.022262	885731	modC	molybdenum ABC transporter ATP-binding protein ModC
Rv0667	17561.6	13337.7	0.39691	1.31668	0.00074647	0.0075468	888164	rpoB	DNA-directed RNA polymerase subunit beta
Rv1472	755.811	574.528	0.39565	1.31554	0.0035588	0.027433	886547	echA12	enoyl-CoA hydratase EchA12
Rv1600	624.492	475.535	0.39313	1.31324	0.0048866	0.035335	886298	hisC1	histidinol-phosphate aminotransferase
Rv2131c	1285.1	982.282	0.38768	1.30829	0.0026736	0.022111	888142	cysQ	3'(2'),5'-bisphosphate nucleotidase CysQ
Rv0134	748.1	572.601	0.3857	1.30649	0.0039925	0.029824	886871	ephF	epoxide hydrolase EphF
Rv0450c	640.367	490.531	0.38455	1.30545	0.0057354	0.039838	886323	mmpL4	transmembrane transport protein MmpL4
Rv3916c	695.441	535.148	0.37799	1.29953	0.0076661	0.048856	886249	Rv3916c	hypothetical protein
Rv2938	579.773	446.618	0.37645	1.29814	0.0067525	0.044789	888491	drrC	daunorubicin ABC transporter permease DrrC
Rv3332	4282.68	3305.19	0.37378	1.29574	0.002363	0.019882	887518	nagA	N-acetylglucosamine-6-phosphate deacetylase NagA
Rv2178c	1701.39	1316.86	0.36961	1.292	0.0026961	0.022249	888309	aroG	phospho-2-dehydro-3-deoxyheptonate aldolase AroG
Rv0485	1685.03	1304.61	0.36915	1.29159	0.0029714	0.023759	887170	Rv0485	transcriptional regulator
Rv3802c	1032.58	799.769	0.3686	1.2911	0.0057212	0.039838	886135	Rv3802c	membrane protein
Rv2590	6219.95	4832.16	0.36423	1.28719	0.0023586	0.019882	888574	fadD9	fatty-acid--CoA ligase FadD9
Rv3710	2341.77	1823.27	0.36107	1.28438	0.0043613	0.032082	885092	leuA	2-isopropylmalate synthase
Rv1832	2857.56	2227.23	0.35954	1.28302	0.0037188	0.028383	885716	gcvB	glycine dehydrogenase
Rv1405c	1152.65	899.17	0.35829	1.28191	0.0071541	0.046689	886714	Rv1405c	methyltransferase
Rv0352	7014.05	5483.79	0.35507	1.27905	0.0036259	0.027895	886495	dnaJ1	chaperone protein DnaJ
Rv2379c	1147.77	901.113	0.34906	1.27373	0.0068234	0.044893	885874	mbtF	peptide synthetase
Rv2444c	10335.9	8130.75	0.3462	1.27121	0.0045738	0.033455	885911	rne	ribonuclease E
Rv3811	1005.72	792.331	0.34406	1.26932	0.0074439	0.047856	886137	Rv3811	hypothetical protein
Rv1392	2446.98	1933.5	0.33979	1.26557	0.006797	0.044795	886741	metK	S-adenosylmethionine synthetase
Rv0824c	7380.53	5883.58	0.32703	1.25443	0.0067627	0.044789	885444	desA1	acyl-ACP desaturase DesA

## Sheet: P0 vs KP4-58
Gene_id	readcount_Rv	readcount_K4_58	log2FoldChange	Fold	pval	padj	NCBI_id	Symbol	description
Rv2416c	164.325	5533.97	-5.0737	0.0296937	4.5761e-211	1.7664e-207	885903	eis	enhanced intracellular survival protein
Rv1258c	259.234	8530.58	-5.0403	0.0303891	8.8111e-152	1.1337e-148	887056	Rv1258c	multidrug-efflux transporter
Rv2725c	1125.92	17414.7	-3.9511	0.0646547	1.0884e-158	2.1006e-155	888241	hflX	GTP-binding protein HflX
Rv2415c	33.1543	512.643	-3.9507	0.0646727	1.1807e-77	7.596e-75	885697	Rv2415c	hypothetical protein
Rv1988	208.034	2733.48	-3.7158	0.0761084	2.4535e-13	1.4135e-11	885632	erm(37)	23S rRNA (adenine(2058)-N(6))-methyltransferase Erm(37)
Rv3197A	7.71978	95.5502	-3.6296	0.0807944	1.1073e-22	1.2262e-20	3205083	whiB7	transcriptional regulator WhiB7
Rv1257c	772.915	9319.44	-3.5919	0.0829336	2.4752e-82	1.9109e-79	887063	Rv1257c	oxidoreductase
Rv0337c	517.169	5379.58	-3.3788	0.0961346	9.5423e-116	9.2083e-113	886522	aspC	aspartate aminotransferase
Rv2301	49.1542	450.68	-3.1967	0.109068	7.2472e-57	2.7974e-54	885371	cut2	cutinase
Rv2653c	1.48279	11.6219	-2.9705	0.127582	0.00177	0.015144	887367	Rv2653c	toxin
Rv2348c	52.2953	362.215	-2.7921	0.144376	4.6552e-09	1.6638e-07	886006	Rv2348c	hypothetical protein
Rv2724c	244.817	1688.64	-2.7861	0.144977	5.82e-73	2.8081e-70	887866	fadE20	acyl-CoA dehydrogenase FadE20
Rv2560	26.9704	172.855	-2.6801	0.156031	1.2737e-25	1.6953e-23	887363	Rv2560	hypothetical protein
Rv0263c	183.088	1065.03	-2.5403	0.171907	6.7455e-56	2.3671e-53	886659	Rv0263c	hypothetical protein
Rv0264c	71.6496	373.592	-2.3824	0.19179	2.2288e-34	4.0968e-32	886646	Rv0264c	hypothetical protein
Rv0107c	689.299	3280.98	-2.2509	0.210093	8.6648e-53	2.7872e-50	886915	ctpI	cation-transporter ATPase I
Rv2669	3.26972	14.8031	-2.1787	0.220875	0.0036266	0.027288	887699	Rv2669	GCN5-like N-acetyltransferase
Rv2667	17.181	77.1107	-2.1661	0.222812	5.8131e-10	2.2534e-08	887415	clpC2	ATP-dependent protease ATP-binding subunit ClpC
Rv1983	87.0487	387.55	-2.1545	0.224611	3.8238e-30	6.1499e-28	885921	PE_PGRS35	PE-PGRS family protein PE_PGRS35
Rv2347c	7.86365	34.898	-2.1499	0.225328	5.4932e-06	0.0001116	886002	esxP	ESAT-6 like protein EsxP
Rv2346c	142.052	622.16	-2.1309	0.228315	7.6991e-36	1.5641e-33	888956	esxO	ESAT-6 like protein EsxO
Rv1473	1206.85	5175.01	-2.1003	0.23321	7.5694e-51	2.2475e-48	886549	Rv1473	macrolide ABC transporter ATP-binding protein
Rv0106	124.713	528.867	-2.0843	0.235811	2.2741e-15	1.5134e-13	886919	Rv0106	hypothetical protein
Rv1657	19.796	80.3325	-2.0208	0.246421	1.0426e-05	0.00020122	885091	argR	arginine repressor
Rv0115	35.0867	123.834	-1.8194	0.283339	1.5303e-12	8.0872e-11	886902	hddA	D-alpha-D-heptose-7-phosphate kinase HddA
Rv1654	88.5712	306.76	-1.7922	0.288731	2.2521e-20	2.0698e-18	888076	argB	acetylglutamate kinase
Rv0654	460.526	1575.4	-1.7744	0.292316	1.817e-19	1.5586e-17	888089	Rv0654	carotenoid cleavage oxygenase
Rv2469c	106.681	361.829	-1.762	0.294839	1.4098e-21	1.3954e-19	888591	Rv2469c	hypothetical protein
Rv1652	116.328	393.983	-1.7599	0.295269	7.2272e-22	7.3413e-20	885278	argC	N-acetyl-gamma-glutamyl-phoshate reductase
Rv1256c	266.111	897.951	-1.7546	0.296355	1.5458e-29	2.3867e-27	887059	cyp130	cytochrome P450 Cyp130
Rv0459	39.9798	133.469	-1.7392	0.299536	4.758e-06	9.8214e-05	886372	Rv0459	hypothetical protein
Rv0458	273.068	900.377	-1.7213	0.303275	2.3423e-12	1.1896e-10	886306	Rv0458	aldehyde dehydrogenase
Rv1655	95.4448	310.143	-1.7002	0.307743	5.8437e-19	4.7993e-17	885187	argD	acetylornithine aminotransferase
Rv0252	238.26	765.837	-1.6845	0.311111	1.0595e-26	1.5147e-24	886665	nirB	nitrite reductase large subunit NirB
Rv3241c	105.367	335.979	-1.6729	0.313622	4.2611e-19	3.5756e-17	888849	Rv3241c	hypothetical protein
Rv1656	84.2986	261.834	-1.6351	0.321948	3.6518e-15	2.3493e-13	885462	argF	ornithine carbamoyltransferase
Rv0610c	227.714	697.432	-1.6148	0.32651	6.6607e-18	5.142e-16	887890	Rv0610c	hypothetical protein
Rv1653	152.58	457.498	-1.5842	0.33351	1.0376e-19	9.3143e-18	885125	argJ	bifunctional glutamate N-acetyltransferase/amino-acid acetyltransferase
Rv0170	142.181	420.476	-1.5643	0.338142	1.1585e-06	2.7266e-05	886810	mce1B	Mce family protein Mce1B
Rv0392c	249.961	738.352	-1.5626	0.33854	1.1118e-22	1.2262e-20	886430	ndhA	NADH dehydrogenase NdhA
Rv3788	21.2514	62.2591	-1.5507	0.341344	3.5095e-06	7.6105e-05	886120	Rv3788	hypothetical protein
Rv0114	18.4647	52.8937	-1.5183	0.349097	2.4867e-05	0.00043237	886903	gmhB	D-glycero-alpha-D-manno-heptose-1,7-bisphosphate 7-phosphatase
Rv1682	514.156	1451.9	-1.4977	0.354117	4.7521e-24	5.9171e-22	885686	Rv1682	hypothetical protein
Rv1040c	17.834	50.2788	-1.4953	0.354707	0.00080411	0.0080691	888533	PE8	PE family protein PE8
Rv3616c	5046.32	14188.8	-1.4914	0.355667	1.0489e-28	1.5573e-26	885377	espA	ESX-1 secretion-associated protein EspA
Rv1815	153.346	421.179	-1.4576	0.364098	3.5842e-07	9.1623e-06	885430	Rv1815	hypothetical protein
Rv1605	313.166	853.528	-1.4465	0.36691	4.8691e-21	4.6987e-19	885261	hisF	imidazole glycerol phosphate synthase subunit HisF
Rv1604	226.215	603.177	-1.4149	0.375036	3.5704e-18	2.8126e-16	885567	impA	inositol-monophosphatase ImpA
Rv1603	245.801	647.104	-1.3965	0.37985	2.9459e-18	2.369e-16	885873	hisA	1-(5-phosphoribosyl)-5-((5-phosphoribosylamino)methylideneamino)imidazole-4-carboxamide isomerase
Rv2414c	334.061	868.886	-1.3791	0.384459	2.9497e-12	1.4597e-10	885667	Rv2414c	hypothetical protein
Rv1771	113.007	289.632	-1.3578	0.390177	4.162e-13	2.2951e-11	885441	Rv1771	L-gulono-1,4-lactone dehydrogenase
Rv2307c	69.9441	179.161	-1.357	0.390393	5.8378e-10	2.2534e-08	885277	Rv2307c	hypothetical protein
Rv0493c	75.2563	192.694	-1.3564	0.390556	2.4426e-10	9.8214e-09	887200	Rv0493c	hypothetical protein
Rv3500c	47.8198	121.453	-1.3447	0.393736	9.3245e-08	2.7267e-06	888336	yrbE4B	integral membrane protein
Rv2303c	50.6685	128.252	-1.3398	0.395075	7.3838e-08	2.3172e-06	885282	Rv2303c	antibiotic-resistance protein
Rv0915c	45.3234	114.44	-1.3363	0.396035	9.051e-08	2.6875e-06	885069	PPE14	PPE family protein PPE14
Rv0839	1089.35	2750.16	-1.336	0.396117	2.6143e-12	1.3106e-10	885255	Rv0839	hypothetical protein
Rv1769	284.83	717.645	-1.3332	0.396887	3.6204e-17	2.6368e-15	885420	Rv1769	hypothetical protein
Rv3612c	71.841	180.399	-1.3283	0.398237	1.3023e-09	4.9283e-08	885381	Rv3612c	hypothetical protein
Rv1255c	49.8235	124.314	-1.3191	0.400785	1.1825e-05	0.00022486	887068	Rv1255c	HTH-type transcriptional regulator
Rv2243	394.422	969.246	-1.2971	0.406943	1.9743e-08	6.744e-07	888769	fabD	malonyl CoA-acyl carrier protein transacylase
Rv3651	219.265	534.569	-1.2857	0.410172	8.9291e-13	4.8544e-11	885296	Rv3651	hypothetical protein
Rv0891c	40.9045	99.3204	-1.2798	0.411853	0.00013539	0.0019144	885493	Rv0891c	hypothetical protein
Rv2121c	31.1611	75.094	-1.269	0.414947	1.9489e-05	0.0003499	888689	hisG	ATP phosphoribosyltransferase
Rv0113	32.4498	77.994	-1.2652	0.416042	1.3349e-05	0.00025009	886905	gmhA	phosphoheptose isomerase
Rv1910c	58.5909	139.28	-1.2492	0.420681	7.5801e-08	2.3407e-06	885897	Rv1910c	hypothetical protein
Rv1911c	379.826	901.348	-1.2467	0.421411	1.3207e-16	9.4405e-15	885646	lppC	lipoprotein LppC
Rv2655c	99.6611	230.848	-1.2118	0.43173	5.2539e-08	1.69e-06	887388	Rv2655c	prophage protein
Rv2872	13.2861	30.4395	-1.196	0.436484	0.0065946	0.043685	887361	vapC43	ribonuclease VapC43
Rv3614c	412.898	938.863	-1.1851	0.439794	1.0292e-14	6.5124e-13	885777	espD	ESX-1 secretion-associated protein EspD
Rv2525c	363.696	816.134	-1.1661	0.445624	1.3416e-14	8.3528e-13	888612	Rv2525c	hypothetical protein
Rv2821c	30.4156	67.8269	-1.157	0.448444	0.00017606	0.0023274	887741	Rv2821c	CRISPR type III-associated RAMP protein Csm3
Rv1770	183.069	407.789	-1.1554	0.448942	9.4095e-12	4.273e-10	885415	Rv1770	hypothetical protein
Rv1534	212.419	472.999	-1.1549	0.449097	3.2063e-12	1.5666e-10	886420	Rv1534	transcriptional regulator
Rv1658	261.597	581.948	-1.1535	0.449533	1.4662e-12	7.8606e-11	885645	argG	argininosuccinate synthase
Rv3345c	45.4798	100.31	-1.1412	0.453382	0.00020318	0.002623	888114	PE_PGRS50	PE-PGRS family protein PE_PGRS50
Rv3511	57.6847	126.512	-1.133	0.455967	2.7082e-05	0.00046255	888273	PE_PGRS55	PE-PGRS family protein PE_PGRS55
Rv3367	264.275	579.225	-1.1321	0.456251	5.2105e-12	2.4528e-10	887404	PE_PGRS51	PE-PGRS family protein PE_PGRS51
Rv1602	59.8751	130.468	-1.1237	0.458915	0.00012808	0.0018176	885529	hisH	imidazole glycerol phosphate synthase subunit HisH
Rv1606	24.9586	53.3343	-1.0955	0.467974	0.0007259	0.0074719	886011	hisI	phosphoribosyl-AMP cyclohydrolase
Rv3349c	31.4314	67.0439	-1.0929	0.468818	0.0039566	0.029035	888126	Rv3349c	transposase
Rv2689c	31.1797	66.055	-1.0831	0.472013	0.003539	0.026892	887219	Rv2689c	hypothetical protein
Rv1091	156.385	329.903	-1.0769	0.474046	0.0011702	0.010937	885258	PE_PGRS22	PE-PGRS family protein PE_PGRS22
Rv0125	384.644	807.819	-1.0705	0.476154	3.5511e-12	1.7134e-10	886924	pepA	serine protease PepA
Rv1601	106.153	222.258	-1.0661	0.477608	1.178e-06	2.7559e-05	886274	hisB	imidazole glycerol-phosphate dehydratase
Rv3743c	57.0131	119.168	-1.0636	0.478437	6.6829e-06	0.00013229	885106	ctpJ	cation transporter ATPase J
Rv3712	71.0854	147.505	-1.0531	0.481931	0.0039414	0.029034	885228	Rv3712	ligase
Rv1401	24.9346	51.6554	-1.0508	0.4827	0.0017011	0.014648	886733	Rv1401	membrane protein
Rv1599	1367.5	2782.69	-1.0249	0.491444	8.5858e-12	3.9454e-10	886277	hisD	histidinol dehydrogenase
Rv1533	1736.36	3502.31	-1.0122	0.49579	0.00010106	0.0014721	886424	Rv1533	monooxygenase
Rv2073c	30.926	62.1352	-1.0066	0.497718	0.0021115	0.017378	887267	Rv2073c	oxidoreductase
Rv2007c	289.626	579.385	-1.0003	0.499896	2.5626e-05	0.00044241	888887	fdxA	ferredoxin
Rv1737c	371.822	740.746	-0.99437	0.501955	0.00485	0.034161	885231	narK2	nitrate/nitrite transporter
Rv0320	21.8766	43.3694	-0.98729	0.504424	0.0070161	0.045516	886553	Rv0320	hypothetical protein
Rv3133c	192.574	379.701	-0.97945	0.507173	0.00088482	0.0086685	888842	devR	two component transcriptional regulator DevR
Rv1259	103.788	204.136	-0.97588	0.50843	0.0040095	0.029368	887047	udgB	uracil DNA glycosylase
Rv3013	60.1935	118.24	-0.97404	0.509078	5.9037e-05	0.00091154	888642	Rv3013	hypothetical protein
Rv2820c	58.3968	114.399	-0.97011	0.510467	6.3542e-05	0.00096945	888908	Rv2820c	CRISPR type III-associated RAMP protein Csm4
Rv0872c	357.522	693.905	-0.95671	0.515231	0.0001259	0.0017999	885742	PE_PGRS15	PE-PGRS family protein PE_PGRS15
Rv3081	86.3551	167.483	-0.95566	0.515606	8.0688e-06	0.0001573	888650	Rv3081	hypothetical protein
Rv2011c	113.838	219.692	-0.9485	0.518171	8.9381e-07	2.1429e-05	888922	Rv2011c	hypothetical protein
Rv0579	273.189	526.657	-0.94696	0.518724	3.9905e-06	8.4171e-05	887738	Rv0579	hypothetical protein
Rv3388	30.8122	59.3628	-0.94606	0.519048	0.0026962	0.021458	888151	PE_PGRS52	PE-PGRS family protein PE_PGRS52
Rv0890c	153.841	294.945	-0.93901	0.521591	3.1938e-07	8.3103e-06	885227	Rv0890c	HTH-type transcriptional regulator
Rv1659	143.306	274.743	-0.93899	0.521598	6.9651e-07	1.6909e-05	885365	argH	argininosuccinate lyase
Rv3887c	79.612	151.993	-0.93294	0.52379	1.8082e-05	0.00032768	886211	eccD2	ESX-2 secretion system protein EccD
Rv1087	157.011	299.533	-0.93185	0.524186	0.00031246	0.003734	887094	PE_PGRS21	PE-PGRS family protein PE_PGRS21
Rv3832c	29.9912	57.108	-0.92915	0.525168	0.0045102	0.03212	886165	Rv3832c	hypothetical protein
Rv2947c	207.809	391.667	-0.91437	0.530576	8.917e-08	2.6682e-06	887291	pks15	polyketide synthase
Rv0492c	136.368	256.48	-0.91133	0.531695	2.1613e-06	4.9956e-05	887199	Rv0492c	GMC-type oxidoreductase
Rv0653c	129.1	242.229	-0.90788	0.532968	4.0162e-06	8.4254e-05	888087	Rv0653c	transcriptional regulator
Rv0612	64.106	119.927	-0.90363	0.53454	0.00042515	0.0048268	887908	Rv0612	hypothetical protein
Rv2083	114.166	211.787	-0.89149	0.539057	5.9399e-06	0.00012004	887281	Rv2083	hypothetical protein
Rv3885c	99.4421	184.12	-0.88872	0.540093	1.3412e-05	0.00025009	886220	eccE2	ESX-2 secretion system protein EccE
Rv0188	299.543	551.623	-0.88092	0.543021	3.4497e-08	1.1479e-06	886776	Rv0188	transmembrane protein
Rv0169	264.035	486.089	-0.88049	0.543183	3.0559e-05	0.00050844	886823	mce1A	Mce family protein Mce1A
Rv1404	549.839	1011.89	-0.87996	0.543382	1.4814e-09	5.5515e-08	886712	Rv1404	transcriptional regulator
Rv2418c	50.8373	93.3422	-0.87664	0.544634	0.0011932	0.011098	885304	Rv2418c	hypothetical protein
Rv0267	39.9683	73.3079	-0.87511	0.545212	0.0027148	0.021562	886644	narU	nitrite extrusion protein NarU
Rv3615c	112.124	202.75	-0.8546	0.553019	0.0020299	0.01685	885770	espC	ESX-1 secretion-associated protein EspC
Rv0995	38.9302	70.2971	-0.85258	0.553793	0.0032414	0.025023	885399	rimJ	ribosomal-protein-alanine acetyltransferase RimJ
Rv3395c	38.8649	70.1731	-0.85245	0.553843	0.0020753	0.017153	887960	Rv3395c	hypothetical protein
Rv2626c	58.1408	104.571	-0.84686	0.555994	0.00090175	0.008812	888576	hrp1	hypoxic response protein
Rv2220	527.315	948.29	-0.84666	0.556071	0.0013678	0.012365	888383	glnA1	glutamine synthetase
Rv3041c	49.3764	88.1181	-0.83562	0.560342	0.0018766	0.015782	887197	Rv3041c	ABC transporter ATP-binding protein
Rv2417c	180.569	321.719	-0.83325	0.561263	3.1014e-06	6.8798e-05	885692	Rv2417c	DegV domain-containing protein
Rv0693	364.311	647.106	-0.82883	0.562986	9.1816e-08	2.7054e-06	888302	Rv0693	mycofactocin radical SAM maturase MftC
Rv2012	35.528	63.0142	-0.82672	0.56381	0.0077414	0.049229	888927	Rv2012	hypothetical protein
Rv2853	44.6496	78.9056	-0.82148	0.565861	0.0036201	0.027288	888171	PE_PGRS48	PE-PGRS family protein PE_PGRS48
Rv3919c	82.5042	145.64	-0.81987	0.566493	0.0002717	0.00334	886243	gid	16S rRNA (guanine(527)-N(7))-methyltransferase RsmG
Rv0694	246.475	434.998	-0.81957	0.566611	6.3372e-07	1.5482e-05	888310	Rv0694	mycofactocin system heme/flavin oxidoreductase MftD
Rv3672c	124.009	218.597	-0.81783	0.567295	3.4427e-05	0.0005679	885463	Rv3672c	hypothetical protein
Rv1818c	422.993	743.536	-0.81377	0.568893	0.00029429	0.0035499	885551	PE_PGRS33	PE-PGRS family protein PE_PGRS33
Rv0989c	126.38	221.188	-0.80751	0.571367	2.5674e-05	0.00044241	885355	grcC2	polyprenyl-diphosphate synthase GrcC
Rv2621c	505.337	884.03	-0.80685	0.571629	6.1026e-08	1.9308e-06	888565	Rv2621c	transcriptional regulator
Rv1260	236.522	413.73	-0.80672	0.57168	0.00018303	0.0024031	887044	Rv1260	oxidoreductase
Rv2622	102.55	178.818	-0.80216	0.57349	8.95e-05	0.0013136	887825	Rv2622	methyltransferase
Rv2022c	87.4616	152.343	-0.8006	0.57411	0.00017085	0.0022819	888129	Rv2022c	hypothetical protein
Rv0386	237.191	413.048	-0.80026	0.574246	0.00024483	0.0030884	886030	Rv0386	transcriptional regulator
Rv2450c	90.069	156.736	-0.79924	0.574652	0.00029111	0.0035225	885760	rpfE	resuscitation-promoting factor RpfE
Rv2034	121.149	209.706	-0.79158	0.577711	0.0018535	0.015677	887859	Rv2034	ArsR family HTH-type transcriptional repressor
Rv3790	62.9552	108.669	-0.78754	0.579331	0.00099215	0.0095266	886125	dprE1	decaprenylphosphoryl-beta-D-ribose oxidase
Rv2913c	1113.63	1919.59	-0.78553	0.580139	0.0064535	0.043098	887809	Rv2913c	D-amino acid aminohydrolase
Rv3668c	65.5483	112.481	-0.77905	0.58275	0.0014347	0.01282	885609	Rv3668c	protease
Rv2421c	59.1532	101.503	-0.779	0.582771	0.0066388	0.04373	885457	nadD	nicotinate-nucleotide adenylyltransferase
Rv3097c	81.3942	138.836	-0.77039	0.586259	0.00095795	0.0092907	888677	lipY	triacylglycerol lipase Lip
Rv1478	129.485	219.455	-0.76115	0.590026	5.525e-05	0.00086693	886535	Rv1478	peptidoglycan endopeptidase RipB
Rv1183	392.33	664.106	-0.75935	0.590762	7.6978e-07	1.8571e-05	886068	mmpL10	transmembrane transport protein MmpL10
Rv3153	107.632	181.832	-0.7565	0.591931	0.00019798	0.0025644	887530	nuoI	NADH-quinone oxidoreductase subunit I
Rv1689	103.502	173.969	-0.74917	0.594946	0.00081248	0.0081038	885668	tyrS	tyrosine--tRNA ligase
Rv3888c	68.8785	115.535	-0.74621	0.596168	0.00098147	0.0094475	886219	Rv3888c	membrane protein
Rv3496c	107.666	180.26	-0.74352	0.59728	0.00021731	0.0027867	888361	mce4D	Mce family protein Mce4D
Rv2251	76.1697	127.238	-0.74024	0.59864	0.0015053	0.013296	888706	Rv2251	flavoprotein
Rv0950c	266.473	444.338	-0.73767	0.599707	0.00049536	0.0054475	885438	Rv0950c	hypothetical protein
Rv0167	197.8	329.569	-0.73654	0.600177	2.0556e-05	0.00036232	886816	yrbE1A	membrane protein
Rv0729	96.7078	160.428	-0.73022	0.602812	0.00031095	0.0037275	888548	xylB	D-xylulose kinase XylB
Rv2823c	190.369	315.657	-0.72956	0.603088	3.663e-05	0.00059912	887735	Rv2823c	CRISPR-associated protein Cas10/Csm1
Rv1706c	90.7588	150.487	-0.72953	0.6031	0.00097819	0.0094395	885070	PPE23	PPE family protein PPE23
Rv2003c	73.5815	121.867	-0.72789	0.603786	0.0025742	0.020658	888818	Rv2003c	hypothetical protein
Rv3102c	75.6862	125.266	-0.7269	0.604201	0.0016451	0.014335	888672	ftsE	cell division ATP-binding protein FtsE
Rv1613	118.619	195.687	-0.72221	0.606168	0.00027273	0.003342	885291	trpA	tryptophan synthase subunit alpha
Rv1525	76.378	125.979	-0.72196	0.606273	0.0013195	0.012046	886470	wbbL2	rhamnosyl transferase WbbL
Rv2824c	126.637	208.872	-0.72192	0.60629	0.00025091	0.0031242	888945	Rv2824c	CRISPR-associated endoribonuclease Cas6
Rv1986	120.653	198.962	-0.72163	0.606412	0.00037246	0.0043044	885635	Rv1986	amino acid transporter
Rv1908c	840.868	1386.22	-0.7212	0.606593	2.4952e-07	6.6424e-06	885638	katG	catalase-peroxidase
Rv1048c	136.465	224.735	-0.71969	0.607228	0.00017805	0.0023456	885295	Rv1048c	hypothetical protein
Rv0652	87.6697	142.956	-0.70542	0.613264	0.0018142	0.015458	888078	rplL	50S ribosomal protein L7/L12
Rv2732c	121.361	197.751	-0.70437	0.61371	0.00057912	0.0061923	888319	Rv2732c	transmembrane protein
Rv2946c	1391.49	2265.32	-0.70308	0.614259	2.4408e-07	6.5487e-06	888122	pks1	polyketide synthase
Rv2190c	1474.43	2398.09	-0.70173	0.614834	2.7055e-07	7.1528e-06	888670	Rv2190c	endopeptidase
Rv2888c	908.24	1474.39	-0.69897	0.616012	9.5558e-07	2.2629e-05	887401	amiC	amidase AmiC
Rv0651	405.45	656.802	-0.69594	0.617307	6.9936e-06	0.00013773	888049	rplJ	50S ribosomal protein L10
Rv0840c	181.88	294.472	-0.69514	0.617649	5.734e-05	0.00089247	885611	pip	proline iminopeptidase
Rv1801	174.007	281.403	-0.69349	0.618356	0.00019172	0.0024917	885491	PPE29	PPE family protein PPE29
Rv2247	1563.45	2525.75	-0.69198	0.619004	4.7246e-07	1.1842e-05	887671	accD6	acetyl-/propionyl-CoA carboxylase subunit beta
Rv2552c	325.662	525.827	-0.69121	0.619334	7.3301e-05	0.0010967	887330	aroE	shikimate 5-dehydrogenase
Rv1312	132.848	214.158	-0.6889	0.620327	0.00033483	0.0039768	886930	Rv1312	hypothetical protein
Rv2088	100.901	162.098	-0.68392	0.622472	0.00092974	0.0090627	888322	pknJ	transmembrane serine/threonine-protein kinase PknJ
Rv2726c	386.439	619.827	-0.68163	0.62346	1.5871e-05	0.00029172	888614	dapF	diaminopimelate epimerase
Rv0303	83.5339	133.761	-0.67922	0.624503	0.0017734	0.015144	886581	Rv0303	dehydrogenase/reductase
Rv0174	439.256	700.795	-0.67393	0.626797	9.8262e-06	0.0001906	886820	mce1F	Mce family protein Mce1F
Rv2559c	124.658	198.46	-0.67087	0.628128	0.00056616	0.0060705	887368	Rv2559c	hypothetical protein
Rv0172	257.386	408.983	-0.66811	0.629331	4.6568e-05	0.00074586	886807	mce1D	Mce family protein Mce1D
Rv2035	74.7995	118.611	-0.66514	0.630628	0.0049818	0.0349	887445	Rv2035	hypothetical protein
Rv0570	283.089	447.3	-0.65999	0.632883	0.0043621	0.031355	887666	nrdZ	vitamin B12-dependent ribonucleoside-diphosphate reductase
Rv1661	136.333	215.271	-0.65902	0.633308	0.0055885	0.038521	885108	pks7	polyketide synthase
Rv2246	1292	2038.11	-0.65763	0.633919	2.3652e-06	5.3704e-05	887539	kasB	3-oxoacyl-ACP synthase 2
Rv0168	76.2152	120.017	-0.65509	0.635036	0.0068834	0.044882	886812	yrbE1B	membrane protein
Rv2727c	112.436	175.392	-0.64147	0.641059	0.00080691	0.0080691	887242	miaA	tRNA delta(2)-isopentenylpyrophosphate transferase
Rv3793	190.55	296	-0.63543	0.643749	0.00026072	0.0032269	886112	embC	arabinosyltransferase C
Rv2245	2119.05	3284.33	-0.63218	0.645201	6.2268e-06	0.00012518	887269	kasA	3-oxoacyl-ACP synthase 1
Rv3507	252.904	391.368	-0.62994	0.646203	0.00023588	0.0029852	888256	PE_PGRS53	PE-PGRS family protein PE_PGRS53
Rv0262c	212.743	328.524	-0.62689	0.647571	0.00018881	0.0024705	886648	aac	aminoglycoside 2'-N-acetyltransferase
Rv0467	1859.39	2867.9	-0.62517	0.648343	3.352e-06	7.3101e-05	886291	icl1	isocitrate lyase
Rv3156	691.101	1063.76	-0.6222	0.649679	1.4443e-05	0.00026802	888063	nuoL	NADH-quinone oxidoreductase subunit L
Rv3406	131.2	201.465	-0.61877	0.651226	0.0013881	0.012461	887955	Rv3406	dioxygenase
Rv1002c	116.986	179.445	-0.61721	0.65193	0.0024342	0.019657	887882	Rv1002c	dolichyl-phosphate-mannose--protein mannosyltransferase
Rv3531c	432.327	662.19	-0.61512	0.652876	7.1865e-05	0.0010794	888348	Rv3531c	hypothetical protein
Rv3806c	187.839	287.276	-0.61294	0.653863	0.00087764	0.0086201	886129	ubiA	decaprenyl-phosphate phosphoribosyltransferase
Rv1311	98.3968	150.124	-0.60947	0.655437	0.0068786	0.044882	886967	atpC	ATP synthase subunit epsilon
Rv3497c	117.283	178.791	-0.60828	0.655978	0.0032697	0.025141	888354	mce4C	Mce family protein Mce4C
Rv3850	97.9108	149.03	-0.60607	0.656984	0.0041698	0.030184	886173	Rv3850	hypothetical protein
Rv0391	96.5942	146.866	-0.60449	0.657704	0.0040968	0.029893	886431	metZ	O-succinylhomoserine sulfhydrylase
Rv1013	349.519	531.209	-0.60391	0.657968	0.00016557	0.0022454	886035	pks16	polyketide synthase
Rv1678	125.167	190.17	-0.60343	0.658187	0.0021512	0.017593	885691	Rv1678	integral membrane protein
Rv3179	202.892	307.927	-0.60187	0.658899	0.00042349	0.0048221	887947	Rv3179	hypothetical protein
Rv0173	131.317	199.129	-0.60065	0.659457	0.0074626	0.047692	886804	lprK	Mce family lipoprotein LprK
Rv0867c	502.861	759.699	-0.59527	0.661921	0.00012745	0.0018154	885749	rpfA	resuscitation-promoting factor RpfA
Rv2609c	178.473	269.618	-0.59521	0.661948	0.0011152	0.010499	888208	Rv2609c	membrane protein
Rv1768	137.991	208.434	-0.59501	0.66204	0.0070953	0.045723	885429	PE_PGRS31	PE-PGRS family protein PE_PGRS31
Rv3515c	252.694	380.523	-0.59059	0.664071	0.00043353	0.0049074	888275	fadD19	acyl-CoA synthetase
Rv2139	117.685	177.075	-0.58943	0.664605	0.0029178	0.023032	887326	pyrD	dihydroorotate dehydrogenase
Rv0734	287.453	430.197	-0.58167	0.66819	0.00056446	0.0060705	888564	mapA	methionine aminopeptidase
Rv0732	344.379	514.759	-0.5799	0.66901	0.0002685	0.0033112	888559	secY	preprotein translocase SecY
Rv3011c	210.985	314.777	-0.57719	0.670268	0.00085093	0.0083791	887262	gatA	glutamyl-tRNA(GLN) amidotransferase subunit A
Rv1181	915.675	1363.58	-0.57449	0.671524	8.5109e-05	0.0012539	886081	pks4	polyketide beta-ketoacyl synthase
Rv3200c	219.791	327.281	-0.5744	0.671565	0.00075397	0.0077273	887543	Rv3200c	transmembrane cation transporter
Rv1427c	139.104	206.325	-0.56875	0.674201	0.0036429	0.027357	886679	fadD12	acyl-CoA synthetase
Rv2782c	1633.57	2411.01	-0.56161	0.677546	0.00014221	0.0019888	888470	pepR	zinc protease
Rv2733c	454.097	668.818	-0.55861	0.678956	0.00028793	0.003495	888266	Rv2733c	(dimethylallyl)adenosine tRNA methylthiotransferase
Rv2162c	1456.23	2142.35	-0.55695	0.679738	7.1787e-05	0.0010794	887300	PE_PGRS38	PE-PGRS family protein PE_PGRS38
Rv1180	215.082	316.291	-0.55636	0.680016	0.0016935	0.014648	886055	pks3	polyketide beta-ketoacyl synthase
Rv1679	123.514	181.558	-0.55575	0.680303	0.0068741	0.044882	885688	fadE16	acyl-CoA dehydrogenase FadE16
Rv1683	1032.37	1516.87	-0.55514	0.680591	7.9249e-05	0.0011765	885687	Rv1683	bifunctional long-chain acyl-CoA synthase/lipase
Rv1928c	123.507	181.004	-0.55142	0.682348	0.0067155	0.044093	885331	Rv1928c	short-chain type dehydrogenase/reductase
Rv1310	808.019	1183.06	-0.55006	0.682992	0.00011912	0.0017093	886932	atpD	ATP synthase subunit beta
Rv1830	318.219	465.586	-0.54903	0.68348	0.00059507	0.0062965	885740	Rv1830	HTH-type transcriptional regulator
Rv3478	1772.91	2580.35	-0.54145	0.68708	7.3706e-05	0.0010985	888047	PPE60	PE family protein PPE60
Rv2974c	132.619	192.766	-0.53956	0.687981	0.0041332	0.029989	887383	Rv2974c	hypothetical protein
Rv1186c	133.073	192.693	-0.53408	0.690599	0.0066349	0.04373	886057	Rv1186c	hypothetical protein
Rv1010	218.809	316.22	-0.53126	0.69195	0.0030191	0.023543	888792	ksgA	rRNA small subunit methyltransferase A
Rv3144c	144.237	208.376	-0.53075	0.692195	0.0049563	0.034785	887930	PPE52	PPE family protein PPE52
Rv1600	619.658	893.952	-0.52873	0.693165	0.00024908	0.0031172	886298	hisC1	histidinol-phosphate aminotransferase
Rv3137	147.747	213.033	-0.52795	0.69354	0.007212	0.046397	888827	Rv3137	histidinol-phosphatase
Rv3157	412.839	595.208	-0.52781	0.693607	0.00079109	0.0079938	888765	nuoM	NADH-quinone oxidoreductase subunit M
Rv1620c	222.467	320.645	-0.52738	0.693814	0.0020108	0.016728	885503	cydC	cytochrome biosyntheisis ABC transporter ATP-binding protein/permease CydC
Rv2554c	303.149	436.844	-0.52709	0.693953	0.0011001	0.010382	887490	Rv2554c	Holliday junction resolvase
Rv1886c	347.599	500.807	-0.52683	0.694078	0.0033112	0.02541	885785	fbpB	diacylglycerol acyltransferase/mycolyltransferase Ag85B
Rv3028c	1393.6	2007.58	-0.52664	0.69417	0.00017179	0.0022866	888549	fixB	electron transfer flavoprotein subunit alpha
Rv2447c	315.171	453.164	-0.5239	0.695489	0.0016008	0.01398	885902	folC	folylpolyglutamate synthase FolC
Rv0754	121.298	173.896	-0.51967	0.697531	0.007049	0.045576	888695	PE_PGRS11	PE-PGRS family protein PE_PGRS11
Rv1202	185.791	265.724	-0.51625	0.699187	0.0041244	0.029982	887386	dapE	succinyl-diaminopimelate desuccinylase DapE
Rv0567	146.579	209.488	-0.5152	0.699696	0.0070824	0.045716	887667	Rv0567	methyltransferase/methylase
Rv0468	236.219	336.882	-0.51212	0.701191	0.0026788	0.021408	886288	fadB2	3-hydroxybutyryl-CoA dehydrogenase
Rv1275	157.905	225.177	-0.512	0.70125	0.006598	0.043685	887014	lprC	lipoprotein LprC
Rv1797	683.206	973.538	-0.51092	0.701775	0.00035417	0.0041427	885452	eccE5	ESX-5 type VII secretion system protein EccE
Rv3350c	339.824	483.6	-0.50903	0.702695	0.0014674	0.013051	888113	PPE56	PPE family protein PPE56
Rv1621c	261.942	370.751	-0.5012	0.706519	0.0032203	0.024995	885512	cydD	cytochrome biosyntheisis ABC transporter ATP-binding protein/permease CydD
Rv2610c	169.8	240.3	-0.501	0.706617	0.0063449	0.042699	888627	pimA	alpha-(1-2)-phosphatidylinositol mannosyltransferase
Rv1196	1249.64	1760.28	-0.49429	0.709911	0.00017298	0.0022945	886073	PPE18	PPE family protein PPE18
Rv3274c	270.436	380.748	-0.49355	0.710275	0.0026959	0.021458	888731	fadE25	acyl-CoA dehydrogenase
Rv0685	1802.59	2536.67	-0.49287	0.71061	0.00034425	0.0040512	888262	tuf	elongation factor Tu
Rv1009	648.398	911.614	-0.49154	0.711265	0.001209	0.01117	886048	rpfB	resuscitation-promoting factor RpfB
Rv2948c	973.531	1367.77	-0.49053	0.711764	0.00033606	0.0039791	887295	fadD22	p-hydroxybenzoyl--AMP ligase
Rv0175	457.444	642.543	-0.4902	0.711926	0.0014657	0.013051	886801	Rv0175	Mce associated membrane protein
Rv1650	288.769	404.849	-0.48747	0.713275	0.0043415	0.031265	885283	pheT	phenylalanine--tRNA ligase subunit beta
Rv2533c	242.873	339.43	-0.48291	0.715533	0.0032247	0.024995	887359	nusB	N utilization substance protein B
Rv3794	324.905	451.541	-0.47484	0.719547	0.0039282	0.028992	886123	embA	arabinosyltransferase A
Rv0297	560.255	778.355	-0.47434	0.719796	0.0048428	0.034161	885981	PE_PGRS5	PE-PGRS family protein PE_PGRS5
Rv3212	1784.98	2470.08	-0.46865	0.72264	0.00054478	0.0059068	887931	Rv3212	hypothetical protein
Rv3795	329.446	455.671	-0.46795	0.722991	0.0072381	0.046415	886126	embB	arabinosyltransferase B
Rv1307	1847.91	2552.82	-0.4662	0.723869	0.00068388	0.0070582	886934	atpH	ATP synthase subunit b/delta
Rv1559	727.509	1004.85	-0.46595	0.723994	0.0013294	0.012103	886365	ilvA	threonine dehydratase IlvA
Rv0166	242.061	333.388	-0.46184	0.72606	0.0041757	0.030184	886822	fadD5	fatty-acid--CoA ligase FadD5
Rv3029c	1216.51	1673.58	-0.46019	0.726891	0.0011323	0.010634	887670	fixA	electron transfer flavoprotein subunit beta
Rv1213	258.134	353.203	-0.45238	0.730836	0.0072602	0.046475	887933	glgC	glucose-1-phosphate adenylyltransferase
Rv1308	1825.32	2484.43	-0.44477	0.734701	0.00080678	0.0080691	886936	atpA	ATP synthase subunit alpha
Rv2164c	323.277	439.394	-0.44274	0.735736	0.0059901	0.040707	887217	Rv2164c	hypothetical protein
Rv3799c	1229.96	1666.41	-0.43813	0.738091	0.0014319	0.01282	886131	accD4	propionyl-CoA carboxylase subunit beta AccD
Rv1782	784.986	1062.04	-0.4361	0.73913	0.0045019	0.03212	885347	eccB5	ESX-5 type VII secretion system protein EccB5
Rv2213	519.278	695.025	-0.42056	0.747135	0.0075503	0.048092	888105	pepB	cytosol aminopeptidase
Rv3136	866.787	1156.43	-0.41593	0.749536	0.003605	0.027285	888835	PPE51	PPE family protein PPE51
Rv0711	1203.63	1593.78	-0.40505	0.75521	0.0036505	0.027361	888394	atsA	arylsulfatase AtsA
Rv0050	651.162	861.867	-0.40445	0.755524	0.0059729	0.040662	887065	ponA1	bifunctional penicillin-insensitive transglycosylase/penicillin-sensitive transpeptidase
Rv2553c	814.712	1078.27	-0.40436	0.755571	0.003619	0.027288	888228	Rv2553c	membrane protein
Rv2889c	674.272	891.874	-0.40351	0.756017	0.0069325	0.045126	888187	tsf	elongation factor EF-Ts
Rv3240c	1615.28	2132.7	-0.4009	0.757386	0.0032315	0.024997	888860	secA1	protein translocase subunit SecA
Rv1623c	580.571	762.178	-0.39266	0.761724	0.006585	0.043685	885446	cydA	cytochrome D ubiquinol oxidase subunit I CydA
Rv0545c	1557.02	2020.17	-0.37569	0.770737	0.0051672	0.035938	887517	pitA	low-affinity inorganic phosphate transporter
Rv0242c	1168.04	1513.93	-0.37421	0.771528	0.0060108	0.040776	886697	fabG4	3-oxoacyl-ACP reductase FabG
Rv0668	8753.62	11272.4	-0.36484	0.776555	0.0045855	0.032565	888177	rpoC	DNA-directed RNA polymerase subunit beta'
Rv2555c	6074.77	7792.58	-0.35927	0.779559	0.0048278	0.03413	887726	alaS	alanine--tRNA ligase
Rv3549c	3406.06	543.818	2.6469	6.2632	2.3816e-74	1.3133e-71	887849	Rv3549c	short-chain type dehydrogenase/reductase
Rv3550	1224.84	197.505	2.6326	6.20143	1.7892e-62	7.6735e-60	888232	echA20	enoyl-CoA hydratase EchA20
Rv2107	17.3768	3.20939	2.4368	5.41439	0.00028524	0.0034733	887811	PE22	PE family protein PE22
Rv3551	1003.14	197.464	2.3449	5.08025	1.0716e-39	2.7575e-37	887235	Rv3551	CoA-transferase subunit alpha
Rv3552	714.565	158.058	2.1766	4.52087	3.6393e-39	8.7797e-37	887453	Rv3552	CoA-transferase subunit beta
Rv3557c	1487.98	357.191	2.0586	4.16582	3.3131e-42	9.1348e-40	887467	Rv3557c	HTH-type transcriptional regulator KstR2
Rv3548c	878.576	226.087	1.9583	3.88604	1.37e-34	2.6442e-32	887452	Rv3548c	short-chain type dehydrogenase/reductase
Rv3561	1325.77	343.155	1.9499	3.86348	3.6123e-38	8.202e-36	887244	fadD3	fatty-acid--CoA ligase FadD3
Rv2108	120.02	32.2143	1.8975	3.72567	1.7759e-13	1.0546e-11	887814	PPE36	PPE family protein PPE36
Rv3560c	857.05	230.571	1.8942	3.71716	1.9024e-16	1.3113e-14	887838	fadE30	acyl-CoA dehydrogenase FadE30
Rv3553	826.517	226.432	1.868	3.65026	6.4394e-11	2.7314e-09	887190	Rv3553	oxidoreductase
Rv3556c	2496.9	713.037	1.8081	3.50181	1.3992e-36	3.0006e-34	887285	fadA6	acetyl-CoA acetyltransferase FadA
Rv3321c	30.2832	8.68494	1.8019	3.48679	0.00011898	0.0017093	887577	vapB44	antitoxin VapB44
Rv3269	985.028	283.992	1.7943	3.46847	8.5017e-32	1.4917e-29	888709	Rv3269	hypothetical protein
Rv3562	807.544	246.664	1.711	3.27388	3.0344e-13	1.6975e-11	887884	fadE31	acyl-CoA dehydrogenase FadE31
Rv1579c	17.5387	5.39821	1.7	3.24901	0.0050899	0.035464	886369	Rv1579c	phage protein
Rv3854c	6659.51	2117.52	1.653	3.14487	4.9512e-22	5.1653e-20	886175	ethA	monooxygenase EthA
Rv1286	2562.63	833.178	1.6209	3.07567	7.6006e-31	1.2756e-28	886978	Rv1286	adenylyl-sulfate kinase
Rv3083	684.411	235.729	1.5377	2.90331	4.2006e-07	1.0598e-05	888655	Rv3083	FAD-containing monooxygenase MymA
Rv3340	1615.89	579.426	1.4796	2.78871	3.7805e-25	4.8643e-23	888037	metC	O-acetylhomoserine sulfhydrylase
Rv3855	3978.34	1434.41	1.4717	2.77349	8.3261e-26	1.1478e-23	886189	ethR	HTH-type transcriptional repressor EthR
Rv3563	306.207	111.393	1.4588	2.7488	2.3422e-15	1.5324e-13	887818	fadE32	acyl-CoA dehydrogenase FadE32
Rv1588c	43.2709	15.7542	1.4577	2.7467	0.0052742	0.036616	886325	Rv1588c	hypothetical protein
Rv0195	59.7657	21.8231	1.4535	2.73872	1.2732e-05	0.00023973	886762	Rv0195	two component transcriptional regulator
Rv3289c	670.649	252.216	1.4109	2.65903	1.5689e-19	1.3763e-17	888736	Rv3289c	transmembrane protein
Rv3160c	495.611	188.563	1.3942	2.62843	3.3514e-17	2.4878e-15	888797	Rv3160c	TetR family transcriptional regulator
Rv2640c	400.072	152.729	1.3893	2.61952	3.6337e-11	1.576e-09	888594	Rv2640c	ArsR family transcriptional regulator
Rv2963	2974.93	1137.17	1.3874	2.61607	1.2334e-23	1.4427e-21	887263	Rv2963	integral membrane protein
Rv1129c	2712.58	1043.22	1.3786	2.60016	1.3945e-22	1.4953e-20	885963	Rv1129c	transcriptional regulator
Rv3084	130.918	51.3897	1.3491	2.54753	0.0050594	0.035379	888652	lipR	acetyl-hydrolase LipR
Rv0196	194.835	76.4962	1.3488	2.547	0.0044414	0.031866	886760	Rv0196	HTH-type transcriptional regulator
Rv3290c	16911.8	6710.41	1.3336	2.52031	6.3651e-24	7.6779e-22	887904	lat	L-lysine-epsilon aminotransferase
Rv1285	3411.21	1358.47	1.3283	2.51107	7.1693e-18	5.4262e-16	886979	cysD	sulfate adenylyltransferase subunit 2
Rv3161c	2973.32	1188.88	1.3225	2.50099	1.9863e-16	1.3451e-14	888800	Rv3161c	dioxygenase
Rv1287	450.447	182.732	1.3016	2.46502	7.8634e-12	3.657e-10	886998	Rv1287	HTH-type transcriptional regulator
Rv0967	421.654	171.164	1.3007	2.46348	1.4914e-14	9.1379e-13	885312	csoR	copper-sensing transcriptional repressor CsoR
Rv3341	1495.82	610.28	1.2934	2.45105	5.5491e-07	1.3819e-05	888030	metA	homoserine O-acetyltransferase
Rv0677c	3009.36	1246.82	1.2712	2.41362	1.2272e-20	1.1554e-18	888233	mmpS5	membrane protein MmpS5
Rv3565	237.861	98.656	1.2696	2.41095	5.5405e-11	2.3763e-09	888305	aspB	aspartate aminotransferase AspB
Rv1219c	201.347	85.0649	1.2431	2.36707	8.4656e-08	2.573e-06	888582	Rv1219c	transcriptional regulator
Rv2053c	2599.43	1104.25	1.2351	2.35398	3.9759e-05	0.00064483	888768	fxsA	transmembrane protein FxsA
Rv0847	3686.39	1582.62	1.2199	2.32931	4.1065e-08	1.3433e-06	885051	lpqS	lipoprotein LpqS
Rv2745c	2510.15	1084.15	1.2112	2.3153	0.00016786	0.0022577	888315	clgR	transcriptional regulator ClgR
Rv3287c	308.243	133.244	1.21	2.31338	8.8268e-11	3.6636e-09	887977	rsbW	anti-sigma factor RsbW
Rv0190	147.06	63.8211	1.2043	2.30425	1.5327e-07	4.3185e-06	886772	Rv0190	hypothetical protein
Rv0968	282.895	124.064	1.1892	2.28026	7.5862e-11	3.1829e-09	885052	Rv0968	hypothetical protein
Rv3564	195.65	85.8545	1.1883	2.27884	0.0028225	0.022371	888458	fadE33	acyl-CoA dehydrogenase FadE33
Rv1128c	808.858	357.707	1.1771	2.26122	1.9102e-13	1.1172e-11	885849	Rv1128c	hypothetical protein
Rv1247c	36.6817	16.2773	1.1722	2.25355	0.0021051	0.017363	887086	relB	antitoxin RelB
Rv3048c	1341.67	595.726	1.1713	2.25215	1.8218e-09	6.7616e-08	888886	nrdF2	ribonucleoside-diphosphate reductase subunit beta NrdF2
Rv3060c	2792.9	1258.66	1.1499	2.21899	1.5282e-16	1.0725e-14	888855	Rv3060c	GntR family transcriptional regulator
Rv3555c	533.324	242.814	1.1352	2.19649	4.5258e-06	9.3922e-05	887952	Rv3555c	hypothetical protein
Rv3554	291.787	132.903	1.1345	2.19542	3.1101e-10	1.2376e-08	887221	fdxB	electron transfer protein FdxB
Rv3342	852.482	390.105	1.1278	2.18525	3.5639e-06	7.6853e-05	888046	Rv3342	methyltransferase
Rv0140	847.095	387.69	1.1276	2.18495	6.1764e-05	0.00094983	886859	Rv0140	hypothetical protein
Rv2016	380.155	176.692	1.1054	2.15159	3.9829e-06	8.4171e-05	888630	Rv2016	hypothetical protein
Rv3053c	111.865	52.0815	1.1029	2.14786	0.0041075	0.029915	888884	nrdH	glutaredoxin electron transport protein NrdH
Rv3270	10958.1	5102.42	1.1027	2.14756	0.00067755	0.0070116	888705	ctpC	manganese/zinc-exporting P-type ATPase
Rv3559c	185.843	86.8865	1.0969	2.13895	9.7499e-08	2.8297e-06	887897	Rv3559c	oxidoreductase
Rv2708c	224.674	105.271	1.0937	2.13421	7.5451e-08	2.3407e-06	887159	Rv2708c	hypothetical protein
Rv0790c	441.914	208.124	1.0863	2.12329	1.2658e-05	0.00023951	885253	Rv0790c	hypothetical protein
Rv0563	3703.05	1766.62	1.0677	2.09609	3.4456e-08	1.1479e-06	887649	htpX	protease HtpX
Rv1586c	1568.02	749.644	1.0647	2.09173	6.7117e-14	4.048e-12	886305	Rv1586c	phage integrase
Rv3831	120.807	57.9316	1.0603	2.08537	1.6309e-05	0.00029694	886161	Rv3831	hypothetical protein
Rv3574	707.614	342.886	1.0452	2.06365	3.2411e-07	8.3406e-06	887204	kstR	HTH-type transcriptional regulator KstR
Rv1779c	1878.92	910.517	1.0451	2.06351	6.6158e-06	0.00013163	885829	Rv1779c	integral membrane protein
Rv2641	714.518	346.295	1.045	2.06337	2.5359e-11	1.1124e-09	888629	cadI	cadmium inducible protein CadI
Rv1334	168.106	81.758	1.0399	2.05609	2.7871e-05	0.00047185	886875	mec	[CysO]-cysteine peptidase
Rv3288c	538.699	262.498	1.0372	2.05224	1.1581e-10	4.7557e-09	888735	usfY	hypothetical protein
Rv0531	63.3572	31.0047	1.031	2.04344	0.00043809	0.0049445	887376	Rv0531	membrane protein
Rv2710	11018.5	5398.94	1.0292	2.04089	5.5946e-09	1.9812e-07	888580	sigB	RNA polymerase sigma factor SigB
Rv1585c	241.203	118.899	1.0205	2.02862	5.6547e-08	1.8039e-06	886309	Rv1585c	phage protein
Rv2639c	37.0749	18.2884	1.0195	2.02722	0.0077571	0.049247	887428	Rv2639c	integral membrane protein
Rv3418c	1738.57	869.7	0.99931	1.99904	2.4431e-07	6.5487e-06	887583	groES	chaperonin GroES
Rv3833	545.846	273.096	0.99909	1.99874	5.37e-10	2.1151e-08	886162	Rv3833	AraC family transcriptional regulator
Rv2744c	4215.59	2111.54	0.99744	1.99645	2.8646e-13	1.6261e-11	888304	35kd_ag	hypothetical protein
Rv2601A	71.2365	35.7867	0.9932	1.9906	0.00049269	0.0054336	3205108	vapB41	antitoxin VapB41
Rv1903	43.2483	21.7317	0.99284	1.9901	0.0030945	0.024082	885643	Rv1903	membrane protein
Rv2694c	990.041	500.216	0.98494	1.97923	2.2042e-11	9.8932e-10	888911	Rv2694c	hypothetical protein
Rv1168c	1836.11	931.891	0.97842	1.97031	1.5504e-12	8.0872e-11	885990	PPE17	PPE family protein PPE17
Rv2576c	1951	990.332	0.97823	1.97005	1.4211e-10	5.774e-09	887251	Rv2576c	membrane protein
Rv0885	1503.2	763.659	0.97703	1.96841	3.2932e-06	7.2225e-05	885285	Rv0885	hypothetical protein
Rv2707	1717.46	876.249	0.97087	1.96002	1.8866e-12	9.7096e-11	887750	Rv2707	hypothetical protein
Rv0830	504.843	258.645	0.96486	1.95187	3.813e-09	1.3885e-07	885886	Rv0830	S-adenosylmethionine-dependent methyltransferase
Rv3463	1011.6	519.8	0.96061	1.94613	2.4477e-11	1.086e-09	888286	Rv3463	hypothetical protein
Rv3776	364.207	187.169	0.96042	1.94588	3.1435e-07	8.2544e-06	888953	Rv3776	hypothetical protein
Rv3286c	282.555	146.032	0.95225	1.93489	4.0886e-07	1.0383e-05	888727	sigF	RNA polymerase sigma factor SigF
Rv2412	125.5	65.1371	0.94614	1.92671	0.0038113	0.028456	885676	rpsT	30S ribosomal protein S20
Rv0660c	638.067	332.713	0.93943	1.91777	9.7184e-10	3.7142e-08	888141	mazE2	antitoxin MazE2
Rv2320c	146.246	76.3836	0.93706	1.91462	2.2753e-05	0.00039921	885084	rocE	cationic amino acid transporter permease RocE
Rv1159A	136.318	71.2657	0.9357	1.91282	3.0048e-05	0.0005021	3205109	Rv1159A	4a-hydroxytetrahydrobiopterin dehydratase
Rv2590	6175.16	3243.95	0.92872	1.90359	3.8873e-12	1.8525e-10	888574	fadD9	fatty-acid--CoA ligase FadD9
Rv0827c	91.7202	48.2647	0.92627	1.90036	0.00032609	0.003885	885375	kmtR	HTH-type transcriptional regulator KmtR
Rv2470	405.789	213.878	0.92394	1.89729	3.2079e-07	8.3103e-06	887743	glbO	hemoglobin GlbO
Rv1288	194.998	102.787	0.92381	1.89712	0.00059539	0.0062965	886974	Rv1288	hypothetical protein
Rv2017	179.472	95.6224	0.90834	1.87688	1.1164e-05	0.00021438	888435	Rv2017	transcriptional regulator
Rv0141c	157.673	84.7264	0.89605	1.86096	9.4947e-05	0.0013882	886872	Rv0141c	hypothetical protein
Rv1593c	681.334	368.115	0.8882	1.85087	3.9906e-09	1.4396e-07	886289	Rv1593c	hypothetical protein
Rv0764c	294.113	159.171	0.88579	1.84778	0.00014176	0.0019888	888819	cyp51	lanosterol 14-alpha demethylase
Rv2720	2250.3	1226.13	0.87601	1.83529	1.6598e-07	4.6427e-06	888169	lexA	repressor LexA
Rv0960	100.225	54.6721	0.87437	1.83321	0.00035762	0.0041704	885158	vapC9	ribonuclease VapC9
Rv1331	477.919	260.971	0.87288	1.83132	2.0196e-05	0.00035924	886891	Rv1331	ATP-dependent Clp protease adapter protein ClpS
Rv0439c	153.344	83.764	0.87237	1.83067	6.273e-05	0.00096086	886342	Rv0439c	dehydrogenase/reductase
Rv2428	63.6973	34.8057	0.87191	1.83008	0.0026118	0.020916	885717	ahpC	alkyl hydroperoxide reductase subunit AhpC
Rv0238	916.55	502.922	0.86588	1.82245	2.0007e-08	6.7742e-07	886691	Rv0238	transcriptional regulator
Rv1132	1295.98	714.724	0.85859	1.81327	6.1779e-09	2.1679e-07	885824	Rv1132	hypothetical protein
Rv2964	151.65	84.229	0.84835	1.80044	0.00035142	0.004123	887338	purU	formyltetrahydrofolate deformylase
Rv1322	69.1631	38.4291	0.8478	1.79975	0.0075345	0.048072	886927	Rv1322	hypothetical protein
Rv1405c	1144.06	635.699	0.84775	1.79969	1.5773e-08	5.485e-07	886714	Rv1405c	methyltransferase
Rv2543	90.2467	50.4034	0.84035	1.79048	0.0018853	0.01582	888052	lppA	lipoprotein LppA
Rv1222	604.037	340.762	0.82587	1.7726	3.9108e-08	1.2902e-06	885196	rseA	anti-sigma E factor RseA
Rv3688c	341.186	192.609	0.82489	1.7714	2.2191e-06	5.0987e-05	885563	Rv3688c	hypothetical protein
Rv2050	281.176	159.203	0.8206	1.76614	3.9026e-05	0.00063562	888598	Rv2050	RNA polymerase-binding protein RbpA
Rv3417c	5504.13	3118.46	0.81968	1.76501	1.8561e-05	0.00033478	887877	groEL1	chaperonin GroEL
Rv1582c	206.285	116.983	0.81834	1.76338	0.00053597	0.0058278	886311	Rv1582c	phage protein
Rv1528c	132.652	75.3253	0.81644	1.76106	0.00036535	0.004235	886028	papA4	polyketide synthase associated protein PapA
Rv3645	4302.87	2445.91	0.81493	1.75921	3.7918e-09	1.3885e-07	885620	Rv3645	transmembrane protein
Rv3429	2519.19	1436.85	0.81006	1.75328	4.5489e-08	1.4755e-06	887630	PPE59	PPE family protein PPE59
Rv1131	3418.04	1955.95	0.8053	1.74751	8.708e-08	2.626e-06	888949	prpC	methylcitrate synthase PrpC
Rv0623	163.149	93.4248	0.80431	1.74631	0.00077339	0.007856	887970	vapB30	antitoxin VapB30
Rv3543c	433.366	248.283	0.8036	1.74545	0.00014435	0.0020115	888131	fadE29	acyl-CoA dehydrogenase FadE29
Rv3744	114.631	65.7084	0.80285	1.74454	0.00082269	0.0081845	885418	nmtR	HTH-type transcriptional regulator NmtR
Rv3545c	1094.95	629.9	0.79768	1.7383	2.2515e-06	5.1424e-05	887782	cyp125	steroid C26-monooxygenase
Rv2069	232.666	134.076	0.79521	1.73533	0.0022021	0.017933	888723	sigC	ECF RNA polymerase sigma factor SigC
Rv1218c	188.119	108.485	0.79416	1.73407	5.3959e-05	0.00085361	888518	Rv1218c	tetronasin ABC transporter ATP-binding protein
Rv0905	758.205	437.397	0.79364	1.73344	2.0481e-07	5.6069e-06	885825	echA6	enoyl-CoA hydratase EchA6
Rv2373c	2004.76	1157.4	0.79253	1.73211	0.001344	0.012206	886023	dnaJ2	chaperone protein DnaJ
Rv3731	71.3133	41.2711	0.78904	1.72792	0.0030143	0.023543	885771	ligC	DNA ligase C
Rv0791c	786.361	455.906	0.78646	1.72484	0.00034204	0.0040376	885273	Rv0791c	hypothetical protein
Rv0937c	306.665	177.935	0.78531	1.72346	1.5847e-05	0.00029172	885050	mku	non-homologous end joining protein Ku
Rv0474	180.722	104.964	0.78388	1.72176	0.00013592	0.0019148	886276	Rv0474	HTH-type transcriptional regulator
Rv2323c	133.071	77.5342	0.77929	1.71629	0.00048331	0.0053608	885480	Rv2323c	hypothetical protein
Rv0455c	1336.14	780.278	0.77601	1.71239	7.8092e-08	2.3923e-06	886314	Rv0455c	hypothetical protein
Rv1109c	1273.11	744.618	0.77378	1.70974	1.3495e-07	3.8302e-06	885828	Rv1109c	hypothetical protein
Rv2052c	3659.12	2140.54	0.77352	1.70944	0.0039121	0.028929	888608	Rv2052c	hypothetical protein
Rv0208c	355.368	208.461	0.76954	1.70473	6.4467e-06	0.00012893	886740	Rv0208c	tRNA (guanine-N(7)-)-methyltransferase
Rv2983	66.8573	39.4251	0.76197	1.6958	0.0070382	0.045576	888161	Rv2983	2-phospho-L-lactate guanylyltransferase
Rv1475c	2853.15	1683.45	0.76114	1.69483	1.811e-08	6.2414e-07	886545	acn	iron-regulated aconitate hydratase
Rv2376c	347.288	204.966	0.76075	1.69437	1.6002e-05	0.00029274	885515	cfp2	low molecular weight antigen MTB12
Rv1072	9221.04	5452.63	0.75798	1.69112	2.9817e-05	0.0005004	887114	Rv1072	transmembrane protein
Rv2927c	898.113	532.61	0.75382	1.68625	6.1367e-07	1.5088e-05	887317	Rv2927c	hypothetical protein
Rv1152	209.268	124.414	0.7502	1.68203	0.00022171	0.0028244	885985	Rv1152	transcriptional regulator
Rv2773c	256.819	152.981	0.7474	1.67876	8.1626e-05	0.0012072	888443	dapB	4-hydroxy-tetrahydrodipicolinate reductase
Rv3074	881.815	525.383	0.74711	1.67843	0.0011965	0.011102	888027	Rv3074	hypothetical protein
Rv2919c	177.237	105.966	0.74208	1.67259	0.00014872	0.002043	887756	glnB	nitrogen regulatory protein P-II
Rv0559c	1152.86	689.834	0.7409	1.67122	2.2045e-07	5.9926e-06	887569	Rv0559c	hypothetical protein
Rv2137c	495.531	297.889	0.7342	1.66347	5.0346e-06	0.00010337	888009	Rv2137c	hypothetical protein
Rv0299	80.0055	48.1443	0.73273	1.66178	0.0063919	0.042835	886598	Rv0299	toxin
Rv1780	259.158	156.124	0.73114	1.65995	0.00014949	0.0020461	885851	Rv1780	hypothetical protein
Rv1216c	157.629	95.0026	0.73049	1.6592	0.0035391	0.026892	888125	Rv1216c	integral membrane protein
Rv0970	705.749	425.537	0.72987	1.65849	2.4876e-06	5.5826e-05	885242	Rv0970	integral membrane protein
Rv2327	1343.61	810.872	0.72857	1.657	1.8297e-07	5.081e-06	888124	Rv2327	hypothetical protein
Rv3542c	132.376	80.0361	0.72592	1.65396	0.00060896	0.0064049	888486	Rv3542c	hypothetical protein
Rv1474c	291.765	176.729	0.72327	1.65092	0.0010354	0.0098925	886543	Rv1474c	transcriptional regulator
Rv3051c	7808.18	4729.6	0.72327	1.65092	3.1191e-06	6.8798e-05	888869	nrdE	ribonucleoside-diphosphate reductase subunit alpha
Rv0846c	735.345	445.738	0.72222	1.64972	0.0001095	0.0015831	885207	Rv0846c	oxidase
Rv1073	3670.84	2225.83	0.72177	1.6492	1.0594e-07	3.0517e-06	887132	Rv1073	hypothetical protein
Rv2328	461.196	280.965	0.71499	1.64147	3.2576e-05	0.00053966	888111	PE23	PE family protein PE23
Rv2699c	106.167	64.6783	0.71498	1.64146	0.0025653	0.020629	887218	Rv2699c	hypothetical protein
Rv1529	656.549	400.431	0.71335	1.63961	3.8099e-06	8.125e-05	886432	fadD24	fatty-acid--CoA ligase FadD24
Rv3088	237.991	145.208	0.71278	1.63896	0.00662	0.04373	888669	tgs4	diacyglycerol O-acyltransferase
Rv0678	1390.34	849.969	0.70995	1.63575	0.0018302	0.015527	888235	Rv0678	hypothetical protein
Rv3002c	228.418	139.792	0.7084	1.63399	0.00016964	0.0022736	887226	ilvN	acetolactate synthase small subunit
Rv1925	8553.32	5254.21	0.70301	1.6279	1.2215e-07	3.4925e-06	885200	fadD31	fatty-acid--CoA ligase FadD31
Rv3061c	1301.27	799.409	0.70291	1.62778	9.4827e-07	2.2595e-05	887617	fadE22	acyl-CoA dehydrogenase FadE22
Rv1460	714.4	439.005	0.70249	1.62731	2.7341e-05	0.00046493	886573	Rv1460	transcriptional regulator
Rv2894c	473.353	291.06	0.7016	1.62631	0.0054589	0.037762	887392	xerC	tyrosine recombinase XerC
Rv1221	4073.33	2508.56	0.69935	1.62377	1.9605e-07	5.4053e-06	888751	sigE	ECF RNA polymerase sigma factor SigE
Rv0476	82.2235	50.7806	0.69527	1.61919	0.0068677	0.044882	886282	Rv0476	transmembrane protein
Rv0308	280.898	173.681	0.6936	1.61731	0.00022606	0.0028703	886583	Rv0308	integral membrane protein
Rv1298	392.263	242.787	0.69213	1.61567	0.0019867	0.016599	886955	rpmE	50S ribosomal protein L31
Rv1171	89.2612	55.509	0.68531	1.60805	0.003956	0.029035	885986	Rv1171	hypothetical protein
Rv2779c	158.773	98.7594	0.68498	1.60768	0.0057291	0.03921	888479	Rv2779c	Lrp/AsnC family transcriptional regulator
RVnc0024	5362.44	3335.92	0.6848	1.60748	0.0008	0.0080626	14515865	mcr7	ncRNA
Rv2729c	192.248	119.643	0.68423	1.60684	0.00056469	0.0060705	888333	Rv2729c	integral membrane protein
Rv3182	141.143	87.8894	0.6834	1.60592	0.0019179	0.016058	888795	Rv3182	hypothetical protein
Rv2743c	1652.17	1029.71	0.68212	1.6045	0.0065865	0.043685	887779	Rv2743c	hypothetical protein
Rv0377	144.97	90.4853	0.67999	1.60213	0.0016577	0.014411	886452	Rv0377	HTH-type transcriptional regulator
Rv1904	160.955	100.634	0.67755	1.59942	0.0013603	0.012326	885281	Rv1904	hypothetical protein
Rv2676c	483.474	302.432	0.67683	1.59862	4.8272e-05	0.00076996	887718	Rv2676c	hypothetical protein
Rv3172c	179.767	112.526	0.67586	1.59755	0.001006	0.0096357	888848	Rv3172c	hypothetical protein
Rv1045	116.712	73.1249	0.67451	1.59605	0.003533	0.026892	888783	Rv1045	hypothetical protein
Rv0519c	96.5646	60.5099	0.67432	1.59584	0.0032485	0.025029	887334	Rv0519c	membrane protein
Rv0233	631.718	396.978	0.67022	1.59132	2.8167e-05	0.00047478	886699	nrdB	ribonucleoside-diphosphate reductase subunit beta NrdB
Rv0969	3530.6	2219.94	0.66939	1.5904	0.0043237	0.031196	885254	ctpV	copper-exporting ATPase
Rv0992c	372.099	234.422	0.66658	1.58731	6.3856e-05	0.00097042	885337	Rv0992c	5-formyltetrahydrofolate cyclo-ligase
Rv3583c	13136.3	8290.96	0.66395	1.58441	5.6165e-07	1.3897e-05	887854	Rv3583c	RNA polymerase-binding transcription factor CarD
Rv0870c	228.794	144.67	0.66129	1.5815	0.00042232	0.0048221	885709	Rv0870c	integral membrane protein
Rv2193	1241.76	786.138	0.65953	1.57957	7.903e-06	0.00015485	887425	ctaE	cytochrome C oxidase subunit III
Rv1461	2673.4	1692.51	0.65951	1.57955	1.6254e-06	3.7795e-05	886609	Rv1461	hypothetical protein
Rv3491	313.175	198.428	0.65835	1.57828	0.00019047	0.0024839	888382	Rv3491	hypothetical protein
Rv3759c	918.857	583.161	0.65595	1.57565	1.1254e-05	0.00021505	886270	proX	glycine betaine/carnitine/choline/L-proline ABC transporter substrate-binding lipoprotein ProX
Rv1071c	202.388	129.093	0.64871	1.56777	0.00097505	0.0094328	887116	echA9	enoyl-CoA hydratase EchA9
Rv3246c	2063.69	1316.54	0.64848	1.56752	2.9179e-06	6.5104e-05	888743	mtrA	two component DNA-binding response regulator MtrA
Rv0247c	475.319	303.583	0.64681	1.5657	6.5584e-05	0.00099277	886677	Rv0247c	succinate dehydrogenase iron-sulfur subunit
Rv0808	1931.54	1237.57	0.64224	1.56075	3.6519e-06	7.8314e-05	885085	purF	amidophosphoribosyltransferase
Rv3567c	239.54	153.558	0.64148	1.55993	0.00046176	0.0051663	887525	hsaB	flavin-dependent monooxygenase reductase subunit HsaB
Rv3049c	4754.37	3049.44	0.64071	1.5591	2.3791e-06	5.3705e-05	888894	Rv3049c	monooxygenase
Rv0067c	175.74	112.824	0.63936	1.55764	0.0021355	0.017501	886991	Rv0067c	transcriptional regulator
Rv1177	423.591	271.945	0.63935	1.55763	0.00026082	0.0032269	885869	fdxC	ferredoxin FdxC
Rv0608	130.105	83.612	0.63789	1.55605	0.0064732	0.043155	887895	vapB28	antitoxin VapB28
Rv0676c	5952.97	3827.47	0.63722	1.55533	4.2042e-06	8.772e-05	888219	mmpL5	transmembrane transport protein MmpL5
Rv3336c	600.36	386.804	0.63423	1.55211	4.8503e-05	0.00077046	887559	trpS	tryptophan--tRNA ligase
Rv3052c	979.549	631.583	0.63314	1.55094	5.8918e-05	0.00091154	888885	nrdI	NrdI protein
Rv2461c	889.461	573.658	0.63274	1.55051	2.0396e-05	0.00036115	888176	clpP1	ATP-dependent CLP protease proteolytic subunit 1
Rv3173c	1531.61	991.853	0.62685	1.54419	0.0029737	0.023317	888844	Rv3173c	TetR/Acr family transcriptional regulator
Rv1846c	929.432	602.225	0.62605	1.54333	2.3395e-05	0.00040862	885747	blaI	transcriptional repressor BlaI
Rv3407	1695.12	1099.79	0.62416	1.54131	0.00016601	0.0022454	887505	vapB47	antitoxin VapB47
Rv0766c	401.489	260.578	0.62364	1.54076	0.00014727	0.0020303	888834	cyp123	cytochrome P450 Cyp123
Rv2979c	398.334	258.716	0.62261	1.53966	0.00077734	0.0078754	888325	Rv2979c	resolvase
Rv1894c	1508.37	983.909	0.6164	1.53304	5.305e-06	0.00010835	885081	Rv1894c	hypothetical protein
Rv3830c	143.215	93.4406	0.61606	1.53268	0.0078483	0.049744	886158	Rv3830c	TetR family transcriptional regulator
Rv0910	302.225	197.706	0.61227	1.52866	0.0067168	0.044093	885137	Rv0910	toxin
Rv0275c	743.05	486.928	0.60975	1.52599	4.3723e-05	0.00070321	886629	Rv0275c	transcriptional regulator
Rv3249c	686.739	450.386	0.6086	1.52478	3.5811e-05	0.00058821	888741	Rv3249c	TetR family transcriptional regulator
Rv1870c	1070.16	702.315	0.60764	1.52376	4.2211e-05	0.00068174	885797	Rv1870c	hypothetical protein
Rv1471	642.909	421.943	0.60757	1.52369	0.0038592	0.028702	886554	trxB1	thioredoxin
Rv0232	495.248	325.364	0.6061	1.52214	0.0055136	0.038072	886701	Rv0232	transcriptional regulator
Rv3224	527.397	346.691	0.60524	1.52123	0.00015018	0.0020484	888852	Rv3224	iron-regulated short-chain dehydrogenase/reductase
Rv1906c	658.865	434.798	0.59964	1.51534	0.000146	0.0020199	885514	Rv1906c	hypothetical protein
Rv2602	155.396	102.748	0.59684	1.5124	0.0034042	0.026072	888186	vapC41	ribonuclease VapC41
Rv0189c	1419.01	938.38	0.59664	1.51219	2.0174e-05	0.00035924	886774	ilvD	dihydroxy-acid dehydratase
Rv1672c	134.244	88.7844	0.59648	1.51202	0.0069905	0.045426	885700	Rv1672c	integral membrane transport protein
Rv1387	3554.78	2353.45	0.59498	1.51045	0.00062081	0.0065117	886784	PPE20	PPE family protein PPE20
Rv3058c	173.669	115.351	0.59031	1.50557	0.0028384	0.022451	888878	Rv3058c	TetR family transcriptional regulator
Rv3171c	653.631	434.483	0.58918	1.50439	0.00016637	0.0022454	887293	hpx	non-heme haloperoxidase Hpx
Rv2930	4984.76	3314.61	0.58869	1.50388	2.587e-05	0.00044381	887603	fadD26	fatty-acid--CoA ligase FadD26
Rv1492	1044	695.118	0.58679	1.5019	0.00021597	0.0027789	886507	mutA	methylmalonyl-CoA mutase small subunit
Rv1927	186.543	124.204	0.58679	1.5019	0.0029781	0.023317	885912	Rv1927	hypothetical protein
Rv3734c	248.833	166.176	0.58246	1.4974	0.0010532	0.010014	885335	tgs2	diacyglycerol O-acyltransferase
Rv1425	402.525	270.087	0.57565	1.49035	0.0004118	0.0047168	886668	Rv1425	diacyglycerol O-acyltransferase
Rv2990c	603.505	405.786	0.57265	1.48725	0.00051625	0.0056452	887176	Rv2990c	hypothetical protein
Rv0898c	237.43	159.651	0.57258	1.48718	0.0018647	0.015715	885206	Rv0898c	hypothetical protein
Rv2241	1715.09	1153.47	0.57231	1.4869	5.4583e-05	0.00085996	887246	aceE	pyruvate dehydrogenase E1 component
Rv3913	540.282	363.549	0.57156	1.48613	0.00076014	0.0077623	886232	trxB2	thioredoxin reductase
Rv2074	353.185	238.076	0.56901	1.48351	0.00064131	0.0066724	888523	Rv2074	pyridoxamine 5'-phosphate oxidase
Rv3484	552.856	372.834	0.56837	1.48285	0.0002189	0.0027979	888445	Rv3484	hypothetical protein
Rv2778c	271.65	183.432	0.5665	1.48093	0.0015261	0.013446	887751	Rv2778c	hypothetical protein
Rv1664	287.835	194.422	0.56605	1.48046	0.0017039	0.014648	885519	pks9	polyketide synthase
Rv2266	625.706	424.549	0.55955	1.47381	0.0011614	0.010881	887763	cyp124	cytochrome P450 Cyp124
Rv1932	444.491	301.748	0.55881	1.47305	0.00062981	0.0065883	885357	tpx	2-Cys peroxiredoxin
Rv3774	560.643	380.896	0.55768	1.4719	0.00028503	0.0034733	886106	echA21	enoyl-CoA hydratase EchA21
Rv1155	522.595	355.057	0.55764	1.47186	0.00059499	0.0062965	885604	Rv1155	pyridoxine/pyridoxamine 5'-phosphate oxidase
Rv2827c	469.253	318.975	0.55692	1.47113	0.00046838	0.0052102	887707	Rv2827c	hypothetical protein
Rv1981c	559.163	380.477	0.55546	1.46964	0.0062256	0.042086	885923	nrdF1	ribonucleoside-diphosphate reductase subunit beta NrdF1
Rv0883c	179.55	122.201	0.55513	1.4693	0.0063719	0.042775	885139	Rv0883c	hypothetical protein
Rv0647c	739.774	505.528	0.54929	1.46337	0.00024586	0.0030913	888070	Rv0647c	hypothetical protein
Rv1320c	286.111	195.606	0.54862	1.46269	0.0021997	0.017933	886906	Rv1320c	adenylate cyclase
Rv1543	340.43	233.003	0.54701	1.46105	0.0012431	0.011398	886400	Rv1543	oxidoreductase
Rv2010	539.748	369.549	0.54652	1.46056	0.00048559	0.0053707	888933	vapC15	ribonuclease VapC15
Rv2235	188.898	129.382	0.54597	1.46	0.0035998	0.027285	887606	Rv2235	transmembrane protein
Rv2581c	352.418	241.448	0.54558	1.45961	0.001385	0.012461	888217	Rv2581c	glyoxalase II
Rv3869	2709.12	1856.81	0.545	1.45902	5.6654e-05	0.00088537	886166	eccB1	ESX-1 secretion system protein EccB
Rv0551c	400.796	274.897	0.54398	1.45799	0.00063479	0.0066224	887526	fadD8	fatty-acid--CoA ligase FadD8
Rv0671	372.366	255.638	0.54262	1.45662	0.00083679	0.0082821	888194	lpqP	lipoprotein LpqP
Rv0184	504.264	346.611	0.54086	1.45484	0.0015402	0.013511	886806	Rv0184	hypothetical protein
Rv0440	12410.3	8531.81	0.54061	1.45459	0.00014488	0.0020117	886354	groEL2	molecular chaperone GroEL
Rv1854c	975.947	671.504	0.53941	1.45338	0.00024954	0.0031172	885746	ndh	NADH dehydrogenase
Rv1130	3015.41	2078.55	0.53677	1.45072	0.00010162	0.0014746	885843	prpD	2-methylcitrate dehydratase
Rv3095	824.179	568.62	0.53549	1.44943	0.00038541	0.0044409	888679	Rv3095	HTH-type transcriptional regulator
Rv0298	244.667	169.332	0.53096	1.44489	0.0063495	0.042699	886590	Rv0298	antitoxin
Rv3518c	311.524	215.798	0.52966	1.44359	0.001694	0.014648	888282	cyp142	cytochrome P450 monooxygenase Cyp142
Rv1142c	726.045	503.258	0.52876	1.44269	0.00052554	0.0057304	885458	echA10	enoyl-CoA hydratase EchA10
Rv2926c	868.82	602.557	0.52796	1.44189	0.00046019	0.0051638	887487	Rv2926c	hypothetical protein
Rv0659c	311.944	217.399	0.52094	1.43489	0.0016971	0.014648	888134	mazF2	toxin MazF2
Rv1187	453.845	316.485	0.52006	1.43401	0.0012136	0.01118	886058	rocA	pyrroline-5-carboxylate dehydrogenase RocA
Rv0821c	882.19	616.219	0.51765	1.43162	0.00060072	0.0063355	885270	phoY2	phosphate-transport system transcriptional regulator PhoY2
Rv0102	747.267	523.363	0.51381	1.42782	0.00049877	0.0054695	886926	Rv0102	integral membrane protein
Rv2172c	1553.31	1089.88	0.51118	1.42522	0.00039645	0.0045544	888147	Rv2172c	hypothetical protein
Rv1332	1131.87	795.998	0.50787	1.42195	0.00067247	0.0069778	886901	Rv1332	transcriptional regulator
Rv0848	1097.77	774.816	0.50265	1.41681	0.00036283	0.0042185	885545	cysK2	cysteine synthase CysK
Rv3236c	299.756	211.734	0.50153	1.41571	0.005679	0.038955	888861	Rv3236c	integral membrane transport protein
Rv1000c	475.393	335.963	0.50082	1.41502	0.0022338	0.018153	886266	Rv1000c	hypothetical protein
Rv1697	623.988	441.15	0.50025	1.41446	0.0013201	0.012046	885045	Rv1697	hypothetical protein
Rv0477	530.112	374.793	0.5002	1.41441	0.001745	0.014968	886273	Rv0477	hypothetical protein
Rv3207c	568.093	402.141	0.49843	1.41268	0.0014969	0.013283	888874	Rv3207c	hypothetical protein
Rv1615	409.239	290.75	0.49317	1.40753	0.0024621	0.01984	885499	Rv1615	membrane protein
Rv2110c	2010.52	1428.62	0.49295	1.40732	0.00056123	0.0060682	887508	prcB	proteasome subunit beta
Rv0145	3224.59	2291.34	0.49292	1.40729	0.00075471	0.0077273	886851	Rv0145	S-adenosylmethionine-dependent methyltransferase
Rv2941	2687.65	1912.56	0.49083	1.40525	0.00030632	0.0036835	887454	fadD28	long-chain-fatty-acid--AMP ligase FadD28
Rv1855c	1013.82	722.881	0.48797	1.40247	0.00083408	0.0082765	885736	Rv1855c	oxidoreductase
Rv0144	614.813	438.448	0.48774	1.40225	0.0012344	0.011345	886854	Rv0144	transcriptional regulator
Rv1324	2630.36	1880.9	0.48384	1.39846	0.00046785	0.0052102	886897	Rv1324	thioredoxin
Rv3878	843.533	603.191	0.48383	1.39845	0.0040535	0.029633	886198	espJ	ESX-1 secretion-associated protein EspJ
Rv3519	779.988	558.49	0.48192	1.3966	0.0015047	0.013296	887247	Rv3519	hypothetical protein
Rv3248c	2535.49	1816.85	0.48083	1.39555	0.00044095	0.0049623	888746	sahH	adenosylhomocysteinase
Rv0207c	440.711	315.897	0.48038	1.39511	0.0029409	0.023167	886742	Rv0207c	hypothetical protein
Rv3570c	1396.48	1001.18	0.4801	1.39484	0.0013759	0.012409	887241	hsaA	flavin-dependent monooxygenase oxygenase subunit HsaA
Rv3075c	1053.26	755.585	0.4792	1.39397	0.00095492	0.0092846	887178	Rv3075c	hypothetical protein
Rv1265	1732.64	1248.93	0.47228	1.3873	0.0050837	0.035464	887058	Rv1265	hypothetical protein
Rv1813c	680.865	491.469	0.47027	1.38537	0.0010846	0.010285	885546	Rv1813c	hypothetical protein
Rv2693c	574.864	415.168	0.46952	1.38465	0.0062411	0.042117	887917	Rv2693c	integral membrane protein
Rv3490	1691.04	1224.6	0.46559	1.38088	0.0010871	0.010285	888404	otsA	trehalose-phosphate synthase
Rv0597c	447.332	324.191	0.4645	1.37984	0.004479	0.032016	887853	Rv0597c	hypothetical protein
Rv1493	1317.99	955.987	0.46328	1.37867	0.0015632	0.013682	886509	mutB	methylmalonyl-CoA mutase large subunit
Rv0634c	628.703	456.252	0.46255	1.37798	0.0037057	0.027721	888016	Rv0634c	glyoxalase II
Rv0903c	521.616	378.71	0.46189	1.37735	0.0072389	0.046415	885209	prrA	two component transcriptional regulator PrrA
Rv2131c	1275.88	927.466	0.46013	1.37567	0.001181	0.011011	888142	cysQ	3'(2'),5'-bisphosphate nucleotidase CysQ
Rv2222c	1879.54	1370.11	0.45609	1.37182	0.0012096	0.01117	888238	glnA2	glutamine synthetase
Rv0896	1142.59	833.32	0.45536	1.37112	0.0018278	0.015527	885208	gltA2	citrate synthase 1
Rv0859	1077.95	786.574	0.45463	1.37043	0.0010492	0.0099993	885774	Rv0859	acyltransferase
Rv3003c	2027.57	1479.92	0.45423	1.37005	0.00084494	0.0083414	887286	ilvB1	acetolactate synthase large subunit IlvB
Rv1322A	5386.43	3939.85	0.45119	1.36717	0.0005902	0.0062933	3205097	Rv1322A	hypothetical protein
Rv0884c	471.219	345.041	0.44963	1.36569	0.0044525	0.031886	885140	serC	phosphoserine aminotransferase
Rv1859	808.143	592.388	0.44807	1.36421	0.001856	0.015677	885731	modC	molybdenum ABC transporter ATP-binding protein ModC
Rv1094	13422.7	9842.49	0.44758	1.36375	0.00076832	0.0078251	885339	desA2	acyl-ACP desaturase DesA
Rv0670	983.907	724.368	0.4418	1.3583	0.0019911	0.0166	888190	end	endonuclease IV
Rv0078A	413.626	304.676	0.44105	1.35759	0.0058636	0.039988	3205053	Rv0078A	hypothetical protein
Rv0064	1771.19	1307.56	0.43783	1.35457	0.0021227	0.017433	886996	Rv0064	transmembrane protein
Rv3268	1210.69	896.712	0.43311	1.35014	0.0038745	0.028706	888703	Rv3268	hypothetical protein
Rv2962c	842.914	626.067	0.42907	1.34637	0.0020478	0.016962	887892	Rv2962c	PGL/p-HBAD biosynthesis rhamnosyltransferase
Rv0824c	7324.74	5451.31	0.42618	1.34367	0.0015292	0.013446	885444	desA1	acyl-ACP desaturase DesA
Rv2748c	2944.09	2192.37	0.42533	1.34288	0.0023251	0.018815	888408	ftsK	DNA translocase FtsK
Rv2379c	1139.45	848.942	0.4246	1.3422	0.0029587	0.02326	885874	mbtF	peptide synthetase
Rv2204c	1147.61	861.001	0.41455	1.33288	0.0038349	0.028577	888428	Rv2204c	hypothetical protein
Rv0350	15699.1	11828.6	0.40841	1.32722	0.0038711	0.028706	885946	dnaK	chaperone protein DnaK
Rv0724	4927.71	3714.09	0.40791	1.32676	0.0022992	0.018645	888535	sppA	protease IV SppA
Rv3050c	1219.98	922.152	0.40378	1.32297	0.0047895	0.033922	888866	Rv3050c	AsnC family transcriptional regulator
Rv2556c	1737.59	1313.41	0.40377	1.32296	0.0035299	0.026892	887451	Rv2556c	hypothetical protein
Rv0147	1351.33	1024.57	0.39936	1.31892	0.0058614	0.039988	886847	Rv0147	aldehyde dehydrogenase
Rv2224c	1395.46	1058.45	0.39879	1.3184	0.0064266	0.042992	887857	caeA	carboxylesterase A
Rv0220	1062.81	807.532	0.3963	1.31613	0.0054223	0.037577	886722	lipC	esterase LipC
Rv0938	2072.78	1576.6	0.39474	1.31471	0.0056817	0.038955	885561	ligD	multifunctional non-homologous end joining DNA repair protein/ATP dependent DNA ligase LigD
Rv3197	2411.61	1837.39	0.39234	1.31252	0.0048587	0.034161	887858	Rv3197	ABC transporter ATP-binding protein
Rv3523	2261.07	1732.89	0.38383	1.3048	0.0056806	0.038955	888247	ltp3	lipid carrier protein
Rv0638	2512.81	1927.72	0.38241	1.30352	0.0045895	0.032565	888042	secE1	preprotein translocase SecE
Rv0524	1880	1442.72	0.38194	1.30309	0.0060661	0.041079	887349	hemL	glutamate-1-semialdehyde 2,1-aminomutase
