# Supplementary material for: Whole-genome sequencing and transcriptome-characterized in vitro evolution of aminoglycoside resistance in Mycobacterium tuberculosis
Source: Microb Genom. 2023 May 24;9(5):mgen001022. doi: 10.1099/mgen.0.001022 (PMC10272870; doi:10.1099/mgen.0.001022)
Supplement: Supplementary material 5 [file mgen-9-1022-s005.xlsx]

## Sheet: Sheet1
Supplemental Table S10. Gene ontology (GO) analysis of DEGs in four representative aminoglycoside-resistant Mtb strains ( AP3-1, KP4-8, KP4-54 and KP4-58) by DAVID 6.8 analyses, respectively compared to those in their parent strain P0. P Value ＜ 0.05. This table contains seven subtabulation : KP4-54 down-regulated DEGs , KP4-54 up-regulated DEGs, KP4-58 down-regulated DEGs, KP4-58 up-regulated DE…

## Sheet: KP4-54 down-regulated DEGs
Category	Term	Count	%	P Value	Genes	List Total	Pop Hits	Pop Total	Fold Enrichment	Bonferroni	Benjamini	FDR
COG_ONTOLOGY	Transcription	16	7.27273	3.93035e-06	Rv1460, Rv3574, Rv3160c, Rv2779c, Rv0067c, Rv3855, Rv2017, Rv3060c, Rv0238, Rv1474c, Rv3830c, Rv0158, Rv1167c, Rv0232, Rv3557c, Rv1219c	52	65	782	3.70178	5.89536e-05	5.50249e-05	5.50249e-05
UP_KW_BIOLOGICAL_PROCESS	KW-0805~Transcription regulation	31	14.0909	6.89161e-06	Rv1080c, Rv3160c, Rv3574, Rv3287c, Rv3855, Rv1994c, Rv0678, Rv0238, Rv3830c, Rv3862c, Rv0158, Rv0232, Rv3557c, Rv0196, Rv1219c, Rv2779c, Rv3050c, Rv2745c, Rv0190, Rv0067c, Rv3286c, Rv1221, Rv0275c, Rv1222, Rv2710, Rv3060c, Rv0967, Rv1474c, Rv1167c, Rv3095, Rv3249c	111	170	1379	2.26545	0.000268737	0.000251668	0.000225856
UP_KW_BIOLOGICAL_PROCESS	KW-0804~Transcription	31	14.0909	1.29061e-05	Rv1080c, Rv3160c, Rv3574, Rv3287c, Rv3855, Rv1994c, Rv0678, Rv0238, Rv3830c, Rv3862c, Rv0158, Rv0232, Rv3557c, Rv0196, Rv1219c, Rv2779c, Rv3050c, Rv2745c, Rv0190, Rv0067c, Rv3286c, Rv1221, Rv0275c, Rv1222, Rv2710, Rv3060c, Rv0967, Rv1474c, Rv1167c, Rv3095, Rv3249c	111	175	1379	2.20072	0.000503213	0.000251668	0.000225856
GOTERM_MF_DIRECT	GO:0000976~transcription regulatory region sequence-specific DNA binding	17	7.72727	4.80108e-06	Rv3574, Rv3050c, Rv3160c, Rv0190, Rv0067c, Rv2642, Rv2884, Rv2640c, Rv3855, Rv0967, Rv0238, Rv1474c, Rv0158, Rv1167c, Rv0232, Rv3557c, Rv1219c	149	76	2510	3.7681	0.000691118	0.000691356	0.000691356
UP_KW_BIOLOGICAL_PROCESS	KW-0753~Steroid metabolism	11	5	0.000178173	Rv3561, Rv3550, Rv3552, Rv3551, Rv3560c, Rv3564, Rv3553, Rv0764c, Rv3567c, Rv3556c, Rv3559c	111	34	1379	4.01934	0.00692529	0.00175496	0.00157497
UP_KW_BIOLOGICAL_PROCESS	KW-1207~Sterol metabolism	10	4.54545	0.000179996	Rv3561, Rv3550, Rv3552, Rv3551, Rv3560c, Rv3564, Rv3553, Rv0764c, Rv3556c, Rv3559c	111	28	1379	4.43694	0.00699589	0.00175496	0.00157497
GOTERM_MF_DIRECT	GO:0003700~transcription factor activity, sequence-specific DNA binding	18	8.18182	2.77185e-05	Rv3574, Rv3050c, Rv3160c, Rv0067c, Rv1287, Rv2642, Rv2640c, Rv3855, Rv2327, Rv3060c, Rv1994c, Rv0238, Rv1474c, Rv0158, Rv1167c, Rv0232, Rv3557c, Rv1219c	149	96	2510	3.15856	0.00398357	0.00199573	0.00199573
GOTERM_MF_DIRECT	GO:0004540~ribonuclease activity	12	5.45455	4.59864e-05	Rv1982c, Rv2010, Rv3384c, Rv1397c, Rv0598c, Rv3320c, Rv0301, Rv0960, Rv2829c, Rv0229c, Rv0240, Rv0617	149	46	2510	4.39451	0.00660031	0.00220735	0.00220735
GOTERM_BP_DIRECT	GO:0006355~regulation of transcription, DNA-templated	20	9.09091	3.44928e-05	Rv0660c, Rv3574, Rv3050c, Rv3160c, Rv0067c, Rv3286c, Rv1287, Rv1222, Rv2642, Rv2640c, Rv3855, Rv3418c, Rv0238, Rv1474c, Rv3862c, Rv0158, Rv1167c, Rv0232, Rv3557c, Rv1219c	114	124	2003	2.8339	0.00457711	0.00243978	0.00240309
GOTERM_BP_DIRECT	GO:0006707~cholesterol catabolic process	10	4.54545	3.94928e-05	Rv3550, Rv3552, Rv3551, Rv3560c, Rv3564, Rv3553, Rv0766c, Rv3567c, Rv3556c, Rv3559c	114	32	2003	5.49068	0.00523887	0.00243978	0.00240309
GOTERM_BP_DIRECT	GO:0046688~response to copper ion	6	2.72727	5.50327e-05	Rv0847, Rv0967, Rv0190, Rv0186A, Rv2642, Rv0969	114	9	2003	11.7135	0.00729282	0.00243978	0.00240309
UP_KW_BIOLOGICAL_PROCESS	KW-0153~Cholesterol metabolism	9	4.09091	0.000589713	Rv3561, Rv3550, Rv3552, Rv3551, Rv3560c, Rv3564, Rv3553, Rv3556c, Rv3559c	111	26	1379	4.30042	0.022743	0.00459976	0.00412799
UP_KW_MOLECULAR_FUNCTION	KW-0238~DNA-binding	28	12.7273	0.000168714	Rv1080c, Rv3160c, Rv3574, Rv3855, Rv1994c, Rv0678, Rv3830c, Rv3862c, Rv0232, Rv3557c, Rv0196, Rv1219c, Rv2779c, Rv3050c, Rv2745c, Rv0190, Rv0067c, Rv3286c, Rv1287, Rv1221, Rv0275c, Rv2710, Rv3060c, Rv0967, Rv1474c, Rv1167c, Rv3095, Rv3249c	106	225	1752	2.05686	0.00488117	0.00506142	0.00506142
GOTERM_BP_DIRECT	GO:0009408~response to heat	6	2.72727	0.000996498	Rv3418c, Rv2745c, Rv1221, Rv2710, Rv0440, Rv3417c	114	15	2003	7.02807	0.124185	0.0331336	0.0326353
UP_KW_MOLECULAR_FUNCTION	KW-0540~Nuclease	14	6.36364	0.00485344	Rv2010, Rv1461, Rv3384c, Rv0598c, Rv3320c, Rv2829c, Rv0229c, Rv0617, Rv1982c, Rv1942c, Rv1397c, Rv0301, Rv0960, Rv0240	106	99	1752	2.33734	0.131591	0.0728016	0.0728016
UP_KW_BIOLOGICAL_PROCESS	KW-1277~Toxin-antitoxin system	20	9.09091	0.0230846	Rv2010, Rv0660c, Rv3385c, Rv3384c, Rv3321c, Rv0598c, Rv3320c, Rv2829c, Rv0229c, Rv0608, Rv3407, Rv0617, Rv1982c, Rv1942c, Rv1397c, Rv0301, Rv0960, Rv0240, Rv3182, Rv1839c	111	150	1379	1.65646	0.59782	0.15005	0.13466
GOTERM_CC_DIRECT	GO:0005971~ribonucleoside-diphosphate reductase complex	3	1.36364	0.00728462	Rv3051c, Rv1981c, Rv3048c	125	3	2465	19.72	0.142331	0.152977	0.152977
UP_KW_MOLECULAR_FUNCTION	KW-0678~Repressor	8	3.63636	0.0174771	Rv0967, Rv3574, Rv0190, Rv0678, Rv1474c, Rv3855, Rv3557c, Rv1219c	106	46	1752	2.87449	0.400295	0.174771	0.174771
GOTERM_BP_DIRECT	GO:0046686~response to cadmium ion	3	1.36364	0.00911816	Rv1994c, Rv0186A, Rv2641	114	3	2003	17.5702	0.704261	0.242543	0.238896
UP_KW_BIOLOGICAL_PROCESS	KW-0346~Stress response	7	3.18182	0.0540877	Rv2744c, Rv3418c, Rv2743c, Rv2745c, Rv1057, Rv2742c, Rv2710	111	35	1379	2.48468	0.885664	0.301346	0.270439
UP_KW_CELLULAR_COMPONENT	KW-0997~Cell inner membrane	6	2.72727	0.0738099	Rv1217c, Rv0677c, Rv0676c, Rv0846c, Rv3869, Rv1218c	62	48	1279	2.57863	0.458497	0.337369	0.337369
UP_KW_CELLULAR_COMPONENT	KW-0964~Secreted	12	5.45455	0.0843423	Rv3873, Rv1168c, Rv1169c, Rv1387, Rv0598c, Rv3320c, Rv2431c, Rv2430c, Rv2829c, Rv3425, Rv3878, Rv0440	62	148	1279	1.67262	0.505843	0.337369	0.337369
GOTERM_BP_DIRECT	GO:0009263~deoxyribonucleotide biosynthetic process	3	1.36364	0.0175649	Rv3051c, Rv1981c, Rv3048c	114	4	2003	13.1776	0.905286	0.389355	0.3835
GOTERM_BP_DIRECT	GO:0051085~chaperone mediated protein folding requiring cofactor	3	1.36364	0.0282019	Rv3418c, Rv0440, Rv3417c	114	5	2003	10.5421	0.977735	0.535835	0.527778
GOTERM_BP_DIRECT	GO:0010447~response to acidic pH	4	1.81818	0.0330217	Rv2745c, Rv3084, Rv3083, Rv3085	114	13	2003	5.40621	0.988507	0.548985	0.54073
GOTERM_MF_DIRECT	GO:0050660~flavin adenine dinucleotide binding	10	4.54545	0.0152327	Rv3563, Rv3061c, Rv3562, Rv3854c, Rv3560c, Rv3564, Rv3797, Rv3567c, Rv3003c, Rv3083	149	67	2510	2.51427	0.890342	0.548377	0.548377
GOTERM_MF_DIRECT	GO:0004748~ribonucleoside-diphosphate reductase activity, thioredoxin disulfide as acceptor	3	1.36364	0.019154	Rv3051c, Rv1981c, Rv3048c	149	4	2510	12.6342	0.938266	0.551634	0.551634
GOTERM_BP_DIRECT	GO:0097040~phthiocerol biosynthetic process	3	1.36364	0.0407594	Rv2930, Rv2931, Rv2934	114	6	2003	8.78509	0.996052	0.602333	0.593275
GOTERM_CC_DIRECT	GO:1990220~GroEL-GroES complex	2	0.909091	0.0980974	Rv0440, Rv3417c	125	2	2465	19.72	0.885619	0.686682	0.686682
GOTERM_CC_DIRECT	GO:0009336~sulfate adenylyltransferase complex (ATP)	2	0.909091	0.0980974	Rv1285, Rv1286	125	2	2465	19.72	0.885619	0.686682	0.686682
KEGG_PATHWAY	mtu00230:Purine metabolism	6	2.72727	0.022133	Rv1285, Rv3051c, Rv1981c, Rv1286, Rv3645, Rv3048c	35	54	1100	3.49206	0.680649	0.743822	0.743822
KEGG_PATHWAY	mtu00240:Pyrimidine metabolism	4	1.81818	0.0475418	Rv3051c, Rv1981c, Rv3247c, Rv3048c	35	27	1100	4.65608	0.916604	0.743822	0.743822
KEGG_PATHWAY	mtu00627:Aminobenzoate degradation	4	1.81818	0.0619683	Rv3550, Rv3854c, Rv3083, Rv0905	35	30	1100	4.19048	0.961709	0.743822	0.743822
KEGG_PATHWAY	mtu01212:Fatty acid metabolism	5	2.27273	0.0720245	Rv3550, Rv3556c, Rv0905, Rv3559c, Rv1094	35	52	1100	3.02198	0.977902	0.743822	0.743822
KEGG_PATHWAY	mtu00270:Cysteine and methionine metabolism	4	1.81818	0.0840161	Rv3341, Rv3340, Rv3248c, Rv0848	35	34	1100	3.69748	0.988616	0.743822	0.743822
KEGG_PATHWAY	mtu00650:Butanoate metabolism	5	2.27273	0.0895782	Rv3550, Rv3002c, Rv3556c, Rv3003c, Rv0905	35	56	1100	2.80612	0.991656	0.743822	0.743822
GOTERM_MF_DIRECT	GO:0016627~oxidoreductase activity, acting on the CH-CH group of donors	6	2.72727	0.0414812	Rv3563, Rv3061c, Rv3562, Rv3560c, Rv3564, Rv3797	149	33	2510	3.06284	0.997759	0.99555	0.99555
GOTERM_MF_DIRECT	GO:0003677~DNA binding	21	9.54545	0.0597006	Rv1080c, Rv3574, Rv2745c, Rv1221, Rv0275c, Rv3286c, Rv1287, Rv2710, Rv2017, Rv3060c, Rv0967, Rv1994c, Rv0678, Rv3830c, Rv1942c, Rv3862c, Rv1586c, Rv3557c, Rv3095, Rv0196, Rv3249c	149	237	2510	1.49265	0.999859	1	1
GOTERM_MF_DIRECT	GO:0005507~copper ion binding	3	1.36364	0.0765044	Rv0967, Rv0186A, Rv0846c	149	8	2510	6.31711	0.999989	1	1

## Sheet: KP4-54 up-regulated DEGs
Category	Term	Count	%	P Value	Genes	List Total	Pop Hits	Pop Total	Fold Enrichment	Bonferroni	Benjamini	FDR
UP_KW_BIOLOGICAL_PROCESS	KW-0055~Arginine biosynthesis	8	4.65116	1.18962e-07	Rv1383, Rv1384, Rv1652, Rv1654, Rv1655, Rv1656, Rv1658, Rv1659	67	11	1379	14.9688	5.71017e-06	5.71019e-06	5.47227e-06
KEGG_PATHWAY	mtu00190:Oxidative phosphorylation	15	8.72093	1.27219e-07	Rv3153, Rv3156, Rv3147, Rv3157, Rv1310, Rv3146, Rv3149, Rv1311, Rv3148, Rv1307, Rv1308, Rv1622c, Rv1623c, Rv3150, Rv3152	65	48	1100	5.28846	5.85203e-06	5.85205e-06	5.85205e-06
GOTERM_BP_DIRECT	GO:0001666~response to hypoxia	14	8.13953	1.53935e-06	Rv3130c, Rv2032, Rv3133c, Rv3134c, Rv2623, Rv2005c, Rv2007c, Rv2626c, Rv2629, Rv0569, Rv2031c, Rv0754, Rv1737c, Rv1736c	108	52	2003	4.99323	0.000206251	0.000206272	0.000203194
GOTERM_MF_DIRECT	GO:0048038~quinone binding	8	4.65116	2.00234e-06	Rv3153, Rv3156, Rv3147, Rv3146, Rv3149, Rv3148, Rv3150, Rv3152	119	15	2510	11.2493	0.000288296	0.000288337	0.000286335
UP_KW_MOLECULAR_FUNCTION	KW-1278~Translocase	12	6.97674	1.24468e-05	Rv3153, Rv3156, Rv3147, Rv3157, Rv1310, Rv3146, Rv3149, Rv3148, Rv1997, Rv3150, Rv1308, Rv3152	83	51	1752	4.96669	0.000373336	0.00038585	0.00038585
GOTERM_BP_DIRECT	GO:0006526~arginine biosynthetic process	7	4.06977	7.5167e-06	Rv1383, Rv1384, Rv1652, Rv1654, Rv1655, Rv1656, Rv1658	108	11	2003	11.8022	0.00100673	0.000503619	0.000496102
GOTERM_MF_DIRECT	GO:0008137~NADH dehydrogenase (ubiquinone) activity	7	4.06977	1.24628e-05	Rv0083, Rv3156, Rv3147, Rv3157, Rv3146, Rv3148, Rv3150	119	13	2510	11.3575	0.00179304	0.000897319	0.000891088
GOTERM_CC_DIRECT	GO:0045272~plasma membrane respiratory chain complex I	5	2.90698	0.000102124	Rv3153, Rv3157, Rv3146, Rv3149, Rv3150	131	6	2465	15.6807	0.00285554	0.00285948	0.00285948
GOTERM_CC_DIRECT	GO:0005618~cell wall	57	33.1395	0.000514779	Rv2625c, Rv3153, Rv3795, Rv3132c, Rv1654, Rv1361c, Rv1379, Rv2623, Rv1659, Rv2629, Rv0958, Rv1815, Rv2030c, Rv0754, Rv3614c, Rv1380, Rv1183, Rv2032, Rv2631, Rv3127, Rv1184c, Rv2004c, Rv1307, Rv2028c, Rv2626c, Rv1308, Rv3823c, Rv2031c, Rv0981, Rv1195, Rv3130c, Rv1196, Rv1275, Rv3134c, Rv1310, Rv3671c, Rv1311, Rv0444c, Rv2006, Rv1996, Rv1997, Rv2005c, Rv0651, Rv0252, Rv0174, Rv0570, Rv0173, Rv3515c…	131	728	2465	1.47329	0.0143141	0.00720691	0.00720691
GOTERM_CC_DIRECT	GO:0045261~proton-transporting ATP synthase complex, catalytic core F(1)	4	2.32558	0.00132614	Rv1310, Rv1311, Rv1307, Rv1308	131	5	2465	15.0534	0.0364749	0.0123774	0.0123774
UP_KW_CELLULAR_COMPONENT	KW-0139~CF(1)	4	2.32558	0.00231501	Rv1310, Rv1311, Rv1307, Rv1308	83	5	1279	12.3277	0.0229104	0.0231501	0.0231501
UP_KW_BIOLOGICAL_PROCESS	KW-0375~Hydrogen ion transport	4	2.32558	0.00493723	Rv1310, Rv1311, Rv1307, Rv1308	67	8	1379	10.291	0.211461	0.0789957	0.0757042
UP_KW_BIOLOGICAL_PROCESS	KW-0066~ATP synthesis	4	2.32558	0.00493723	Rv1310, Rv1311, Rv1307, Rv1308	67	8	1379	10.291	0.211461	0.0789957	0.0757042
UP_KW_BIOLOGICAL_PROCESS	KW-0665~Pyrimidine biosynthesis	4	2.32558	0.00715388	Rv1383, Rv1384, Rv1380, Rv1381	67	9	1379	9.1476	0.291511	0.0858466	0.0822696
KEGG_PATHWAY	mtu00220:Arginine biosynthesis	6	3.48837	0.00447642	Rv1652, Rv1654, Rv1655, Rv1656, Rv1658, Rv1659	65	20	1100	5.07692	0.186474	0.102958	0.102958
GOTERM_BP_DIRECT	GO:0052572~response to host immune response	9	5.23256	0.00321744	Rv2032, Rv3156, Rv2031c, Rv1361c, Rv3487c, Rv2007c, Rv2626c, Rv3515c, Rv1738	108	48	2003	3.47743	0.350681	0.143712	0.141567
GOTERM_BP_DIRECT	GO:0044205~'de novo' UMP biosynthetic process	4	2.32558	0.00443297	Rv1383, Rv1384, Rv1380, Rv1381	108	7	2003	10.5979	0.448624	0.148504	0.146288
KEGG_PATHWAY	mtu00250:Alanine, aspartate and glutamate metabolism	6	3.48837	0.0169714	Rv1383, Rv1384, Rv1658, Rv1659, Rv3436c, Rv1380	65	27	1100	3.76068	0.544968	0.177255	0.177255
KEGG_PATHWAY	mtu00240:Pyrimidine metabolism	6	3.48837	0.0169714	Rv1383, Rv1384, Rv1379, Rv0570, Rv1380, Rv1381	65	27	1100	3.76068	0.544968	0.177255	0.177255
KEGG_PATHWAY	mtu02010:ABC transporters	11	6.39535	0.0192669	Rv1621c, Rv0170, Rv1620c, Rv3496c, Rv0169, Rv0168, Rv0167, Rv3500c, Rv0174, Rv0173, Rv0172	65	84	1100	2.21612	0.591362	0.177255	0.177255
GOTERM_BP_DIRECT	GO:0009060~aerobic respiration	4	2.32558	0.00681874	Rv3153, Rv3157, Rv3146, Rv3152	108	8	2003	9.27315	0.60022	0.182742	0.180015
UP_KW_BIOLOGICAL_PROCESS	KW-0028~Amino-acid biosynthesis	10	5.81395	0.0209783	Rv1383, Rv1384, Rv1652, Rv2995c, Rv1654, Rv1655, Rv1656, Rv1613, Rv1658, Rv1659	67	88	1379	2.33887	0.638563	0.201391	0.193
GOTERM_MF_DIRECT	GO:0046933~proton-transporting ATP synthase activity, rotational mechanism	4	2.32558	0.00476993	Rv1310, Rv1311, Rv1307, Rv1308	119	8	2510	10.5462	0.497678	0.228957	0.227367
GOTERM_BP_DIRECT	GO:0042450~arginine biosynthetic process via ornithine	3	1.74419	0.0158064	Rv1654, Rv1656, Rv1659	108	4	2003	13.9097	0.881752	0.302579	0.298063
GOTERM_BP_DIRECT	GO:0015990~electron transport coupled proton transport	3	1.74419	0.0158064	Rv3156, Rv3157, Rv3146	108	4	2003	13.9097	0.881752	0.302579	0.298063
UP_KW_BIOLOGICAL_PROCESS	KW-0444~Lipid biosynthesis	8	4.65116	0.0585002	Rv3824c, Rv3130c, Rv2611c, Rv2612c, Rv0447c, Rv2610c, Rv3822, Rv1184c	67	74	1379	2.22509	0.944618	0.371624	0.35614
UP_KW_BIOLOGICAL_PROCESS	KW-0961~Cell wall biogenesis/degradation	7	4.06977	0.0666887	Rv3824c, Rv3823c, Rv3794, Rv3793, Rv0447c, Rv3795, Rv2156c	67	61	1379	2.36188	0.963586	0.371624	0.35614
UP_KW_BIOLOGICAL_PROCESS	KW-9998~Cell wall biogenesis/degradation	7	4.06977	0.0666887	Rv3824c, Rv3823c, Rv3794, Rv3793, Rv0447c, Rv3795, Rv2156c	67	61	1379	2.36188	0.963586	0.371624	0.35614
UP_KW_BIOLOGICAL_PROCESS	KW-0046~Antibiotic resistance	6	3.48837	0.0696796	Rv2416c, Rv3794, Rv1258c, Rv3793, Rv3795, Rv2005c	67	47	1379	2.6275	0.968785	0.371624	0.35614
UP_KW_CELLULAR_COMPONENT	KW-1003~Cell membrane	38	22.093	0.0754453	Rv0083, Rv2625c, Rv3153, Rv3794, Rv2611c, Rv3156, Rv3793, Rv1310, Rv3795, Rv3157, Rv3479, Rv1311, Rv0444c, Rv2156c, Rv1997, Rv3886c, Rv0732, Rv1736c, Rv1183, Rv2612c, Rv3147, Rv3146, Rv2389c, Rv2610c, Rv3148, Rv3822, Rv2876, Rv1184c, Rv1307, Rv1308, Rv1622c, Rv3823c, Rv1258c, Rv3885c, Rv1733c, Rv1737c, Rv3152, Rv0085	83	474	1279	1.23537	0.543621	0.377227	0.377227
GOTERM_BP_DIRECT	GO:0015986~ATP synthesis coupled proton transport	3	1.74419	0.0254301	Rv1311, Rv1307, Rv1308	108	5	2003	11.1278	0.968308	0.425954	0.419596
GOTERM_MF_DIRECT	GO:0052636~arabinosyltransferase activity	3	1.74419	0.0123564	Rv3794, Rv3793, Rv3795	119	4	2510	15.8193	0.833107	0.44483	0.441741
UP_KW_BIOLOGICAL_PROCESS	KW-0813~Transport	15	8.72093	0.0989577	Rv3147, Rv1310, Rv3146, Rv1311, Rv3148, Rv2007c, Rv1307, Rv1308, Rv3823c, Rv1623c, Rv1258c, Rv0732, Rv1737c, Rv1736c, Rv1183	67	205	1379	1.50601	0.993274	0.474997	0.455205
GOTERM_BP_DIRECT	GO:0042773~ATP synthesis coupled electron transport	3	1.74419	0.0497853	Rv0083, Rv3156, Rv3157	108	7	2003	7.94841	0.998933	0.741248	0.730185
GOTERM_BP_DIRECT	GO:0015914~phospholipid transport	3	1.74419	0.0641075	Rv0168, Rv0167, Rv3500c	108	8	2003	6.95486	0.999861	0.859041	0.846219
GOTERM_BP_DIRECT	GO:0006807~nitrogen compound metabolic process	3	1.74419	0.0796142	Rv1383, Rv1384, Rv1380	108	9	2003	6.1821	0.999985	0.889026	0.875757
GOTERM_BP_DIRECT	GO:0042128~nitrate assimilation	3	1.74419	0.0796142	Rv1737c, Rv1736c, Rv0252	108	9	2003	6.1821	0.999985	0.889026	0.875757
GOTERM_MF_DIRECT	GO:0005524~ATP binding	25	14.5349	0.0339253	Rv3134c, Rv1310, Rv1311, Rv3132c, Rv1654, Rv1996, Rv2623, Rv2027c, Rv1997, Rv2005c, Rv1658, Rv2029c, Rv0958, Rv1621c, Rv3888c, Rv0312, Rv0570, Rv3515c, Rv2624c, Rv1383, Rv1384, Rv2004c, Rv1308, Rv0409, Rv1620c	119	352	2510	1.49804	0.993057	0.977049	0.970264
GOTERM_MF_DIRECT	GO:0005548~phospholipid transporter activity	3	1.74419	0.0509577	Rv0168, Rv0167, Rv3500c	119	8	2510	7.90966	0.999464	1	1
GOTERM_MF_DIRECT	GO:0046983~protein dimerization activity	3	1.74419	0.0770435	Rv1652, Rv3132c, Rv2027c	119	10	2510	6.32773	0.99999	1	1
GOTERM_MF_DIRECT	GO:0051539~4 iron, 4 sulfur cluster binding	6	3.48837	0.0886055	Rv3153, Rv3146, Rv1736c, Rv0252, Rv2007c, Rv3150	119	51	2510	2.48146	0.999998	1	1
GOTERM_MF_DIRECT	GO:0004088~carbamoyl-phosphate synthase (glutamine-hydrolyzing) activity	2	1.16279	0.0918316	Rv1383, Rv1384	119	2	2510	21.0924	0.999999	1	1
GOTERM_MF_DIRECT	GO:0019826~oxygen sensor activity	2	1.16279	0.0918316	Rv3132c, Rv2027c	119	2	2510	21.0924	0.999999	1	1
GOTERM_MF_DIRECT	GO:0016682~oxidoreductase activity, acting on diphenols and related substances as donors, oxygen as acceptor	2	1.16279	0.0918316	Rv1622c, Rv1623c	119	2	2510	21.0924	0.999999	1	1
GOTERM_MF_DIRECT	GO:0070026~nitric oxide binding	2	1.16279	0.0918316	Rv3132c, Rv2027c	119	2	2510	21.0924	0.999999	1	1
GOTERM_MF_DIRECT	GO:0046961~proton-transporting ATPase activity, rotational mechanism	2	1.16279	0.0918316	Rv1310, Rv1308	119	2	2510	21.0924	0.999999	1	1

## Sheet: KP4-58 down-regulated DEGs
Category	Term	Count	%	P Value	Genes	List Total	Pop Hits	Pop Total	Fold Enrichment	Bonferroni	Benjamini	FDR
UP_KW_BIOLOGICAL_PROCESS	KW-0805~Transcription regulation	39	16.9565	1.52539e-11	Rv3160c, Rv3574, Rv2069, Rv3287c, Rv2720, Rv3833, Rv3855, Rv1247c, Rv0678, Rv0238, Rv3830c, Rv0377, Rv0474, Rv0232, Rv3058c, Rv3246c, Rv3557c, Rv2050, Rv0196, Rv1219c, Rv3173c, Rv2779c, Rv2745c, Rv0190, Rv0067c, Rv3286c, Rv1221, Rv0275c, Rv1222, Rv2710, Rv3744, Rv2919c, Rv0827c, Rv3060c, Rv1129c, Rv0967, Rv1474c, Rv1846c, Rv3249c	104	170	1379	3.04191	6.86421e-10	6.86423e-10	6.40662e-10
UP_KW_BIOLOGICAL_PROCESS	KW-0804~Transcription	39	16.9565	4.03714e-11	Rv3160c, Rv3574, Rv2069, Rv3287c, Rv2720, Rv3833, Rv3855, Rv1247c, Rv0678, Rv0238, Rv3830c, Rv0377, Rv0474, Rv0232, Rv3058c, Rv3246c, Rv3557c, Rv2050, Rv0196, Rv1219c, Rv3173c, Rv2779c, Rv2745c, Rv0190, Rv0067c, Rv3286c, Rv1221, Rv0275c, Rv1222, Rv2710, Rv3744, Rv2919c, Rv0827c, Rv3060c, Rv1129c, Rv0967, Rv1474c, Rv1846c, Rv3249c	104	175	1379	2.955	1.81671e-09	9.08357e-10	8.478e-10
UP_KW_MOLECULAR_FUNCTION	KW-0238~DNA-binding	38	16.5217	6.94763e-09	Rv3160c, Rv3574, Rv2069, Rv2720, Rv3855, Rv0937c, Rv1247c, Rv0678, Rv3830c, Rv0377, Rv0474, Rv0232, Rv3058c, Rv3246c, Rv3557c, Rv0196, Rv0195, Rv1219c, Rv3173c, Rv2779c, Rv2745c, Rv0190, Rv0067c, Rv3286c, Rv1287, Rv1221, Rv0275c, Rv2894c, Rv2710, Rv3744, Rv0827c, Rv2979c, Rv3060c, Rv1129c, Rv0967, Rv1474c, Rv1846c, Rv3249c	113	225	1752	2.61853	2.36219e-07	2.43167e-07	2.43167e-07
COG_ONTOLOGY	Transcription	19	8.26087	9.22237e-08	Rv3173c, Rv1460, Rv1152, Rv3574, Rv3160c, Rv2779c, Rv0067c, Rv3855, Rv2017, Rv3060c, Rv1129c, Rv0238, Rv1474c, Rv3830c, Rv0377, Rv0232, Rv3058c, Rv3557c, Rv1219c	58	65	782	3.94111	1.38335e-06	1.29113e-06	1.29113e-06
UP_KW_BIOLOGICAL_PROCESS	KW-1207~Sterol metabolism	13	5.65217	1.78837e-07	Rv3561, Rv3550, Rv3552, Rv3551, Rv3560c, Rv3564, Rv3553, Rv0764c, Rv3542c, Rv3543c, Rv3545c, Rv3556c, Rv3559c	104	28	1379	6.15625	8.04764e-06	2.68256e-06	2.50372e-06
UP_KW_BIOLOGICAL_PROCESS	KW-0753~Steroid metabolism	14	6.08696	2.65438e-07	Rv3561, Rv3550, Rv3552, Rv3551, Rv3560c, Rv3564, Rv3553, Rv0764c, Rv3542c, Rv3543c, Rv3567c, Rv3545c, Rv3556c, Rv3559c	104	34	1379	5.45984	1.19446e-05	2.98618e-06	2.7871e-06
UP_KW_BIOLOGICAL_PROCESS	KW-0153~Cholesterol metabolism	12	5.21739	7.17865e-07	Rv3561, Rv3550, Rv3552, Rv3551, Rv3560c, Rv3564, Rv3553, Rv3542c, Rv3543c, Rv3556c, Rv3545c, Rv3559c	104	26	1379	6.11982	3.23034e-05	6.46079e-06	6.03007e-06
GOTERM_BP_DIRECT	GO:0006707~cholesterol catabolic process	13	5.65217	2.50462e-07	Rv3550, Rv3552, Rv3551, Rv3560c, Rv3564, Rv0766c, Rv3553, Rv3542c, Rv3543c, Rv3567c, Rv3545c, Rv3556c, Rv3559c	131	32	2003	6.21159	3.50641e-05	3.11331e-05	3.09107e-05
GOTERM_BP_DIRECT	GO:0006355~regulation of transcription, DNA-templated	25	10.8696	4.44759e-07	Rv2601A, Rv0660c, Rv3160c, Rv3574, Rv2069, Rv3855, Rv3418c, Rv0238, Rv0377, Rv0474, Rv0232, Rv3058c, Rv3557c, Rv0195, Rv1219c, Rv3173c, Rv0067c, Rv3286c, Rv1287, Rv1222, Rv2640c, Rv1904, Rv1129c, Rv1474c, Rv1846c	131	124	2003	3.08268	6.22643e-05	3.11331e-05	3.09107e-05
UP_KW_MOLECULAR_FUNCTION	KW-0678~Repressor	14	6.08696	2.54246e-06	Rv3574, Rv0190, Rv2720, Rv3855, Rv3744, Rv0827c, Rv1129c, Rv0967, Rv1247c, Rv0678, Rv1474c, Rv1846c, Rv3557c, Rv1219c	113	46	1752	4.71874	8.64401e-05	4.44931e-05	4.44931e-05
GOTERM_MF_DIRECT	GO:0003700~transcription factor activity, sequence-specific DNA binding	21	9.13043	5.81874e-07	Rv3173c, Rv1152, Rv3574, Rv3160c, Rv0067c, Rv1287, Rv2640c, Rv3855, Rv3833, Rv3744, Rv2327, Rv0827c, Rv3060c, Rv0238, Rv1474c, Rv0377, Rv0232, Rv3058c, Rv0474, Rv3557c, Rv1219c	154	96	2510	3.56534	9.01864e-05	9.01904e-05	9.01904e-05
GOTERM_MF_DIRECT	GO:0000976~transcription regulatory region sequence-specific DNA binding	16	6.95652	3.33224e-05	Rv3173c, Rv3574, Rv3160c, Rv0190, Rv0067c, Rv2640c, Rv3855, Rv0967, Rv0238, Rv1474c, Rv0377, Rv0232, Rv3058c, Rv3246c, Rv3557c, Rv1219c	154	76	2510	3.43131	0.00515174	0.00258248	0.00258248
GOTERM_BP_DIRECT	GO:0009408~response to heat	7	3.04348	0.000205262	Rv3418c, Rv2745c, Rv1221, Rv2069, Rv2710, Rv2373c, Rv3417c	131	15	2003	7.13537	0.0283306	0.00957891	0.00951049
GOTERM_MF_DIRECT	GO:0003677~DNA binding	27	11.7391	0.00171319	Rv3574, Rv2069, Rv2720, Rv1247c, Rv0678, Rv3830c, Rv1586c, Rv0474, Rv3557c, Rv0196, Rv0195, Rv2745c, Rv3286c, Rv1287, Rv1221, Rv0275c, Rv2894c, Rv2710, Rv2017, Rv3744, Rv0827c, Rv2979c, Rv3060c, Rv1129c, Rv0967, Rv1846c, Rv3249c	154	237	2510	1.85681	0.233386	0.0885147	0.0885147
UP_KW_BIOLOGICAL_PROCESS	KW-0346~Stress response	7	3.04348	0.0411045	Rv2744c, Rv3418c, Rv2743c, Rv2745c, Rv2710, Rv2373c, Rv2428	104	35	1379	2.65192	0.848746	0.308284	0.287731
GOTERM_BP_DIRECT	GO:0051701~interaction with host	12	5.21739	0.00847412	Rv3088, Rv3552, Rv2745c, Rv3551, Rv1221, Rv2930, Rv3543c, Rv2919c, Rv3246c, Rv3545c, Rv3084, Rv3083	131	76	2003	2.41422	0.696214	0.296594	0.294476
GOTERM_BP_DIRECT	GO:0019679~propionate metabolic process, methylcitrate cycle	3	1.30435	0.0120111	Rv1129c, Rv1131, Rv1475c	131	3	2003	15.2901	0.8158	0.30793	0.30573
GOTERM_BP_DIRECT	GO:0045893~positive regulation of transcription, DNA-templated	5	2.17391	0.013197	Rv2745c, Rv3286c, Rv2710, Rv3246c, Rv2050	131	15	2003	5.09669	0.844308	0.30793	0.30573
GOTERM_BP_DIRECT	GO:0046688~response to copper ion	4	1.73913	0.0168056	Rv0847, Rv0967, Rv0190, Rv0969	131	9	2003	6.79559	0.906779	0.336112	0.333711
UP_KW_BIOLOGICAL_PROCESS	KW-0443~Lipid metabolism	20	8.69565	0.0576751	Rv3561, Rv3550, Rv3088, Rv3552, Rv3551, Rv3560c, Rv3564, Rv1288, Rv3553, Rv0764c, Rv2930, Rv0905, Rv3734c, Rv3542c, Rv3543c, Rv3567c, Rv3545c, Rv3556c, Rv2590, Rv3559c	104	177	1379	1.49826	0.930971	0.370768	0.346051
GOTERM_BP_DIRECT	GO:0009263~deoxyribonucleotide biosynthetic process	3	1.30435	0.0230031	Rv3051c, Rv0233, Rv3048c	131	4	2003	11.4676	0.961537	0.357825	0.355269
GOTERM_BP_DIRECT	GO:0009410~response to xenobiotic stimulus	3	1.30435	0.0230031	Rv1221, Rv2069, Rv2710	131	4	2003	11.4676	0.961537	0.357825	0.355269
KEGG_PATHWAY	mtu00230:Purine metabolism	7	3.04348	0.0195097	Rv1285, Rv3051c, Rv1286, Rv0233, Rv3645, Rv0808, Rv3048c	46	54	1100	3.09984	0.661638	0.422659	0.422659
KEGG_PATHWAY	mtu01120:Microbial metabolism in diverse environments	16	6.95652	0.0199577	Rv3561, Rv3550, Rv1492, Rv0247c, Rv1285, Rv1131, Rv1286, Rv2773c, Rv2983, Rv0905, Rv1071c, Rv3854c, Rv1475c, Rv3545c, Rv3556c, Rv3083	46	217	1100	1.76317	0.670037	0.422659	0.422659
KEGG_PATHWAY	mtu00261:Monobactam biosynthesis	3	1.30435	0.0301552	Rv1285, Rv1286, Rv2773c	46	7	1100	10.2484	0.814381	0.422659	0.422659
KEGG_PATHWAY	mtu00627:Aminobenzoate degradation	5	2.17391	0.0307388	Rv3550, Rv3854c, Rv3083, Rv0905, Rv1071c	46	30	1100	3.98551	0.820426	0.422659	0.422659
GOTERM_BP_DIRECT	GO:0051085~chaperone mediated protein folding requiring cofactor	3	1.30435	0.0367206	Rv3418c, Rv2373c, Rv3417c	131	5	2003	9.17405	0.994687	0.485463	0.481996
GOTERM_BP_DIRECT	GO:0006352~DNA-templated transcription, initiation	4	1.73913	0.0381435	Rv1221, Rv3286c, Rv2069, Rv2710	131	12	2003	5.09669	0.99568	0.485463	0.481996
UP_KW_MOLECULAR_FUNCTION	KW-0731~Sigma factor	4	1.73913	0.0454316	Rv1221, Rv3286c, Rv2069, Rv2710	113	13	1752	4.77059	0.794202	0.530035	0.530035
GOTERM_BP_DIRECT	GO:0010447~response to acidic pH	4	1.73913	0.0472911	Rv3088, Rv2745c, Rv3084, Rv3083	131	13	2003	4.70464	0.998866	0.55173	0.547789
KEGG_PATHWAY	mtu00450:Selenocompound metabolism	3	1.30435	0.071184	Rv1471, Rv1285, Rv1286	46	11	1100	6.52174	0.982776	0.585968	0.585968
KEGG_PATHWAY	mtu00650:Butanoate metabolism	6	2.6087	0.073304	Rv3550, Rv0247c, Rv3002c, Rv3556c, Rv0905, Rv1071c	46	56	1100	2.56211	0.98481	0.585968	0.585968
KEGG_PATHWAY	mtu01210:2-Oxocarboxylic acid metabolism	4	1.73913	0.0862155	Rv1131, Rv3002c, Rv1475c, Rv0189c	46	26	1100	3.67893	0.992979	0.585968	0.585968
KEGG_PATHWAY	mtu00630:Glyoxylate and dicarboxylate metabolism	5	2.17391	0.0879403	Rv1492, Rv1131, Rv1475c, Rv2964, Rv3556c	46	42	1100	2.84679	0.993672	0.585968	0.585968
KEGG_PATHWAY	mtu00984:Steroid degradation	3	1.30435	0.0958857	Rv3561, Rv3567c, Rv3545c	46	13	1100	5.51839	0.996089	0.585968	0.585968
UP_KW_MOLECULAR_FUNCTION	KW-0503~Monooxygenase	6	2.6087	0.068096	Rv3854c, Rv0766c, Rv0764c, Rv3049c, Rv3545c, Rv3083	113	35	1752	2.6579	0.909088	0.59584	0.59584
GOTERM_BP_DIRECT	GO:0045892~negative regulation of transcription, DNA-templated	6	2.6087	0.0583427	Rv0967, Rv0190, Rv3287c, Rv2720, Rv3855, Rv1846c	131	33	2003	2.78001	0.999779	0.628306	0.623818
GOTERM_MF_DIRECT	GO:0004499~N,N-dimethylaniline monooxygenase activity	3	1.30435	0.0326781	Rv3854c, Rv3049c, Rv3083	154	5	2510	9.77922	0.994199	1	1
GOTERM_MF_DIRECT	GO:0016987~sigma factor activity	4	1.73913	0.0404257	Rv1221, Rv3286c, Rv2069, Rv2710	154	13	2510	5.01499	0.998332	1	1
GOTERM_MF_DIRECT	GO:0016627~oxidoreductase activity, acting on the CH-CH group of donors	6	2.6087	0.0468419	Rv3563, Rv3061c, Rv3562, Rv3560c, Rv3564, Rv3543c	154	33	2510	2.9634	0.99941	1	1
GOTERM_MF_DIRECT	GO:0050660~flavin adenine dinucleotide binding	9	3.91304	0.048152	Rv3563, Rv3061c, Rv3562, Rv3854c, Rv3560c, Rv3564, Rv3049c, Rv3567c, Rv3083	154	67	2510	2.18938	0.999524	1	1
GOTERM_MF_DIRECT	GO:0016829~lyase activity	4	1.73913	0.0805135	Rv3340, Rv3552, Rv3551, Rv3542c	154	17	2510	3.83499	0.999998	1	1

## Sheet: KP4-58 up-regulated DEGs
Category	Term	Count	%	P Value	Genes	List Total	Pop Hits	Pop Total	Fold Enrichment	Bonferroni	Benjamini	FDR
UP_KW_BIOLOGICAL_PROCESS	KW-0055~Arginine biosynthesis	8	3.77358	4.67514e-07	Rv1652, Rv1653, Rv1654, Rv1655, Rv1656, Rv1657, Rv1658, Rv1659	81	11	1379	12.3816	2.43105e-05	2.10662e-05	2.0256e-05
UP_KW_BIOLOGICAL_PROCESS	KW-0028~Amino-acid biosynthesis	19	8.96226	8.10238e-07	Rv0391, Rv2552c, Rv1652, Rv1653, Rv1654, Rv1599, Rv1655, Rv1601, Rv1656, Rv1613, Rv1657, Rv1602, Rv1658, Rv2726c, Rv1603, Rv1659, Rv1605, Rv1606, Rv2121c	81	88	1379	3.67579	4.21315e-05	2.10662e-05	2.0256e-05
UP_KW_BIOLOGICAL_PROCESS	KW-0368~Histidine biosynthesis	7	3.30189	1.16022e-05	Rv2121c, Rv1599, Rv1601, Rv1602, Rv1603, Rv1605, Rv1606	81	11	1379	10.8339	0.000603134	0.000201104	0.000193369
KEGG_PATHWAY	mtu00220:Arginine biosynthesis	9	4.24528	6.14227e-06	Rv2220, Rv0337c, Rv1652, Rv1653, Rv1654, Rv1655, Rv1656, Rv1658, Rv1659	65	20	1100	7.61538	0.000325488	0.00032554	0.000319398
KEGG_PATHWAY	mtu01230:Biosynthesis of amino acids	19	8.96226	2.16095e-05	Rv2220, Rv0337c, Rv2552c, Rv1652, Rv1653, Rv1654, Rv1599, Rv1655, Rv1601, Rv1656, Rv1613, Rv1602, Rv1658, Rv2726c, Rv1603, Rv1659, Rv1605, Rv1606, Rv2121c	65	111	1100	2.89674	0.00114466	0.000572651	0.000561846
GOTERM_BP_DIRECT	GO:0006526~arginine biosynthetic process	7	3.30189	2.05563e-05	Rv1652, Rv1653, Rv1654, Rv1655, Rv1656, Rv1657, Rv1658	128	11	2003	9.9581	0.00293526	0.00278744	0.00278744
GOTERM_BP_DIRECT	GO:0000105~histidine biosynthetic process	7	3.30189	3.89852e-05	Rv2121c, Rv1599, Rv1601, Rv1602, Rv1603, Rv1605, Rv1606	128	12	2003	9.12826	0.00555948	0.00278744	0.00278744
KEGG_PATHWAY	mtu00340:Histidine metabolism	7	3.30189	0.000625024	Rv2121c, Rv1599, Rv1601, Rv1602, Rv1603, Rv1605, Rv1606	65	20	1100	5.92308	0.0325936	0.0110421	0.0108337
KEGG_PATHWAY	mtu00540:Lipopolysaccharide biosynthesis	3	1.41509	0.00962913	Rv0115, Rv0114, Rv0113	65	3	1100	16.9231	0.401194	0.127586	0.125179
UP_KW_BIOLOGICAL_PROCESS	KW-0051~Antiviral defense	4	1.88679	0.0122547	Rv2821c, Rv2820c, Rv2823c, Rv2824c	81	9	1379	7.56653	0.47333	0.159311	0.153184
UP_KW_BIOLOGICAL_PROCESS	KW-0046~Antibiotic resistance	8	3.77358	0.0161669	Rv2416c, Rv1258c, Rv1908c, Rv3793, Rv3197A, Rv0262c, Rv3406, Rv3790	81	47	1379	2.89782	0.571536	0.168136	0.161669
KEGG_PATHWAY	mtu02010:ABC transporters	11	5.18868	0.0192669	Rv0170, Rv3497c, Rv3496c, Rv0169, Rv0168, Rv0167, Rv3500c, Rv3102c, Rv0174, Rv0173, Rv0172	65	84	1100	2.21612	0.643389	0.204229	0.200376
UP_KW_CELLULAR_COMPONENT	KW-0963~Cytoplasm	28	13.2075	0.0314258	Rv3097c, Rv2220, Rv0337c, Rv2245, Rv1652, Rv3241c, Rv2246, Rv1653, Rv1654, Rv1655, Rv1656, Rv1657, Rv1658, Rv2726c, Rv1659, Rv2121c, Rv0114, Rv3919c, Rv0113, Rv3133c, Rv3197A, Rv1601, Rv1689, Rv1602, Rv1603, Rv2725c, Rv1605, Rv1606	79	319	1279	1.42105	0.273344	0.314258	0.314258
UP_KW_BIOLOGICAL_PROCESS	KW-0275~Fatty acid biosynthesis	4	1.88679	0.0430434	Rv2243, Rv2245, Rv2246, Rv2247	81	14	1379	4.8642	0.898516	0.373043	0.358695
GOTERM_CC_DIRECT	GO:0005737~cytoplasm	26	12.2642	0.0146872	Rv3097c, Rv2220, Rv0337c, Rv1652, Rv1653, Rv1654, Rv1599, Rv1655, Rv1656, Rv1657, Rv1658, Rv0995, Rv2121c, Rv0114, Rv0113, Rv0391, Rv2303c, Rv3197A, Rv2139, Rv1601, Rv3406, Rv1602, Rv1603, Rv2725c, Rv1605, Rv1606	140	286	2465	1.60065	0.319346	0.381868	0.381868
KEGG_PATHWAY	mtu01210:2-Oxocarboxylic acid metabolism	5	2.35849	0.0592798	Rv0337c, Rv1652, Rv1653, Rv1654, Rv1655	65	26	1100	3.25444	0.960789	0.523638	0.513758
GOTERM_BP_DIRECT	GO:0051607~defense response to virus	4	1.88679	0.0157696	Rv2821c, Rv2820c, Rv2823c, Rv2824c	128	9	2003	6.95486	0.896999	0.629063	0.629063
GOTERM_BP_DIRECT	GO:0006633~fatty acid biosynthetic process	9	4.24528	0.0183553	Rv2243, Rv1661, Rv2245, Rv1013, Rv2246, Rv1533, Rv2946c, Rv2947c, Rv3515c	128	54	2003	2.60807	0.929292	0.629063	0.629063
GOTERM_BP_DIRECT	GO:0042450~arginine biosynthetic process via ornithine	3	1.41509	0.0219952	Rv1654, Rv1656, Rv1659	128	4	2003	11.7363	0.958432	0.629063	0.629063
GOTERM_BP_DIRECT	GO:0046677~response to antibiotic	10	4.71698	0.0351352	Rv2416c, Rv1258c, Rv1473, Rv1908c, Rv3793, Rv3197A, Rv0262c, Rv3406, Rv1988, Rv3790	128	72	2003	2.17339	0.993992	0.837388	0.837388
GOTERM_CC_DIRECT	GO:0005576~extracellular region	29	13.6792	0.0987086	Rv3097c, Rv2469c, Rv2220, Rv2823c, Rv1908c, Rv2346c, Rv2301, Rv1815, Rv3616c, Rv1910c, Rv2450c, Rv0174, Rv0173, Rv3614c, Rv0172, Rv1183, Rv2525c, Rv0170, Rv2347c, Rv1983, Rv0867c, Rv2626c, Rv0467, Rv0125, Rv0169, Rv1911c, Rv1818c, Rv2190c, Rv3615c	140	391	2465	1.3059	0.932935	0.898307	0.898307
GOTERM_MF_DIRECT	GO:0071949~FAD binding	5	2.35849	0.0568173	Rv2251, Rv1771, Rv1257c, Rv3790, Rv1260	144	26	2510	3.35203	0.999973	1	1
GOTERM_MF_DIRECT	GO:0005548~phospholipid transporter activity	3	1.41509	0.0719848	Rv0168, Rv0167, Rv3500c	144	8	2510	6.53646	0.999999	1	1
GOTERM_BP_DIRECT	GO:0015914~phospholipid transport	3	1.41509	0.0868554	Rv0168, Rv0167, Rv3500c	128	8	2003	5.86816	0.999998	1	1
GOTERM_MF_DIRECT	GO:0004315~3-oxoacyl-[acyl-carrier-protein] synthase activity	4	1.88679	0.0898722	Rv1661, Rv2245, Rv2246, Rv2947c	144	19	2510	3.66959	1	1	1
GOTERM_MF_DIRECT	GO:0003723~RNA binding	6	2.83019	0.0944818	Rv2821c, Rv2820c, Rv2823c, Rv1689, Rv1988, Rv2824c	144	43	2510	2.43217	1	1	1

## Sheet: KP4-8 down-regulated DEGs
Category	Term	Count	%	P Value	Genes	List Total	Pop Hits	Pop Total	Fold Enrichment	Bonferroni	Benjamini	FDR
GOTERM_BP_DIRECT	GO:0046688~response to copper ion	4	16	2.7816e-05	Rv0847, Rv0967, Rv0190, Rv0186A	16	9	2003	55.6389	0.00075076	0.000751032	0.000751032
UP_KW_LIGAND	KW-0186~Copper	4	16	0.000155463	Rv0967, Rv0190, Rv0186A, Rv0846c	10	14	1041	29.7429	0.00155354	0.00155463	0.00155463
KEGG_PATHWAY	mtu01053:Biosynthesis of siderophore group nonribosomal peptides	3	12	0.00122436	Rv2386c, Rv2383c, Rv2381c	8	9	1100	45.8333	0.0121764	0.0122436	0.0122436
GOTERM_MF_DIRECT	GO:0005507~copper ion binding	3	12	0.00118072	Rv0967, Rv0186A, Rv0846c	18	8	2510	52.2917	0.0472837	0.0484096	0.0484096
GOTERM_BP_DIRECT	GO:0046686~response to cadmium ion	2	8	0.0223095	Rv0186A, Rv2641	16	3	2003	83.4583	0.456202	0.301179	0.301179
GOTERM_MF_DIRECT	GO:0001217~bacterial-type RNA polymerase transcriptional repressor activity, sequence-specific DNA binding	2	8	0.0201894	Rv0967, Rv0190	18	3	2510	92.963	0.566661	0.413883	0.413883
GOTERM_BP_DIRECT	GO:0019540~siderophore biosynthetic process from catechol	2	8	0.0513335	Rv2386c, Rv2383c	16	7	2003	35.7679	0.758972	0.462001	0.462001
GOTERM_MF_DIRECT	GO:0000976~transcription regulatory region sequence-specific DNA binding	3	12	0.0918114	Rv0967, Rv0190, Rv2640c	18	76	2510	5.50439	0.980715	1	1

## Sheet: AP3-1 up-regulated DEGs
Category	Term	Count	%	P Value	Genes	List Total	Pop Hits	Pop Total	Fold Enrichment	Bonferroni	Benjamini	FDR
GOTERM_BP_DIRECT	GO:0010447~response to acidic pH	3	3.48837	0.0276516	Rv3088, Rv3089, Rv3086	42	13	2003	11.0055	0.859546	1	1
GOTERM_MF_DIRECT	GO:0009037~tyrosine-based site-specific recombinase activity	2	2.32558	0.0441324	Rv2894c, Rv1701	57	2	2510	44.0351	0.980294	1	1
KEGG_PATHWAY	mtu00920:Sulfur metabolism	3	3.48837	0.0481525	Rv2399c, Rv2335, Rv2397c	19	22	1100	7.89474	0.891474	1	1
GOTERM_BP_DIRECT	GO:0051701~interaction with host	5	5.81395	0.0671099	Rv3088, Rv3089, Rv3544c, Rv3569c, Rv3086	42	76	2003	3.13753	0.992271	1	1
GOTERM_MF_DIRECT	GO:0005524~ATP binding	13	15.1163	0.0829994	Rv3089, Rv2977c, Rv3134c, Rv1697, Rv1798, Rv1402, Rv2029c, Rv2439c, Rv3743c, Rv2397c, Rv2373c, Rv0384c, Rv3270	57	352	2510	1.6263	0.999468	1	1
GOTERM_MF_DIRECT	GO:0015419~ATPase-coupled sulfate transmembrane transporter activity	2	2.32558	0.0863505	Rv2399c, Rv2397c	57	4	2510	22.0175	0.999613	1	1
KEGG_PATHWAY	mtu00010:Glycolysis / Gluconeogenesis	3	3.48837	0.093914	Rv0768, Rv1530, Rv2029c	19	32	1100	5.42763	0.98818	1	1
GOTERM_BP_DIRECT	GO:0070475~rRNA base methylation	2	2.32558	0.0983357	Rv2372c, Rv1407	42	5	2003	19.0762	0.999287	1	1
GOTERM_BP_DIRECT	GO:0007059~chromosome segregation	2	2.32558	0.0983357	Rv2894c, Rv1701	42	5	2003	19.0762	0.999287	1	1
GOTERM_BP_DIRECT	GO:0042026~protein refolding	2	2.32558	0.0983357	Rv2373c, Rv0384c	42	5	2003	19.0762	0.999287	1	1

## Sheet: AP3-1 down-regulated DEGs
Category	Term	Count	%	P Value	Genes	List Total	Pop Hits	Pop Total	Fold Enrichment	Bonferroni	Benjamini	FDR
KEGG_PATHWAY	mtu01053:Biosynthesis of siderophore group nonribosomal peptides	4	4.81928	0.000540632	Rv2386c, Rv2383c, Rv2382c, Rv2381c	23	9	1100	21.256	0.0128948	0.0129752	0.0129752
GOTERM_BP_DIRECT	GO:0046688~response to copper ion	4	4.81928	0.000865017	Rv0847, Rv0967, Rv0190, Rv0186A	47	9	2003	18.9409	0.0604067	0.0622812	0.0622812
UP_KW_BIOLOGICAL_PROCESS	KW-0046~Antibiotic resistance	5	6.0241	0.0211429	Rv2416c, Rv2938, Rv1258c, Rv2687c, Rv2764c	33	47	1379	4.44552	0.401226	0.507429	0.507429
UP_KW_MOLECULAR_FUNCTION	KW-0699~rRNA-binding	4	4.81928	0.0430752	Rv1298, Rv2412, Rv2785c, Rv0056	35	41	1752	4.88362	0.58547	0.699195	0.699195
UP_KW_MOLECULAR_FUNCTION	KW-0689~Ribosomal protein	4	4.81928	0.0959554	Rv1298, Rv2412, Rv2785c, Rv0056	35	57	1752	3.51278	0.867017	0.699195	0.699195
UP_KW_MOLECULAR_FUNCTION	KW-0687~Ribonucleoprotein	4	4.81928	0.0998851	Rv1298, Rv2412, Rv2785c, Rv0056	35	58	1752	3.45222	0.878112	0.699195	0.699195
GOTERM_MF_DIRECT	GO:0005507~copper ion binding	3	3.61446	0.0100879	Rv0967, Rv0186A, Rv0846c	51	8	2510	18.4559	0.546541	0.786855	0.786855
KEGG_PATHWAY	mtu00240:Pyrimidine metabolism	3	3.61446	0.0991692	Rv1981c, Rv2764c, Rv3048c	23	27	1100	5.31401	0.918447	0.928393	0.928393
GOTERM_MF_DIRECT	GO:0004322~ferroxidase activity	2	2.40964	0.0586013	Rv1876, Rv0846c	51	3	2510	32.8105	0.990998	1	1
GOTERM_MF_DIRECT	GO:0001217~bacterial-type RNA polymerase transcriptional repressor activity, sequence-specific DNA binding	2	2.40964	0.0586013	Rv0967, Rv0190	51	3	2510	32.8105	0.990998	1	1
GOTERM_BP_DIRECT	GO:0046686~response to cadmium ion	2	2.40964	0.0673594	Rv0186A, Rv2641	47	3	2003	28.4113	0.993402	1	1
GOTERM_CC_DIRECT	GO:0005971~ribonucleoside-diphosphate reductase complex	2	2.40964	0.0689677	Rv1981c, Rv3048c	59	3	2465	27.8531	0.83246	1	1
GOTERM_MF_DIRECT	GO:0004748~ribonucleoside-diphosphate reductase activity, thioredoxin disulfide as acceptor	2	2.40964	0.0773767	Rv1981c, Rv3048c	51	4	2510	24.6078	0.99813	1	1
GOTERM_BP_DIRECT	GO:0046677~response to antibiotic	5	6.0241	0.0804872	Rv2416c, Rv2938, Rv1258c, Rv2687c, Rv2764c	47	72	2003	2.95952	0.997622	1	1
GOTERM_BP_DIRECT	GO:0009263~deoxyribonucleotide biosynthetic process	2	2.40964	0.0888101	Rv1981c, Rv3048c	47	4	2003	21.3085	0.998765	1	1
GOTERM_BP_DIRECT	GO:0052572~response to host immune response	4	4.81928	0.0956689	Rv2938, Rv3321c, Rv2386c, Rv2383c	47	48	2003	3.55142	0.999283	1	1
