# Supplementary material for: Whole-genome sequencing and transcriptome-characterized in vitro evolution of aminoglycoside resistance in Mycobacterium tuberculosis
Source: Microb Genom. 2023 May 24;9(5):mgen001022. doi: 10.1099/mgen.0.001022 (PMC10272870; doi:10.1099/mgen.0.001022)
Supplement: Supplementary material 6 [file mgen-9-1022-s006.xlsx]

## Sheet: Sheet1
Supplemental Table S11. The primers used in this study.
Gene	Primer sequence (5'→3')
Rv0849F	AGTATTGCTGGCGCTGGATT
Rv0849R	GAACGACAGCGCATAGCATC
Rv0186AcF	ATGACGAACTACGAGGCTGG
Rv0186AcR	ACTTGACCGGGGCCAATTC
Rv2641F	GCCGCAATCACGTTCTACTC
Rv2641R	CGACTTCCACACCGAGATGG
Rv2963F	GCCGACCTACTGATACTGCC
Rv2963R	GAGCCAGGTGGTGTAGTTCC
Rv0847F	TTCGTCATCAACACCGACCA
Rv0847R	GTAGTAACACCGGAGTGGCG
Rv0848F	CTCGCTGGTAAGGTGTACCG
Rv0848R	TGCCGTACTGGTTCGGATTC
Rv0846cF	CTACGACGCCGAATGGATCA
Rv0846cR	CCTTCGGGCATACCTGTTGT
Rv0337cF	TCCTCACCCAGATGGTCGAT
Rv0337cR	TCGACAGCCCATTGAAGGTC
Rv2386cF	TCTGTCCCGTTGTGTCGAAG
Rv2386cR	ATTCCAGGTCATCACGAGCC
Rv2383cF	ATGACAAGTGCCGACGTGAT
Rv2383cR	AACGATTTTGCCAACCACCG
Rv2028cF	CGTCGTCGGTATTGATGGCT
Rv2028cR	GGTGATCTCCACCTCGACCT
Rv2725cF	GCGCTGATCCTCGACATCTT
Rv2725cR	GATCTTGGTCTCACCGGGAC
Rv1988F	ATTCCCTGGCATTACCGTGG
Rv1988R	GCGTTGCGAGAAGCGAATTT
Rv3197AF	ACCCCCAGACAAAGATTGCC
Rv3197AR	GTGACTCACGATCGAGCCTT
Rv1257cF	TCATCACGGAGGTGACGTTG
Rv1257cR	GATCGCCACCGAATCCATGA
Rv2301F	TGAAATACCCCGCCGACAAT
Rv2301R	GGATTGGTGAAGCCCCACAT
Rv1473F	ATACTCGGACTCAACGGTGC
Rv1473R	GTGAACATGAACGCACCCAG
Rv1258cF	CCCTCGGGATGATTGACCTG
Rv1258cR	ATAGCCAACACGGCATACCC
